# Supplementary material for: Overexpression of the OsHY5L2 Alters the Fine Structure and Physicochemical Properties of Endosperm Starch in Rice (Oryza sativa L.)
Source: Plants (Basel). 2025 Sep 17;14(18):2888. doi: 10.3390/plants14182888 (PMC12473966; doi:10.3390/plants14182888)
Supplement: Supplementary file 1 [file plants-14-02888-s001.zip]

Archive with 7 entries (5 files):
- plants-3830381-supplementary/
- plants-3830381-supplementary/Supplementary Files/
- plants-3830381-supplementary/Supplementary Files/Supplementary Figures.pdf
- plants-3830381-supplementary/Supplementary Files/Table S1.xls
- plants-3830381-supplementary/Supplementary Files/Table S2.xls
- plants-3830381-supplementary/Supplementary Files/Table S3.xls
- plants-3830381-supplementary/Supplementary Files/Table S4.xls
