# Supplementary material for: Overexpression of the OsHY5L2 Alters the Fine Structure and Physicochemical Properties of Endosperm Starch in Rice (Oryza sativa L.)
Source: Plants (Basel). 2025 Sep 17;14(18):2888. doi: 10.3390/plants14182888 (PMC12473966; doi:10.3390/plants14182888)
Supplement: Supplementary file 1 [file plants-14-02888-s001.zip › plants-3830381-supplementary/Supplementary Files/Table S1.xls]

## Sheet: OEOsHY5L2-1_vs_WT.annotation
Table S1. The list of up-regulated DEGs identified in OEOsHY5L2-1 vs. WT.
#ID	A1_Count	A2_Count	A3_Count	C1_Count	C2_Count	C3_Count	A1_FPKM	A2_FPKM	A3_FPKM	C1_FPKM	C2_FPKM	C3_FPKM	FDR	log2FC	regulated	COG_class	COG_class_annotation	GO_annotation	KEGG_annotation	KEGG_pathway_annotation	KOG_class	KOG_class_annotation	Pfam_annotation	Swiss-Prot_annotation	eggNOG_class	eggNOG_class_annotation	NR_annotation
LOC_Os01g04350	1627	696	1269	5186	2300	3781	36.7106	17.8704	30.5267	115.562	58.6633	100.666	0.000128682	1.75239	up	[O]	Posttranslational modification, protein turnover, chaperones	--	K13993|5.6e-81|osa:4325695|K13993 HSP20 family protein | (RefSeq) 17.9 kDa heat shock protein 2	Protein processing in endoplasmic reticulum (ko04141)	[O]	Posttranslational modification, protein turnover, chaperones	Hsp20/alpha crystallin family	17.9 kDa heat shock protein 2 OS=Oryza sativa subsp. japonica OX=39947 GN=HSP17.9B PE=2 SV=1	O	Posttranslational modification, protein turnover, chaperones	hypothetical protein EE612_000125 [Oryza sativa]
LOC_Os08g03070	16	27	12	91	40	97	0.127029	0.246025	0.099589	0.73175	0.359748	0.924871	0.00160219	2.21046	up	[T]	Signal transduction mechanisms	Molecular Function: protein kinase activity (GO:0004672);; Molecular Function: ATP binding (GO:0005524);; Cellular Component: integral component of membrane (GO:0016021);; Molecular Function: carbohydrate binding (GO:0030246);;	K01176|2.4e-45|sbi:8065370|K01176 alpha-amylase [EC:3.2.1.1] | (RefSeq) alpha-amylase isozyme 2A	Starch and sucrose metabolism (ko00500)	--	--	Legume lectin domain	L-type lectin-domain containing receptor kinase IX.1 OS=Arabidopsis thaliana OX=3702 GN=LECRK91 PE=1 SV=1	T	Signal transduction mechanisms	L-type lectin-domain containing receptor kinase IX.1 [Oryza sativa Japonica Group]
LOC_Os02g11110	113	34	108	273	292	367	1.23259	0.443037	1.22229	2.98257	3.53254	4.62197	0.000596478	1.96126	up	--	--	Molecular Function: UDP-glycosyltransferase activity (GO:0008194);;	K13496|2.7e-187|sbi:8071663|K13496 UDP-glucosyltransferase 73C [EC:2.4.1.-] | (RefSeq) UDP-glycosyltransferase 73C1	Zeatin biosynthesis (ko00908)	[GC]	Carbohydrate transport and metabolism;; Energy production and conversion	UDP-glucoronosyl and UDP-glucosyl transferase	UDP-glycosyltransferase 73C3 OS=Arabidopsis thaliana OX=3702 GN=UGT73C3 PE=2 SV=1	H	Coenzyme transport and metabolism	UDP-glycosyltransferase 73C3 [Oryza sativa Japonica Group]
LOC_Os12g29950	73	48	77	208	373	333	0.739993	0.553818	0.822654	2.07474	4.43961	3.97249	1.21219e-07	2.32901	up	--	--	Cellular Component: membrane (GO:0016020);; Cellular Component: integral component of membrane (GO:0016021);;	--	--	--	--	Nodulin-like	--	S	Function unknown	uncharacterized membrane protein YMR155W [Oryza sativa Japonica Group]
LOC_Os01g64930	299	347	215	756	563	733	4.49692	5.93016	3.45001	11.2283	9.56313	13.01	1.81066e-07	1.40837	up	--	--	Cellular Component: integral component of membrane (GO:0016021);;	--	--	[S]	Function unknown	TLC domain	--	S	Function unknown	TLC domain-containing protein 2 [Oryza sativa Japonica Group]
LOC_Os02g53320	323	184	172	746	433	526	7.33179	4.76253	4.15777	16.7452	11.1386	14.1037	0.000457991	1.46432	up	[T]	Signal transduction mechanisms	Cellular Component: cytoplasm (GO:0005737);; Cellular Component: plasma membrane (GO:0005886);; Molecular Function: protein self-association (GO:0043621);;	--	--	--	--	Universal stress protein family	--	S	Function unknown	universal stress protein PHOS32 [Oryza sativa Japonica Group]
LOC_Os01g08100	48	44	57	103	112	121	0.674758	0.698797	0.855837	1.44835	1.79981	2.03305	0.0089763	1.30004	up	[G]	Carbohydrate transport and metabolism	Molecular Function: UDP-glycosyltransferase activity (GO:0008194);;	K22771|1.2e-299|osa:4326219|K22771 flavonol-3-O-L-rhamnoside-7-O-glucosyltransferase [EC:2.4.1.-] | (RefSeq) UDP-glycosyltransferase 73C6	Flavone and flavonol biosynthesis (ko00944)	[GC]	Carbohydrate transport and metabolism;; Energy production and conversion	UDP-glucoronosyl and UDP-glucosyl transferase	UDP-glycosyltransferase 73C6 OS=Arabidopsis thaliana OX=3702 GN=UGT73C6 PE=2 SV=1	--	--	UDP-glycosyltransferase 73C6 [Oryza sativa Japonica Group]
LOC_Os06g29950	2	0	8	50	62	64	0.019012	0	0.099563	0.57929	0.835616	0.895131	4.65245e-05	4.21022	up	[V]	Defense mechanisms	Molecular Function: antiporter activity (GO:0015297);; Cellular Component: integral component of membrane (GO:0016021);; Molecular Function: xenobiotic transmembrane transporter activity (GO:0042910);;	K03327|4.5e-158|obr:102702386|K03327 multidrug resistance protein, MATE family | (RefSeq) protein DETOXIFICATION 16-like	--	[R]	General function prediction only	MatE	Protein DETOXIFICATION 16 OS=Arabidopsis thaliana OX=3702 GN=DTX16 PE=2 SV=1	V	Defense mechanisms	Os06g0495100 [Oryza sativa Japonica Group]
NewGene_784	708	558	712	1153	1109	1483	5.22296	5.45317	5.64497	7.99924	8.86797	12.4991	0.000660266	1.04096	up	--	--	--	K14638|2.64e-06|osa:4325456|K14638 solute carrier family 15 (peptide/histidine transporter), member 3/4 | (RefSeq) uncharacterized protein LOC4325456 isoform X1	--	--	--	--	--	--	--	unknown protein [Oryza sativa Japonica Group]
LOC_Os01g70870	255	244	150	429	354	513	2.90267	3.15685	1.82222	4.82556	4.56135	6.89368	0.000654616	1.14991	up	--	--	Molecular Function: nucleic acid binding (GO:0003676);;	K12309|2.4e-76|lja:Lj3g3v0323160.1|K12309 beta-galactosidase [EC:3.2.1.23] | (RefSeq) Lj3g3v0323160.1; -	Galactose metabolism (ko00052);; Other glycan degradation (ko00511);; Glycosaminoglycan degradation (ko00531);; Sphingolipid metabolism (ko00600);; Glycosphingolipid biosynthesis - ganglio series (ko00604)	[R]	General function prediction only	Zinc finger, C2H2 type	Zinc finger protein GAI-ASSOCIATED FACTOR 1 OS=Arabidopsis thaliana OX=3702 GN=GAF1 PE=1 SV=1	K	Transcription	protein indeterminate-domain 12 [Oryza sativa Japonica Group]
LOC_Os06g47130	198	123	169	341	350	301	1.88851	1.3311	1.72643	3.23523	3.79778	3.39996	0.00454329	1.1448	up	--	--	Biological Process: lipid transport (GO:0006869);; Molecular Function: lipid binding (GO:0008289);; Cellular Component: integral component of membrane (GO:0016021);;	K03511|1.9e-20|apro:F751_1873|K03511 DNA polymerase kappa [EC:2.7.7.7] | (RefSeq) DNA polymerase kappa	--	[R]	General function prediction only	C2 domain	Synaptotagmin-3 OS=Arabidopsis thaliana OX=3702 GN=SYT3 PE=2 SV=1	M	Cell wall/membrane/envelope biogenesis	synaptotagmin-3 isoform X1 [Oryza sativa Japonica Group]
LOC_Os11g16550	382	341	362	571	614	867	5.21235	5.29344	5.25538	7.69283	9.46417	13.9494	0.000859234	1.04763	up	[T]	Signal transduction mechanisms	Molecular Function: molecular_function (GO:0003674);; Molecular Function: binding (GO:0005488);; Molecular Function: protein binding (GO:0005515);; Cellular Component: cellular_component (GO:0005575);; Cellular Component: intracellular (GO:0005622);; Cellular Component: obsolete cell (GO:0005623);; Cellular Component: cytoplasm (GO:0005737);; Biological Process: cellular aromatic compound metabol…	--	--	--	--	GUN4-like	Tetrapyrrole-binding protein, chloroplastic OS=Arabidopsis thaliana OX=3702 GN=GUN4 PE=1 SV=1	S	Function unknown	tetrapyrrole-binding protein, chloroplastic [Oryza sativa Japonica Group]
LOC_Os01g64100	60	47	33	145	122	244	0.856686	0.758272	0.493005	2.03929	1.9631	4.11475	4.25494e-05	2.00669	up	[G]	Carbohydrate transport and metabolism	Molecular Function: hydrolase activity, hydrolyzing O-glycosyl compounds (GO:0004553);; Biological Process: carbohydrate metabolic process (GO:0005975);;	K01183|1.8e-176|dosa:Os01t0860400-01|K01183 chitinase [EC:3.2.1.14] | (RefSeq) Os01g0860400; Similar to Acidic endochitinase precursor (EC 3.2.1.14).	Amino sugar and nucleotide sugar metabolism (ko00520)	[M]	Cell wall/membrane/envelope biogenesis	Glycosyl hydrolases family 18	Acidic endochitinase OS=Vitis vinifera OX=29760 GN=CHIT3 PE=2 SV=1	G	Carbohydrate transport and metabolism	acidic endochitinase [Oryza sativa Japonica Group]
LOC_Os01g08110	133	66	91	192	183	314	1.40627	0.793713	1.02768	2.00676	2.18589	3.93073	0.00807961	1.36347	up	[G]	Carbohydrate transport and metabolism	Molecular Function: UDP-glycosyltransferase activity (GO:0008194);;	K22771|1.6e-293|dosa:Os01t0176200-01|K22771 flavonol-3-O-L-rhamnoside-7-O-glucosyltransferase [EC:2.4.1.-] | (RefSeq) Os01g0176200; UDP-glucuronosyl/UDP-glucosyltransferase family protein.	Flavone and flavonol biosynthesis (ko00944)	[GC]	Carbohydrate transport and metabolism;; Energy production and conversion	UDP-glucoronosyl and UDP-glucosyl transferase	UDP-glycosyltransferase 73C6 OS=Arabidopsis thaliana OX=3702 GN=UGT73C6 PE=2 SV=1	--	--	UDP-glycosyltransferase 73C6 [Oryza sativa Japonica Group]
LOC_Os02g39930	1979	1035	2069	4180	2555	4044	44.1537	26.2735	49.2054	92.0862	64.4295	106.428	0.00733802	1.18118	up	[M]	Cell wall/membrane/envelope biogenesis	--	K03098|1.5e-112|dosa:Os02t0612900-01|K03098 apolipoprotein D and lipocalin family protein | (RefSeq) Os02g0612900; Similar to Temperature stress-induced lipocalin.	--	[M]	Cell wall/membrane/envelope biogenesis	Lipocalin-like domain	Temperature-induced lipocalin-1 OS=Arabidopsis thaliana OX=3702 GN=TIL PE=1 SV=1	M	Cell wall/membrane/envelope biogenesis	temperature-induced lipocalin-1 [Oryza sativa Japonica Group]
LOC_Os02g37970	189	193	127	411	417	977	3.44978	4.02895	2.48403	7.4431	8.63326	21.1412	4.50375e-06	1.96604	up	--	--	--	--	--	--	--	zinc-finger of the FCS-type, C2-C2	FCS-Like Zinc finger 15 OS=Arabidopsis thaliana OX=3702 GN=FLZ15 PE=1 SV=1	S	Function unknown	protein MARD1 [Oryza sativa Japonica Group]
LOC_Os01g21250	1206	541	727	1498	1956	1535	91.7305	46.8225	58.9208	112.512	168.218	137.777	0.00849106	1.14281	up	--	--	--	--	--	--	--	Late embryogenesis abundant protein	Indole-3-acetic acid-induced protein ARG2 OS=Vigna radiata var. radiata OX=3916 GN=ARG2 PE=2 SV=1	S	Function unknown	protein SENESCENCE-ASSOCIATED GENE 21, mitochondrial [Oryza sativa Japonica Group]
LOC_Os12g16720	177	117	179	359	327	551	1.74473	1.30554	1.88521	3.49389	3.65116	6.41916	0.000282329	1.49562	up	[QV]	Secondary metabolites biosynthesis, transport and catabolism;; Defense mechanisms	Molecular Function: monooxygenase activity (GO:0004497);; Molecular Function: iron ion binding (GO:0005506);; Cellular Component: endoplasmic reticulum membrane (GO:0005789);; Biological Process: serotonin biosynthetic process from tryptophan (GO:0006587);; Molecular Function: oxidoreductase activity, acting on paired donors, with incorporation or reduction of molecular oxygen (GO:0016705);; Mole…	K20617|1.7e-301|dosa:Os12t0268000-01|K20617 cytochrome P450 family 71 subfamily A | (RefSeq) Os12g0268000; Similar to Cytochrome P450 71A1 (EC 1.14.-.-) (CYPLXXIA1) (ARP-2).	--	[Q]	Secondary metabolites biosynthesis, transport and catabolism	Cytochrome P450	Tryptamine 5-hydroxylase OS=Oryza sativa subsp. japonica OX=39947 GN=CYP71P1 PE=1 SV=1	Q	Secondary metabolites biosynthesis, transport and catabolism	tryptamine 5-hydroxylase [Oryza sativa Japonica Group]
LOC_Os03g07120	64	24	31	166	146	122	0.795481	0.337119	0.412672	2.05285	2.05812	1.8042	0.00054077	1.99991	up	--	--	--	--	--	--	--	Protein of unknown function (DUF620)	--	S	Function unknown	lipase, putative, expressed [Oryza sativa Japonica Group]
LOC_Os01g61190	73	116	61	154	143	212	0.550818	0.995882	0.489456	1.14948	1.22389	1.89344	0.00853973	1.18766	up	--	--	Cellular Component: exocyst (GO:0000145);; Biological Process: exocytosis (GO:0006887);; Biological Process: protein transport (GO:0015031);;	K07195|2.1e-92|crb:17900257|K07195 exocyst complex component 7 | (RefSeq) exocyst complex component EXO70B2	--	[U]	Intracellular trafficking, secretion, and vesicular transport	Exo70 exocyst complex subunit	Exocyst complex component EXO70B1 OS=Arabidopsis thaliana OX=3702 GN=EXO70B1 PE=1 SV=1	U	Intracellular trafficking, secretion, and vesicular transport	exocyst complex component EXO70B1 [Oryza sativa Japonica Group]
LOC_Os01g74490	51	27	62	205	265	245	1.31484	0.790866	1.68504	5.22222	7.72472	7.4625	2.70104e-07	2.4607	up	--	--	Biological Process: metal ion transport (GO:0030001);; Molecular Function: metal ion binding (GO:0046872);;	K14292|4.7e-21|spen:107013477|K14292 trimethylguanosine synthase [EC:2.1.1.-] | (RefSeq) trimethylguanosine synthase	RNA transport (ko03013)	[P]	Inorganic ion transport and metabolism	Heavy-metal-associated domain	Protein SODIUM POTASSIUM ROOT DEFECTIVE 1 OS=Arabidopsis thaliana OX=3702 GN=NAKR1 PE=1 SV=1	P	Inorganic ion transport and metabolism	protein SODIUM POTASSIUM ROOT DEFECTIVE 3 [Oryza sativa Japonica Group]
LOC_Os05g33130	166	119	157	340	530	493	2.67329	2.17524	2.69108	5.40059	9.65807	9.3626	2.22888e-06	1.7529	up	--	--	--	K20547|1.2e-16|zma:100274400|K20547 basic endochitinase B [EC:3.2.1.14] | (RefSeq) uncharacterized protein LOC100274400 precursor	Amino sugar and nucleotide sugar metabolism (ko00520);; MAPK signaling pathway - plant (ko04016)	--	--	--	--	--	--	hypothetical protein SEVIR_3G256401v2 [Setaria viridis]
LOC_Os02g40730	23	24	28	99	49	129	0.244224	0.28417	0.315809	1.03964	0.593215	1.62827	0.00174025	2.00122	up	[P]	Inorganic ion transport and metabolism	Molecular Function: ammonium transmembrane transporter activity (GO:0008519);; Cellular Component: integral component of membrane (GO:0016021);;	K03320|2.0e-275|dosa:Os02t0620600-01|K03320 ammonium transporter, Amt family | (RefSeq) Os02g0620600, AMMONIUM_TRANSPORTER-1;_2, AMT1;2; Ammonium transporter family protein.	--	[P]	Inorganic ion transport and metabolism	Ammonium Transporter Family	Ammonium transporter 1 member 2 OS=Oryza sativa subsp. japonica OX=39947 GN=AMT1-2 PE=2 SV=1	P	Inorganic ion transport and metabolism	ammonium transporter 1 member 2 [Oryza sativa Japonica Group]
LOC_Os04g01140	440	414	386	720	629	954	4.89257	5.23667	4.576	7.9035	7.9063	12.5204	0.000310411	1.02638	up	[QV]	Secondary metabolites biosynthesis, transport and catabolism;; Defense mechanisms	Molecular Function: monooxygenase activity (GO:0004497);; Molecular Function: iron ion binding (GO:0005506);; Cellular Component: integral component of membrane (GO:0016021);; Molecular Function: oxidoreductase activity, acting on paired donors, with incorporation or reduction of molecular oxygen (GO:0016705);; Molecular Function: heme binding (GO:0020037);;	K23180|7.4e-289|dosa:Os04t0101400-01|K23180 flavone synthase II [EC:1.14.19.76] | (RefSeq) Os04g0101400; Cytochrome P450 family protein.	Flavonoid biosynthesis (ko00941)	[Q]	Secondary metabolites biosynthesis, transport and catabolism	Cytochrome P450	Cytochrome P450 93G1 OS=Oryza sativa subsp. japonica OX=39947 GN=CYP93G1 PE=1 SV=1	Q	Secondary metabolites biosynthesis, transport and catabolism	cytochrome P450 93G1-like [Oryza sativa Japonica Group]
LOC_Os05g10690	132	147	106	284	213	766	0.837953	1.06591	0.72007	1.78467	1.53432	5.75858	0.00069453	1.84263	up	--	--	Molecular Function: DNA binding (GO:0003677);; Cellular Component: nucleus (GO:0005634);; Molecular Function: zinc ion binding (GO:0008270);;	K08869|1.9e-23|cre:CHLREDRAFT_165812|K08869 aarF domain-containing kinase | (RefSeq) predicted protein	--	--	--	Myb-like DNA-binding domain	Transcription factor KUA1 OS=Arabidopsis thaliana OX=3702 GN=KUA1 PE=1 SV=1	K	Transcription	transcription factor MYBS3-like [Oryza sativa Japonica Group]
LOC_Os11g06980	69	105	133	269	403	415	0.65633	1.14396	1.34329	2.53204	4.3527	4.67101	4.07734e-06	1.94997	up	--	--	--	--	--	--	--	BURP domain	BURP domain-containing protein 17 OS=Oryza sativa subsp. japonica OX=39947 GN=BURP17 PE=2 SV=1	S	Function unknown	BURP domain, putative [Oryza sativa Japonica Group]
LOC_Os03g27230	10013	8055	10251	20856	17494	31118	101.519	92.9618	110.811	208.788	200.507	372.208	6.47503e-06	1.40805	up	[E]	Amino acid transport and metabolism	Molecular Function: 3-deoxy-7-phosphoheptulonate synthase activity (GO:0003849);; Biological Process: aromatic amino acid family biosynthetic process (GO:0009073);; Biological Process: chorismate biosynthetic process (GO:0009423);; Cellular Component: chloroplast (GO:0009507);;	K01626|2.0e-298|osa:4333014|K01626 3-deoxy-7-phosphoheptulonate synthase [EC:2.5.1.54] | (RefSeq) phospho-2-dehydro-3-deoxyheptonate aldolase 1, chloroplastic	Phenylalanine, tyrosine and tryptophan biosynthesis (ko00400);; Biosynthesis of amino acids (ko01230)	--	--	Class-II DAHP synthetase family	Phospho-2-dehydro-3-deoxyheptonate aldolase 1, chloroplastic OS=Oryza sativa subsp. japonica OX=39947 GN=DAHPS1 PE=2 SV=2	E	Amino acid transport and metabolism	phospho-2-dehydro-3-deoxyheptonate aldolase 1, chloroplastic [Oryza sativa Japonica Group]
LOC_Os12g33194	2	0	0	148	199	115	0.015798	0	0	1.68367	2.59179	1.55626	1.98328e-10	8.0093	up	--	--	Cellular Component: cellular_component (GO:0005575);; Cellular Component: intracellular (GO:0005622);; Cellular Component: obsolete cell (GO:0005623);; Cellular Component: cytoplasm (GO:0005737);; Cellular Component: chloroplast (GO:0009507);; Cellular Component: plastid (GO:0009536);; Cellular Component: organelle (GO:0043226);; Cellular Component: membrane-bounded organelle (GO:0043227);; Cellu…	K23877|1.1e-35|thj:104822059|K23877 xyloglucan O-acetyltransferase | (RefSeq) protein ALTERED XYLOGLUCAN 4-like	--	--	--	GDSL/SGNH-like Acyl-Esterase family found in Pmr5 and Cas1p	Protein trichome birefringence-like 16 OS=Arabidopsis thaliana OX=3702 GN=TBL16 PE=2 SV=1	S	Function unknown	expressed protein [Oryza sativa Japonica Group]
LOC_Os01g72630	30	19	27	104	99	87	0.417337	0.307484	0.409273	1.45829	1.58526	1.44954	0.000139488	2.06149	up	--	--	--	--	--	--	--	--	--	--	--	uncharacterized protein LOC4325412 [Oryza sativa Japonica Group]
LOC_Os11g28530	31	31	23	56	101	101	0.221303	0.249922	0.176787	0.396388	0.818254	0.859843	0.00316958	1.75415	up	[I]	Lipid transport and metabolism	Molecular Function: magnesium ion binding (GO:0000287);; Molecular Function: terpene synthase activity (GO:0010333);;	K14044|0.0e+00|osa:4350502|K14044 stemar-13-ene synthase [EC:4.2.3.33] | (RefSeq) stemar-13-ene synthase isoform X1	Diterpenoid biosynthesis (ko00904)	--	--	Terpene synthase family, metal binding domain	Stemar-13-ene synthase OS=Oryza sativa subsp. japonica OX=39947 GN=KSL8 PE=2 SV=2	S	Function unknown	stemar-13-ene synthase isoform X1 [Oryza sativa Japonica Group]
LOC_Os08g06530	990	683	781	1551	1129	1961	20.4728	16.0751	17.2101	31.6525	26.3829	47.8202	0.00272994	1.03978	up	--	--	Molecular Function: iron ion binding (GO:0005506);; Cellular Component: integral component of membrane (GO:0016021);;	K00366|2.0e-06|ota:OT_ostta10g00930|K00366 ferredoxin-nitrite reductase [EC:1.7.7.1] | (RefSeq) Riboflavin synthase-like beta-barrel	Nitrogen metabolism (ko00910)	--	--	--	--	S	Function unknown	uncharacterized protein LOC4344733 [Oryza sativa Japonica Group]
LOC_Os04g35810	30	92	38	185	127	185	1.04113	3.71363	1.41233	6.49786	5.09007	7.7328	0.00104153	1.81451	up	--	--	--	--	--	--	--	--	Sialyltransferase-like protein 2 OS=Oryza sativa subsp. japonica OX=39947 GN=STLP2 PE=2 SV=1	--	--	OJ000114_01.3 [Oryza sativa Japonica Group]
LOC_Os12g03070	324	212	304	581	437	821	4.5568	3.36965	4.58915	8.15272	7.01702	13.7944	0.00246054	1.23946	up	[T]	Signal transduction mechanisms	Molecular Function: molecular_function (GO:0003674);; Molecular Function: nucleic acid binding (GO:0003676);; Molecular Function: RNA binding (GO:0003723);; Molecular Function: mRNA binding (GO:0003729);; Molecular Function: binding (GO:0005488);; Molecular Function: protein binding (GO:0005515);; Cellular Component: cellular_component (GO:0005575);; Cellular Component: intracellular (GO:0005622)…	K09838|2.0e-06|sot:102592281|K09838 zeaxanthin epoxidase [EC:1.14.15.21] | (RefSeq) ZEP; zeaxanthin epoxidase, chloroplastic-like	Carotenoid biosynthesis (ko00906)	--	--	FHA domain	--	S	Function unknown	nuclear envelope pore membrane protein POM 121 isoform X1 [Oryza sativa Japonica Group]
LOC_Os11g05530	107	109	135	210	211	288	2.11354	2.45532	2.86301	4.11032	4.74363	6.74343	0.0048053	1.13682	up	--	--	--	--	--	--	--	--	--	--	--	uncharacterized protein At1g76070 [Oryza sativa Japonica Group]
LOC_Os02g43330	131	146	117	272	311	655	2.09826	2.6677	2.00039	4.30527	5.63219	12.3993	3.71065e-05	1.78533	up	--	--	Cellular Component: nucleus (GO:0005634);; Biological Process: regulation of transcription, DNA-templated (GO:0006355);; Molecular Function: sequence-specific DNA binding (GO:0043565);;	K09338|6.2e-26|bdi:100821150|K09338 homeobox-leucine zipper protein | (RefSeq) homeobox-leucine zipper protein HOX6	--	[K]	Transcription	Homeodomain	Homeobox-leucine zipper protein HOX24 OS=Oryza sativa subsp. japonica OX=39947 GN=HOX24 PE=2 SV=1	K	Transcription	homeobox-leucine zipper protein HOX24 [Oryza sativa Japonica Group]
LOC_Os02g33340	2	0	0	82	65	127	0.013748	0	0	0.555042	0.508229	1.03532	5.63395e-08	7.2316	up	--	--	Molecular Function: nucleic acid binding (GO:0003676);; Molecular Function: zinc ion binding (GO:0008270);; Biological Process: DNA integration (GO:0015074);;	K03006|8.5e-127|adu:107466525|K03006 DNA-directed RNA polymerase II subunit RPB1 [EC:2.7.7.6] | (RefSeq) LOW QUALITY PROTEIN: DNA-directed RNA polymerase II subunit 1-like	RNA polymerase (ko03020)	[R]	General function prediction only	Reverse transcriptase (RNA-dependent DNA polymerase)	Retrovirus-related Pol polyprotein from transposon TNT 1-94 OS=Nicotiana tabacum OX=4097 PE=2 SV=1	L	Replication, recombination and repair	retrotransposon protein, putative, Ty1-copia subclass [Oryza sativa Japonica Group]
LOC_Os12g11620	105	54	78	277	301	236	10.711	6.23222	8.47621	27.9145	34.7723	28.3949	9.12661e-06	1.90915	up	--	--	--	--	--	--	--	--	--	--	--	hypothetical protein LOC_Os12g11620 [Oryza sativa Japonica Group]
LOC_Os05g01010	54	52	44	205	248	302	0.72102	0.714073	0.565749	2.6448	3.74732	4.79578	1.24642e-12	2.47438	up	--	--	--	--	--	--	--	--	--	--	--	uncharacterized protein LOC9269814 [Oryza sativa Japonica Group]
LOC_Os11g04910	452	448	535	894	873	1053	11.7262	13.2237	14.7966	22.9161	25.6289	32.2712	9.1547e-05	1.09987	up	--	--	--	--	--	--	--	--	--	T	Signal transduction mechanisms	hypothetical_protein [Oryza glaberrima]
LOC_Os06g07932	244	198	269	821	718	924	3.12779	2.93561	3.79363	10.9919	11.332	14.833	4.48935e-11	1.91131	up	[Q]	Secondary metabolites biosynthesis, transport and catabolism	Molecular Function: metal ion binding (GO:0046872);; Molecular Function: dioxygenase activity (GO:0051213);;	K05658|8.9e-60|cpep:111781709|K05658 ATP-binding cassette, subfamily B (MDR/TAP), member 1 [EC:7.6.2.2] | (RefSeq) uncharacterized protein LOC111781709	ABC transporters (ko02010)	[QR]	Secondary metabolites biosynthesis, transport and catabolism;; General function prediction only	non-haem dioxygenase in morphine synthesis N-terminal	Protein SRG1 OS=Arabidopsis thaliana OX=3702 GN=SRG1 PE=2 SV=1	Q	Secondary metabolites biosynthesis, transport and catabolism	uncharacterized protein LOC4340290 [Oryza sativa Japonica Group]
LOC_Os09g22160	65	51	49	258	141	95	4.94557	4.46265	3.98535	19.5646	12.2541	8.57001	0.00283869	1.72585	up	--	--	Cellular Component: integral component of membrane (GO:0016021);;	--	--	--	--	--	--	--	--	--
LOC_Os01g51530	311	415	343	891	679	866	5.57031	8.4691	6.56168	15.7758	13.7649	18.3318	1.14486e-07	1.33161	up	[H]	Coenzyme transport and metabolism	Molecular Function: methyltransferase activity (GO:0008168);; Biological Process: methylation (GO:0032259);;	--	--	--	--	Methyltransferase domain	--	S	Function unknown	uncharacterized protein LOC9267225 [Oryza sativa Japonica Group]
LOC_Os08g35420	57	65	74	219	433	103	1.0877	1.42719	1.5178	4.1793	9.48162	2.33716	0.000956139	2.10327	up	--	--	Molecular Function: iron ion binding (GO:0005506);; Cellular Component: photosystem II (GO:0009523);; Cellular Component: chloroplast thylakoid membrane (GO:0009535);; Biological Process: response to herbicide (GO:0009635);; Biological Process: photosynthetic electron transport in photosystem II (GO:0009772);; Cellular Component: integral component of membrane (GO:0016021);; Molecular Function: c…	K02703|1.6e-205|obr:BBW32_gp001|K02703 photosystem II P680 reaction center D1 protein [EC:1.10.3.9] | (RefSeq) psbA; photosystem II protein D1	Photosynthesis (ko00195)	--	--	Photosynthetic reaction centre protein	Photosystem II protein D1 OS=Oryza nivara OX=4536 GN=psbA PE=3 SV=1	C	Energy production and conversion	psbA gene product [Rhynchoryza subulata]
LOC_Os01g24790	117	99	126	478	452	569	1.4421	1.38798	1.65308	5.83104	6.32111	8.29586	2.23397e-14	2.25604	up	--	--	Molecular Function: transferase activity, transferring acyl groups other than amino-acyl groups (GO:0016747);;	K19861|5.8e-261|dosa:Os01t0350000-01|K19861 benzyl alcohol O-benzoyltransferase [EC:2.3.1.196 2.3.1.232] | (RefSeq) Os01g0350000; Transferase family protein.	--	--	--	Transferase family	Benzyl alcohol O-benzoyltransferase OS=Clarkia breweri OX=36903 PE=1 SV=1	S	Function unknown	benzyl alcohol O-benzoyltransferase [Oryza sativa Japonica Group]
LOC_Os10g26940	161	207	173	1997	1063	1259	2.75248	4.04665	3.16129	33.881	20.6391	25.5155	4.76202e-26	3.14059	up	--	--	--	K06699|1.0e-21|smo:SELMODRAFT_440226|K06699 proteasome activator subunit 4 | (RefSeq) hypothetical protein	Proteasome (ko03050)	--	--	BURP domain	BURP domain-containing protein 16 OS=Oryza sativa subsp. japonica OX=39947 GN=BURP16 PE=2 SV=1	S	Function unknown	BURP domain-containing protein 16 [Oryza sativa Japonica Group]
LOC_Os06g49250	1019	745	1142	2147	2040	2273	9.71768	7.76275	11.1904	19.2624	20.6765	24.7554	5.92744e-05	1.26676	up	[E]	Amino acid transport and metabolism	Cellular Component: integral component of membrane (GO:0016021);; Molecular Function: transmembrane transporter activity (GO:0022857);;	K14638|4.4e-266|obr:102713191|K14638 solute carrier family 15 (peptide/histidine transporter), member 3/4 | (RefSeq) protein NRT1/ PTR FAMILY 8.3-like	--	[E]	Amino acid transport and metabolism	POT family	Protein NRT1/ PTR FAMILY 8.3 OS=Arabidopsis thaliana OX=3702 GN=NPF8.3 PE=1 SV=1	E	Amino acid transport and metabolism	protein NRT1/ PTR FAMILY 8.3 [Oryza sativa Japonica Group]
LOC_Os07g03040	123	153	111	164	311	437	0.96282	1.14674	0.908253	1.17083	2.37636	3.45681	0.00425856	1.38418	up	--	--	--	--	--	--	--	Domain of unknown function (DUF1719)	--	S	Function unknown	hypothetical protein OsJ_22928 [Oryza sativa Japonica Group]
LOC_Os03g62200	156	143	141	399	535	485	1.84355	1.91857	1.77224	4.66259	7.14899	6.7602	3.90128e-10	1.83115	up	[P]	Inorganic ion transport and metabolism	Cellular Component: integral component of plasma membrane (GO:0005887);; Molecular Function: ammonium transmembrane transporter activity (GO:0008519);;	K03320|3.0e-279|dosa:Os03t0838400-01|K03320 ammonium transporter, Amt family | (RefSeq) Os03g0838400, AMT3;2, AMMONIUM_TRANSPORTER_3;2; Ammonium transporter.	--	[P]	Inorganic ion transport and metabolism	Ammonium Transporter Family	Ammonium transporter 3 member 2 OS=Oryza sativa subsp. japonica OX=39947 GN=AMT3-2 PE=2 SV=1	P	Inorganic ion transport and metabolism	ammonium transporter 3 member 2 [Oryza sativa Japonica Group]
LOC_Os04g51040	63	18	37	118	101	159	0.55743	0.180349	0.345845	1.03788	1.01146	1.67125	0.00807961	1.78687	up	[T]	Signal transduction mechanisms	Molecular Function: protein kinase activity (GO:0004672);; Molecular Function: calcium ion binding (GO:0005509);; Molecular Function: ATP binding (GO:0005524);; Cellular Component: integral component of membrane (GO:0016021);; Molecular Function: polysaccharide binding (GO:0030247);;	K23544|7.6e-104|brp:103842861|K23544 serine incorporator 1/3 | (RefSeq) serine incorporator 3	--	--	--	Protein kinase domain	Wall-associated receptor kinase 2 OS=Arabidopsis thaliana OX=3702 GN=WAK2 PE=1 SV=1	T	Signal transduction mechanisms	wall-associated receptor kinase 3 [Oryza sativa Japonica Group]
LOC_Os11g17480	148	112	143	574	400	616	3.66627	3.14769	3.77781	14.1114	11.2551	18.0908	1.02922e-10	2.09972	up	--	--	Molecular Function: hydrolase activity (GO:0016787);;	--	--	[R]	General function prediction only	Dienelactone hydrolase family	Endo-1,3;1,4-beta-D-glucanase OS=Zea mays OX=4577 PE=1 SV=1	Q	Secondary metabolites biosynthesis, transport and catabolism	Os11g0275000 [Oryza sativa Japonica Group]
LOC_Os08g20000	197	176	198	277	388	412	0.816972	0.831019	0.877027	1.1374	1.82151	2.0171	0.00446636	1.04751	up	--	--	Molecular Function: ADP binding (GO:0043531);;	K15078|1.3e-73|tcc:18614561|K15078 structure-specific endonuclease subunit SLX1 [EC:3.6.1.-] | (RefSeq) putative disease resistance protein RGA3	--	[T]	Signal transduction mechanisms	NB-ARC domain	Putative disease resistance protein RGA3 OS=Solanum bulbocastanum OX=147425 GN=RGA3 PE=2 SV=2	T	Signal transduction mechanisms	putative bacterial blight-resistance protein Xa1 [Oryza sativa Japonica Group]
LOC_Os05g05680	395	225	494	984	1114	1975	6.0662	3.93547	8.0916	14.9456	19.3644	35.849	1.55494e-05	1.95913	up	[Q]	Secondary metabolites biosynthesis, transport and catabolism	Molecular Function: metal ion binding (GO:0046872);; Molecular Function: dioxygenase activity (GO:0051213);;	K05933|4.4e-180|dosa:Os05t0149400-01|K05933 aminocyclopropanecarboxylate oxidase [EC:1.14.17.4] | (RefSeq) Os05g0149400, AMINOCYCLOPROPANE-1-CARBOXYLIC_ACID_OXIDASE_5, ACO5; Similar to 1-aminocyclopropane-1-carboxylic acid oxidase.	Cysteine and methionine metabolism (ko00270)	[QR]	Secondary metabolites biosynthesis, transport and catabolism;; General function prediction only	2OG-Fe(II) oxygenase superfamily	1-aminocyclopropane-1-carboxylate oxidase OS=Musa acuminata OX=4641 GN=MAO1B PE=3 SV=1	Q	Secondary metabolites biosynthesis, transport and catabolism	1-aminocyclopropane-1-carboxylate oxidase [Oryza sativa Japonica Group]
LOC_Os01g62610	76	111	61	179	259	231	1.21922	2.02628	1.04224	2.84392	4.72157	4.39871	5.47611e-05	1.60106	up	[O]	Posttranslational modification, protein turnover, chaperones	Molecular Function: peptidyl-prolyl cis-trans isomerase activity (GO:0003755);;	K01802|3.6e-84|dosa:Os01t0844300-01|K01802 peptidylprolyl isomerase [EC:5.2.1.8] | (RefSeq) Os01g0844300; Similar to Peptidylprolyl isomerase.	--	[O]	Posttranslational modification, protein turnover, chaperones	FKBP-type peptidyl-prolyl cis-trans isomerase	Peptidyl-prolyl cis-trans isomerase FKBP20-1 OS=Arabidopsis thaliana OX=3702 GN=FKBP20-1 PE=1 SV=1	O	Posttranslational modification, protein turnover, chaperones	hypothetical protein OsJ_04049 [Oryza sativa Japonica Group]
LOC_Os09g28640	58	44	64	141	140	191	0.989998	0.854874	1.16866	2.38748	2.71644	3.8703	0.000382275	1.62521	up	[I]	Lipid transport and metabolism	Biological Process: catabolic process (GO:0009056);; Molecular Function: hydrolase activity (GO:0016787);;	K20506|4.9e-78|egu:105060863|K20506 tuliposide A-converting enzyme [EC:4.2.99.22] | (RefSeq) tuliposide A-converting enzyme 2, chloroplastic-like	--	[V]	Defense mechanisms	alpha/beta hydrolase fold	Tuliposide A-converting enzyme 1, chloroplastic OS=Tulipa gesneriana OX=13306 GN=TCEA1 PE=1 SV=1	V	Defense mechanisms	hypothetical protein EE612_048333, partial [Oryza sativa]
LOC_Os11g44800	367	148	273	1167	675	1359	5.144	2.3502	4.07724	16.1529	10.7023	22.4906	2.63298e-06	2.12245	up	--	--	Biological Process: cell surface receptor signaling pathway (GO:0007166);; Cellular Component: integral component of membrane (GO:0016021);;	--	--	--	--	--	--	--	--	uncharacterized protein LOC4351087 [Oryza sativa Japonica Group]
LOC_Os03g61270	42	12	35	74	145	121	0.513285	0.164381	0.450249	0.899698	2.01969	1.75812	0.00512266	2.0423	up	--	--	Molecular Function: hydrolase activity, hydrolyzing O-glycosyl compounds (GO:0004553);; Biological Process: carbohydrate metabolic process (GO:0005975);;	K19355|3.3e-155|osa:9266557|K19355 mannan endo-1,4-beta-mannosidase [EC:3.2.1.78] | (RefSeq) mannan endo-1,4-beta-mannosidase 3	Fructose and mannose metabolism (ko00051)	--	--	--	Mannan endo-1,4-beta-mannosidase 3 OS=Oryza sativa subsp. japonica OX=39947 GN=MAN3 PE=2 SV=2	G	Carbohydrate transport and metabolism	endo-beta-mannanase, putative, expressed [Oryza sativa Japonica Group]
LOC_Os04g33390	366	476	389	664	729	1557	4.72572	6.98359	5.35051	8.45511	10.6361	23.7156	0.000633293	1.39366	up	[E]	Amino acid transport and metabolism	Molecular Function: prephenate dehydratase activity (GO:0004664);; Cellular Component: cytoplasm (GO:0005737);; Biological Process: L-phenylalanine biosynthetic process (GO:0009094);; Cellular Component: chloroplast (GO:0009507);; Cellular Component: chloroplast stroma (GO:0009570);; Molecular Function: arogenate dehydratase activity (GO:0047769);;	K05359|7.5e-243|dosa:Os04t0406600-01|K05359 arogenate/prephenate dehydratase [EC:4.2.1.91 4.2.1.51] | (RefSeq) Os04g0406600; Prephenate dehydratase domain containing protein.	Phenylalanine, tyrosine and tryptophan biosynthesis (ko00400);; Biosynthesis of amino acids (ko01230)	[E]	Amino acid transport and metabolism	Prephenate dehydratase	Arogenate dehydratase/prephenate dehydratase 6, chloroplastic OS=Arabidopsis thaliana OX=3702 GN=ADT6 PE=1 SV=1	E	Amino acid transport and metabolism	arogenate dehydratase/prephenate dehydratase 6, chloroplastic [Oryza sativa Japonica Group]
NewGene_3779	43	90	17	260	143	188	1.26383	3.00497	0.446136	6.78308	4.76962	6.15946	0.000457991	2.18172	up	--	--	--	--	--	--	--	--	--	--	--	unknown protein [Oryza sativa Japonica Group]
LOC_Os09g17810	60	34	16	256	107	204	0.58544	0.373448	0.161682	2.48819	1.18624	2.36607	3.92895e-05	2.51535	up	--	--	Cellular Component: exocyst (GO:0000145);; Biological Process: exocytosis (GO:0006887);; Biological Process: protein transport (GO:0015031);;	K07195|2.1e-19|pxb:103950015|K07195 exocyst complex component 7 | (RefSeq) exocyst complex component EXO70B1-like	--	[U]	Intracellular trafficking, secretion, and vesicular transport	Exo70 exocyst complex subunit	Exocyst complex component EXO70A1 OS=Arabidopsis thaliana OX=3702 GN=EXO70A1 PE=1 SV=1	U	Intracellular trafficking, secretion, and vesicular transport	uncharacterized protein LOC4346808 [Oryza sativa Japonica Group]
LOC_Os10g28120	286	53	318	919	1108	596	5.19818	1.08386	6.16218	16.5001	22.781	12.7735	0.00251269	2.08481	up	[G]	Carbohydrate transport and metabolism	Molecular Function: hydrolase activity, hydrolyzing O-glycosyl compounds (GO:0004553);; Biological Process: carbohydrate metabolic process (GO:0005975);;	--	--	--	--	Glycosyl hydrolases family 18	Chitinase 1 OS=Tulipa saxatilis subsp. bakeri OX=110455 PE=1 SV=1	G	Carbohydrate transport and metabolism	chitinase 2 [Oryza sativa Japonica Group]
LOC_Os11g09680	40	79	72	193	136	123	0.683313	1.53639	1.31559	3.28768	2.63818	2.48869	0.0089801	1.38772	up	--	--	--	--	--	--	--	--	--	--	--	F-box/LRR-repeat protein At3g59190 isoform X1 [Oryza sativa Japonica Group]
LOC_Os03g07180	2275	3843	2170	5853	6034	6449	23.4832	45.1619	23.8805	59.6569	70.4141	78.545	1.69278e-07	1.31388	up	--	--	--	--	--	--	--	Late embryogenesis abundant protein	--	S	Function unknown	late embryogenesis abundant protein, group 3 [Oryza sativa Japonica Group]
LOC_Os09g28620	59	41	67	160	161	220	0.825538	0.645845	1.00576	2.22897	2.56851	3.66025	7.85709e-05	1.80843	up	[I]	Lipid transport and metabolism	Biological Process: catabolic process (GO:0009056);; Molecular Function: hydrolase activity (GO:0016787);;	K20506|1.4e-77|egu:105060863|K20506 tuliposide A-converting enzyme [EC:4.2.99.22] | (RefSeq) tuliposide A-converting enzyme 2, chloroplastic-like	--	[V]	Defense mechanisms	alpha/beta hydrolase fold	Tuliposide A-converting enzyme 1, chloroplastic OS=Tulipa gesneriana OX=13306 GN=TCEA1 PE=1 SV=1	V	Defense mechanisms	2-hydroxyisoflavanone dehydratase [Oryza sativa Japonica Group]
LOC_Os12g05690	47	23	42	220	99	416	1.04808	0.578569	0.993213	4.90067	2.51253	11.0588	8.10112e-06	2.8039	up	--	--	--	--	--	--	--	--	--	--	--	uncharacterized protein LOC4351528 [Oryza sativa Japonica Group]
LOC_Os04g37619	2179	1755	2360	3657	3485	5697	18.216	16.7448	21.0398	30.1935	33.0374	56.1976	0.000629909	1.14087	up	[HC]	Coenzyme transport and metabolism;; Energy production and conversion	Biological Process: response to water deprivation (GO:0009414);; Cellular Component: chloroplast (GO:0009507);; Molecular Function: zeaxanthin epoxidase [overall] activity (GO:0009540);; Biological Process: abscisic acid biosynthetic process (GO:0009688);; Cellular Component: membrane (GO:0016020);; Biological Process: xanthophyll biosynthetic process (GO:0016123);; Biological Process: multicellu…	K09838|0.0e+00|dosa:Os04t0448900-00|K09838 zeaxanthin epoxidase [EC:1.14.15.21] | (RefSeq) Os04g0448900, ZEP1, ZEAXANTHIN_EPOXIDASE_1, ABA1; Similar to Zeaxanthin epoxidase.	Carotenoid biosynthesis (ko00906)	[CR]	Energy production and conversion;; General function prediction only	FAD binding domain	Zeaxanthin epoxidase, chloroplastic OS=Oryza sativa subsp. japonica OX=39947 GN=ZEP PE=2 SV=1	C	Energy production and conversion	zeaxanthin epoxidase, chloroplastic isoform X1 [Oryza sativa Japonica Group]
LOC_Os02g08100	9112	6553	9446	14197	13309	22840	95.503	78.1722	105.545	146.905	157.674	282.404	0.00200638	1.1117	up	[IQ]	Lipid transport and metabolism;; Secondary metabolites biosynthesis, transport and catabolism	Molecular Function: catalytic activity (GO:0003824);;	K01904|0.0e+00|dosa:Os02t0177600-01|K01904 4-coumarate--CoA ligase [EC:6.2.1.12] | (RefSeq) Os02g0177600; Similar to 4-coumarate--CoA ligase 1 (EC 6.2.1.12) (4CL 1) (4-coumaroyl-CoA synthase 1) (Clone 4CL14) (Fragment).	Ubiquinone and other terpenoid-quinone biosynthesis (ko00130);; Phenylpropanoid biosynthesis (ko00940)	[I]	Lipid transport and metabolism	AMP-binding enzyme	Probable 4-coumarate--CoA ligase 3 OS=Oryza sativa subsp. japonica OX=39947 GN=4CL3 PE=2 SV=1	I	Lipid transport and metabolism	Os02g0177600, partial [Oryza sativa Japonica Group]
LOC_Os07g35004	11	8	16	57	82	83	0.093043	0.081722	0.14876	0.517733	0.850166	0.90372	3.17363e-05	2.78255	up	--		Molecular Function: protein serine/threonine kinase activity (GO:0004674);; Molecular Function: ATP binding (GO:0005524);; Cellular Component: plasma membrane (GO:0005886);; Biological Process: protein phosphorylation (GO:0006468);; Cellular Component: integral component of membrane (GO:0016021);;	K24104|2.2e-70|thj:104799061|K24104 GPN-loop GTPase | (RefSeq) LOW QUALITY PROTEIN: uncharacterized protein LOC104799061	--	--	--	Protein tyrosine and serine/threonine kinase	Cysteine-rich receptor-like protein kinase 6 OS=Oryza sativa subsp. japonica OX=39947 GN=CRK6 PE=1 SV=1	T	Signal transduction mechanisms	cysteine-rich receptor-like protein kinase 6 isoform X2 [Oryza sativa Japonica Group]
LOC_Os06g09980	24	27	12	48	69	149	0.474017	0.598242	0.238299	0.922161	1.53496	3.46612	0.00216425	2.23216	up	--	--	Cellular Component: integral component of membrane (GO:0016021);;	--	--	--	--	--	--	--	--	hypothetical protein EE612_032508, partial [Oryza sativa]
LOC_Os01g62490	48	104	43	243	179	479	0.462567	1.14769	0.44076	2.32618	1.95959	5.4794	5.35587e-06	2.37255	up	[DPM]	Cell cycle control, cell division, chromosome partitioning;; Inorganic ion transport and metabolism;; Cell wall/membrane/envelope biogenesis	Molecular Function: copper ion binding (GO:0005507);; Biological Process: lignin catabolic process (GO:0046274);; Cellular Component: apoplast (GO:0048046);; Molecular Function: hydroquinone:oxygen oxidoreductase activity (GO:0052716);;	K05909|0.0e+00|dosa:Os01t0842500-01|K05909 laccase [EC:1.10.3.2] | (RefSeq) Os01g0842500; Similar to Laccase (EC 1.10.3.2).	--	[Q]	Secondary metabolites biosynthesis, transport and catabolism	Multicopper oxidase	Laccase-12 OS=Oryza sativa subsp. japonica OX=39947 GN=LAC12 PE=3 SV=2	Q	Secondary metabolites biosynthesis, transport and catabolism	laccase-13-like [Oryza sativa Japonica Group]
LOC_Os05g13940	7181	7658	7460	13048	12346	18795	81.125	98.4752	89.8437	145.533	157.658	250.492	9.11375e-06	1.11698	up	--	--	--	--	--	--	--	Procyclic acidic repetitive protein (PARP)	--	--	--	extensin [Oryza sativa Japonica Group]
LOC_Os01g62970	489	330	566	859	1122	1145	8.27024	6.6898	10.3523	13.8603	21.0095	21.8211	0.000727305	1.2862	up	--	--	--	--	--	--	--	--	--	--	--	uncharacterized protein LOC4324857 isoform X1 [Oryza sativa Japonica Group]
LOC_Os12g32390	14	4	5	428	150	371	0.459712	0.145317	0.178753	14.806	5.94007	15.3245	5.28167e-20	5.48916	up	--	--	--	--	--	--	--	--	--	--	--	hypothetical protein DAI22_12g141701 [Oryza sativa Japonica Group]
LOC_Os01g39970	49	22	19	750	132	136	0.36433	0.186851	0.148663	5.61013	1.12698	1.21325	2.14651e-06	3.63826	up	[T]	Signal transduction mechanisms	Molecular Function: protein kinase activity (GO:0004672);; Molecular Function: ATP binding (GO:0005524);;	K17609|3.3e-200|cic:CICLE_v10010213mg|K17609 nucleoredoxin [EC:1.8.1.8] | (RefSeq) hypothetical protein	--	[T]	Signal transduction mechanisms	Protein kinase domain	U-box domain-containing protein 52 OS=Arabidopsis thaliana OX=3702 GN=PUB52 PE=2 SV=1	T	Signal transduction mechanisms	U-box domain-containing protein 35 [Oryza sativa Japonica Group]
LOC_Os09g17560	413	286	723	1698	2642	5073	6.02654	4.74775	11.2341	24.4574	43.5725	87.3168	2.43713e-08	2.80278	up	[K]	Transcription	Cellular Component: cytoplasm (GO:0005737);; Molecular Function: acetylserotonin O-methyltransferase activity (GO:0017096);; Biological Process: melatonin biosynthetic process (GO:0030187);; Biological Process: methylation (GO:0032259);; Molecular Function: protein dimerization activity (GO:0046983);;	K22588|2.0e-208|dosa:Os09t0344500-01|K22588 acetylserotonin O-methyltransferase, plant [EC:2.1.1.4] | (RefSeq) Os09g0344500; Similar to O-methyltransferase ZRP4 (EC 2.1.1.-) (OMT).	Tryptophan metabolism (ko00380)	[R]	General function prediction only	O-methyltransferase domain	Acetylserotonin O-methyltransferase 1 OS=Oryza sativa subsp. japonica OX=39947 GN=ASMT1 PE=1 SV=1	S	Function unknown	acetylserotonin O-methyltransferase 1 [Oryza sativa Japonica Group]
LOC_Os10g38470	46	21	41	159	135	173	0.875531	0.454366	0.813106	2.97546	2.90672	3.88936	1.35448e-05	2.22328	up	[O]	Posttranslational modification, protein turnover, chaperones	Molecular Function: glutathione transferase activity (GO:0004364);; Cellular Component: cytoplasm (GO:0005737);; Biological Process: glutathione metabolic process (GO:0006749);;	K00799|2.5e-128|dosa:Os10t0528100-01|K00799 glutathione S-transferase [EC:2.5.1.18] | (RefSeq) Os10g0528100, GSTU24, TAU_GLUTATHIONE_S-TRANSFERASE_24; Similar to Glutathione S-transferase GST 42 (EC 2.5.1.18) (Fragment).	Glutathione metabolism (ko00480)	[O]	Posttranslational modification, protein turnover, chaperones	Glutathione S-transferase, N-terminal domain	Probable glutathione S-transferase GSTU6 OS=Oryza sativa subsp. japonica OX=39947 GN=GSTU6 PE=2 SV=2	O	Posttranslational modification, protein turnover, chaperones	uncharacterized protein LOC4349188 [Oryza sativa Japonica Group]
LOC_Os04g23890	355	354	395	586	806	1329	2.33167	2.52683	2.67995	3.69068	5.88304	10.1019	0.000255182	1.42308	up	[T]	Signal transduction mechanisms	Molecular Function: protein kinase activity (GO:0004672);; Molecular Function: ATP binding (GO:0005524);;	K20715|0.0e+00|osa:4335426|K20715 phototropin [EC:2.7.11.1] | (RefSeq) phototropin-2	--	--	--	Protein kinase domain	Phototropin-2 OS=Oryza sativa subsp. japonica OX=39947 GN=PHOT2 PE=1 SV=1	T	Signal transduction mechanisms	phototropin-2 [Oryza sativa Japonica Group]
LOC_Os03g56160	195	124	229	376	423	723	1.85022	1.33703	2.31672	3.52139	4.53417	8.09826	0.000662312	1.57215	up	--		Molecular Function: protein tyrosine kinase activity (GO:0004713);; Molecular Function: ATP binding (GO:0005524);; Cellular Component: integral component of membrane (GO:0016021);; Molecular Function: carbohydrate binding (GO:0030246);;	K22133|2.1e-30|egr:104443802|K22133 oxalate---CoA ligase [EC:6.2.1.8] | (RefSeq) oxalate--CoA ligase	Glyoxylate and dicarboxylate metabolism (ko00630)	--	--	Legume lectin domain	L-type lectin-domain containing receptor kinase SIT2 OS=Oryza sativa subsp. japonica OX=39947 GN=SIT2 PE=2 SV=2	T	Signal transduction mechanisms	putative receptor-like kinase [Oryza sativa Japonica Group]
LOC_Os02g14480	39	34	45	146	112	169	0.325772	0.3191	0.397649	1.21238	1.06207	1.67699	1.55494e-05	1.97619	up	[T]	Signal transduction mechanisms	Molecular Function: protein kinase activity (GO:0004672);; Molecular Function: ATP binding (GO:0005524);; Cellular Component: integral component of membrane (GO:0016021);;	K13415|4.5e-31|atr:18432040|K13415 protein brassinosteroid insensitive 1 [EC:2.7.10.1 2.7.11.1] | (RefSeq) systemin receptor SR160	Plant hormone signal transduction (ko04075)	--	--	Protein tyrosine and serine/threonine kinase	Calmodulin-binding receptor kinase CaMRLK OS=Arabidopsis thaliana OX=3702 GN=CAMRLK PE=1 SV=1	T	Signal transduction mechanisms	calmodulin-binding receptor kinase CaMRLK [Oryza sativa Japonica Group]
LOC_Os03g63510	99	95	69	171	183	168	0.914448	0.997914	0.679535	1.56381	1.91063	1.82876	0.00339132	1.14268	up	--	--	Biological Process: RNA modification (GO:0009451);; Cellular Component: integral component of membrane (GO:0016021);; Cellular Component: intracellular membrane-bounded organelle (GO:0043231);;	K22733|1.4e-57|cit:102612526|K22733 magnesium transporter | (RefSeq) uncharacterized protein LOC102612526	--	[R]	General function prediction only	PPR repeat	Putative pentatricopeptide repeat-containing protein At1g03510 OS=Arabidopsis thaliana OX=3702 GN=PCMP-E3 PE=3 SV=1	S	Function unknown	putative pentatricopeptide repeat-containing protein At1g03510 isoform X1 [Oryza sativa Japonica Group]
LOC_Os06g51260	1416	1342	1954	2881	3263	3355	14.4633	15.7832	21.3905	29.1184	37.8174	40.6632	0.000407571	1.12842	up	--	--	Molecular Function: DNA binding (GO:0003677);; Cellular Component: nucleus (GO:0005634);;	K12133|6.7e-36|pavi:110764006|K12133 MYB-related transcription factor LHY | (RefSeq) protein LHY-like isoform X1	Circadian rhythm - plant (ko04712)	[O]	Posttranslational modification, protein turnover, chaperones	Myb-like DNA-binding domain	Protein REVEILLE 2 OS=Arabidopsis thaliana OX=3702 GN=RVE2 PE=1 SV=1	K	Transcription	protein REVEILLE 1 isoform X1 [Oryza sativa Japonica Group]
LOC_Os01g07420	1456	876	1291	2413	1778	2671	20.5627	14.0887	19.4425	33.6552	28.3958	44.5249	0.00499319	1.03296	up	[HR]	Coenzyme transport and metabolism;; General function prediction only	Molecular Function: hydrolase activity (GO:0016787);;	--	--	[R]	General function prediction only	Alpha/beta hydrolase family	--	S	Function unknown	uncharacterized protein LOC4325195 [Oryza sativa Japonica Group]
LOC_Os05g48160	466	282	359	984	592	1051	11.3716	7.78247	9.43888	24.251	16.9735	31.1528	0.000371027	1.36292	up	[C]	Energy production and conversion	Molecular Function: electron transfer activity (GO:0009055);; Molecular Function: iron-sulfur cluster binding (GO:0051536);;	--	--	--	--	2Fe-2S iron-sulfur cluster binding domain	Photosynthetic NDH subunit of subcomplex B 3, chloroplastic OS=Arabidopsis thaliana OX=3702 GN=PNSB3 PE=2 SV=1	C	Energy production and conversion	photosynthetic NDH subunit of subcomplex B 3, chloroplastic isoform X1 [Oryza sativa Japonica Group]
LOC_Os06g32200	21	5	33	227	80	163	0.807612	0.213972	1.36832	8.85602	3.53776	7.59634	8.62423e-05	3.05868	up	--	--	Biological Process: defense response (GO:0006952);;	--	--	--	--	--	Thionin OS=Brassica rapa subsp. pekinensis OX=51351 GN=THI2 PE=2 SV=1	S	Function unknown	thionin Osthi1-like [Oryza sativa Japonica Group]
LOC_Os09g17329	17	2	20	111	99	63	0.116923	0.016525	0.17687	0.793255	0.827104	0.548779	0.000947946	2.89564	up	--	--	Cellular Component: integral component of membrane (GO:0016021);;	K15503|1.2e-18|hbr:110673220|K15503 serine/threonine-protein phosphatase 6 regulatory ankyrin repeat subunit B | (RefSeq) uncharacterized protein LOC110673220	--	--	--	Ankyrin repeats (3 copies)	--	S	Function unknown	protein ACCELERATED CELL DEATH 6 isoform X1 [Oryza sativa Japonica Group]
LOC_Os07g05360	9612	5491	9315	57036	37722	67378	104.578	67.9828	108.049	612.743	463.941	864.812	2.80763e-17	2.83253	up	--	--	Cellular Component: photosystem II oxygen evolving complex (GO:0009654);; Biological Process: photosynthesis (GO:0015979);; Cellular Component: integral component of membrane (GO:0016021);;	K03541|2.9e-67|dosa:Os07t0147500-01|K03541 photosystem II 10kDa protein | (RefSeq) Os07g0147500; Similar to Photosystem II 10 kDa polypeptide, chloroplast precursor.	Photosynthesis (ko00195)	--	--	Photosystem II 10 kDa polypeptide PsbR	Photosystem II 10 kDa polypeptide, chloroplastic OS=Hordeum vulgare OX=4513 GN=PSBR PE=3 SV=1	S	Function unknown	photosystem II 10 kDa polypeptide, chloroplastic [Oryza sativa Japonica Group]
LOC_Os04g42120	165	215	117	305	314	351	1.82104	2.70918	1.37326	3.32911	3.92684	4.58642	0.000657322	1.12918	up	--	--	Biological Process: mitotic sister chromatid segregation (GO:0000070);; Biological Process: regulation of DNA replication (GO:0006275);; Biological Process: sister chromatid cohesion (GO:0007062);; Molecular Function: acetyltransferase activity (GO:0016407);; Biological Process: post-translational protein acetylation (GO:0034421);; Biological Process: meiotic chromosome segregation (GO:0045132);;	K11268|1.8e-192|dosa:Os04t0498900-01|K11268 N-acetyltransferase [EC:2.3.1.-] | (RefSeq) Os04g0498900; Similar to N-acetyltransferase ESCO1.	--	[L]	Replication, recombination and repair	ESCO1/2 acetyl-transferase	Protein CHROMOSOME TRANSMISSION FIDELITY 7 OS=Arabidopsis thaliana OX=3702 GN=CTF7 PE=1 SV=1	L	Replication, recombination and repair	protein CHROMOSOME TRANSMISSION FIDELITY 7 [Oryza sativa Japonica Group]
LOC_Os01g70520	292	246	310	477	540	979	3.18378	3.07661	3.57775	5.16007	6.7016	12.5149	0.00088371	1.34916	up	[G]	Carbohydrate transport and metabolism	Molecular Function: hydrolase activity, hydrolyzing O-glycosyl compounds (GO:0004553);; Biological Process: carbohydrate metabolic process (GO:0005975);;	K01188|2.6e-305|dosa:Os01t0930800-01|K01188 beta-glucosidase [EC:3.2.1.21] | (RefSeq) Os01g0930800; Glycoside hydrolase, family 1 protein.	Cyanoamino acid metabolism (ko00460);; Starch and sucrose metabolism (ko00500);; Phenylpropanoid biosynthesis (ko00940)	[G]	Carbohydrate transport and metabolism	Glycosyl hydrolase family 1	Beta-glucosidase 5 OS=Oryza sativa subsp. japonica OX=39947 GN=BGLU5 PE=2 SV=1	G	Carbohydrate transport and metabolism	beta-glucosidase 5 [Oryza sativa Japonica Group]
LOC_Os02g32469	645	533	676	1336	1312	1372	12.8267	12.4338	14.447	27.5215	29.7968	32.3658	5.44109e-06	1.24171	up	--	--	--	--	--	--	--	--	--	--	--	uncharacterized protein LOC4329516 isoform X1 [Oryza sativa Japonica Group]
LOC_Os06g14780	348	212	402	754	662	665	4.43309	3.00182	5.41207	9.59449	9.28914	9.61564	0.00315583	1.22073	up	--	--	--	--	--	--	--	Domain of unknown function (DUF4228)	Uncharacterized protein At1g66480 OS=Arabidopsis thaliana OX=3702 GN=At1g66480 PE=2 SV=1	S	Function unknown	hypothetical protein EE612_033192 [Oryza sativa]
LOC_Os03g15460	559	383	456	1224	692	1113	13.1485	10.2438	11.4321	28.4394	18.4085	30.8971	0.000616768	1.23609	up	--	--	Molecular Function: phospholipase A2 activity (GO:0004623);; Molecular Function: calcium ion binding (GO:0005509);; Cellular Component: extracellular region (GO:0005576);; Biological Process: phospholipid metabolic process (GO:0006644);; Biological Process: lipid catabolic process (GO:0016042);; Biological Process: arachidonic acid secretion (GO:0050482);;	K01047|2.4e-40|pda:103721392|K01047 secretory phospholipase A2 [EC:3.1.1.4] | (RefSeq) phospholipase A2 homolog 3-like	Glycerophospholipid metabolism (ko00564);; Ether lipid metabolism (ko00565);; Arachidonic acid metabolism (ko00590);; Linoleic acid metabolism (ko00591);; alpha-Linolenic acid metabolism (ko00592)	--	--	--	Probable phospholipase A2 homolog 2 OS=Oryza sativa subsp. japonica OX=39947 GN=PLA2-II PE=1 SV=1	O	Posttranslational modification, protein turnover, chaperones	probable phospholipase A2 homolog 2 isoform X2 [Oryza sativa Japonica Group]
LOC_Os01g06580	959	542	560	1261	1360	2244	17.4143	11.2026	10.8342	22.5997	27.9077	48.067	0.000523373	1.3648	up	[R]	General function prediction only	Cellular Component: cellular_component (GO:0005575);; Cellular Component: obsolete cell (GO:0005623);; Cellular Component: plasma membrane (GO:0005886);; Biological Process: biological_process (GO:0008150);; Biological Process: plant-type cell wall biogenesis (GO:0009832);; Biological Process: plant-type secondary cell wall biogenesis (GO:0009834);; Biological Process: cellular process (GO:000998…	--	--	--	--	Fasciclin domain	Fasciclin-like arabinogalactan protein 11 OS=Arabidopsis thaliana OX=3702 GN=FLA11 PE=2 SV=2	S	Function unknown	fasciclin-like arabinogalactan protein 11 [Oryza sativa Japonica Group]
NewGene_3811	19	16	14	110	81	76	0.245471	0.211835	0.147049	1.33587	1.0922	1.22155	3.11368e-06	2.59148	up	--	--	--	--	--	--	--	--	--	--	--	hypothetical protein DAI22_08g123350 [Oryza sativa Japonica Group]
LOC_Os01g12770	44	31	29	90	127	187	0.507905	0.407253	0.350933	1.02461	1.65332	2.55561	7.26925e-05	2.09191	up	[QV]	Secondary metabolites biosynthesis, transport and catabolism;; Defense mechanisms	Molecular Function: iron ion binding (GO:0005506);; Cellular Component: membrane (GO:0016020);; Cellular Component: integral component of membrane (GO:0016021);; Molecular Function: oxidoreductase activity, acting on paired donors, with incorporation or reduction of molecular oxygen, NAD(P)H as one donor, and incorporation of one atom of oxygen (GO:0016709);; Molecular Function: heme binding (GO:…	K20617|1.4e-293|dosa:Os01t0227800-01|K20617 cytochrome P450 family 71 subfamily A | (RefSeq) Os01g0227800; Similar to cDNA, clone: J075083L18, full insert sequence.	--	[Q]	Secondary metabolites biosynthesis, transport and catabolism	Cytochrome P450	Cytochrome P450 736A117 OS=Prunus mume OX=102107 GN=CYP736A117 PE=2 SV=1	Q	Secondary metabolites biosynthesis, transport and catabolism	cytochrome P450 71A1 [Oryza sativa Japonica Group]
LOC_Os02g57030	82	132	103	190	276	384	1.45952	2.71987	1.97024	3.38361	5.6478	8.2034	0.000233082	1.56831	up	--	--	Cellular Component: chloroplast thylakoid membrane (GO:0009535);; Cellular Component: integral component of membrane (GO:0016021);;	K07573|2.8e-76|bvg:104890698|K07573 exosome complex component CSL4 | (RefSeq) uncharacterized LOC104890698	RNA degradation (ko03018)	--	--	--	--	--	--	uncharacterized protein LOC4331129 [Oryza sativa Japonica Group]
LOC_Os01g38610	52	57	51	124	154	252	0.458171	0.574466	0.48002	1.07852	1.54124	2.62677	5.00151e-05	1.86241	up	--	--	Cellular Component: nucleus (GO:0005634);; Biological Process: regulation of transcription, DNA-templated (GO:0006355);; Molecular Function: protein dimerization activity (GO:0046983);;	K12126|2.0e-06|adu:107465093|K12126 phytochrome-interacting factor 3 | (RefSeq) transcription factor PIF3 isoform X1	Plant hormone signal transduction (ko04075);; Circadian rhythm - plant (ko04712)	--	--	Helix-loop-helix DNA-binding domain	Transcription factor LATE FLOWERING OS=Oryza sativa subsp. japonica OX=39947 GN=LF PE=1 SV=1	K	Transcription	bHLH transcription-like [Oryza sativa Japonica Group]
LOC_Os06g45890	122	59	109	242	222	227	1.7191	0.943302	1.63392	3.38623	3.54705	3.78644	0.00535253	1.3657	up	--	--	Molecular Function: DNA binding (GO:0003677);; Cellular Component: nucleus (GO:0005634);;	K14491|3.4e-08|ath:AT1G49190|K14491 two-component response regulator ARR-B family | (RefSeq) RR19; response regulator 19	Plant hormone signal transduction (ko04075)	--	--	Myb-like DNA-binding domain	Myb family transcription factor MPH1 OS=Oryza sativa subsp. japonica OX=39947 GN=MPH1 PE=2 SV=1	K	Transcription	probable transcription factor KAN3 [Oryza sativa Japonica Group]
LOC_Os06g47970	564	326	531	1109	800	1190	12.0867	7.94634	12.1228	23.4724	19.3913	30.0976	0.00147839	1.23263	up	--	--	Cellular Component: endoplasmic reticulum (GO:0005783);; Cellular Component: integral component of membrane (GO:0016021);; Biological Process: cellular response to oxidative stress (GO:0034599);; Biological Process: cellular response to osmotic stress (GO:0071470);;	--	--	--	--	--	--	S	Function unknown	uncharacterized protein LOC4341930 [Oryza sativa Japonica Group]
LOC_Os12g07210	153	116	173	226	495	510	1.66227	1.43064	1.99817	2.42794	6.09661	6.54485	0.000942366	1.59726	up	--	--	Cellular Component: integral component of membrane (GO:0016021);;	--	--	--	--	--	--	--	--	hypothetical protein DAI22_12g050600 [Oryza sativa Japonica Group]
LOC_Os08g44270	13834	8515	17307	38239	22118	26824	203.669	142.677	271.652	555.827	368.084	465.868	0.00432683	1.23474	up	[O]	Posttranslational modification, protein turnover, chaperones	Molecular Function: cysteine-type endopeptidase activity (GO:0004197);; Cellular Component: extracellular space (GO:0005615);; Cellular Component: lysosome (GO:0005764);; Biological Process: proteolysis involved in cellular protein catabolic process (GO:0051603);;	K16292|4.1e-199|dosa:Os08t0556900-01|K16292 KDEL-tailed cysteine endopeptidase [EC:3.4.22.-] | (RefSeq) Os08g0556900; Similar to Cysteine proteinase (EC 3.4.22.-).	--	[O]	Posttranslational modification, protein turnover, chaperones	Papain family cysteine protease	KDEL-tailed cysteine endopeptidase CEP1 OS=Arabidopsis thaliana OX=3702 GN=CEP1 PE=1 SV=1	O	Posttranslational modification, protein turnover, chaperones	KDEL-tailed cysteine endopeptidase CEP1 [Oryza sativa Japonica Group]
LOC_Os06g45380	1088	993	1138	1923	1777	3247	8.09193	8.38515	8.92959	14.1423	14.8866	28.8788	0.000215887	1.22803	up	--	--	Molecular Function: calcium ion binding (GO:0005509);; Cellular Component: integral component of membrane (GO:0016021);;	K01859|1.6e-232|sita:101771169|K01859 chalcone isomerase [EC:5.5.1.6] | (RefSeq) vacuolar-sorting receptor 1	Flavonoid biosynthesis (ko00941)	--	--	PA domain	Vacuolar-sorting receptor 6 OS=Arabidopsis thaliana OX=3702 GN=VSR6 PE=2 SV=3	S	Function unknown	vacuolar-sorting receptor 6 [Oryza sativa Japonica Group]
LOC_Os11g34870	167	164	180	478	329	320	4.30591	4.80928	4.94823	12.2009	9.60164	9.75531	0.000348155	1.27459	up	--	--	Cellular Component: integral component of membrane (GO:0016021);;	--	--	--	--	--	--	--	--	uncharacterized protein LOC9272501 [Oryza sativa Japonica Group]
LOC_Os07g43800	142	171	152	438	344	700	3.22554	4.41771	3.67602	9.831	8.82977	18.7866	4.17349e-07	1.80274	up	--	--	Molecular Function: calcium ion binding (GO:0005509);; Cellular Component: integral component of membrane (GO:0016021);;	K02183|6.7e-18|jcu:105644079|K02183 calmodulin | (RefSeq) probable calcium-binding protein CML45	MAPK signaling pathway - plant (ko04016);; Phosphatidylinositol signaling system (ko04070);; Plant-pathogen interaction (ko04626)	--	--	EF-hand domain	--	T	Signal transduction mechanisms	probable calcium-binding protein CML45 [Oryza sativa Japonica Group]
LOC_Os11g10990	286	220	254	528	381	563	4.49812	3.93045	4.265	8.20267	6.77352	10.4501	0.00158849	1.0777	up	--	--	Cellular Component: chloroplast thylakoid membrane (GO:0009535);; Cellular Component: NAD(P)H dehydrogenase complex (plastoquinone) (GO:0010598);; Cellular Component: integral component of membrane (GO:0016021);;	K23051|1.5e-58|dosa:Os11t0216100-01|K23051 NAD(P)H-quinone oxidoreductase subunit T, chloroplastic [EC:1.6.5.-] | (RefSeq) Os11g0216100; Similar to Heat shock protein binding protein.	--	[O]	Posttranslational modification, protein turnover, chaperones	--	NAD(P)H-quinone oxidoreductase subunit T, chloroplastic OS=Arabidopsis thaliana OX=3702 GN=ndhT PE=1 SV=1	O	Posttranslational modification, protein turnover, chaperones	hypothetical protein EE612_054229, partial [Oryza sativa]
LOC_Os07g08750	128	105	78	244	178	228	1.0548	0.982636	0.68673	1.98931	1.66386	2.2252	0.00221302	1.20929	up	[T]	Signal transduction mechanisms	Molecular Function: protein kinase activity (GO:0004672);; Molecular Function: ATP binding (GO:0005524);;	K08867|0.0e+00|dosa:Os07t0185000-01|K08867 WNK lysine deficient protein kinase [EC:2.7.11.1] | (RefSeq) Os07g0185000; Similar to MAP kinase (Ser/Thr kinase).	--	[R]	General function prediction only	Protein kinase domain	Probable serine/threonine-protein kinase WNK3 OS=Oryza sativa subsp. japonica OX=39947 GN=WNK3 PE=2 SV=1	T	Signal transduction mechanisms	probable serine/threonine-protein kinase WNK3 [Oryza sativa Japonica Group]
LOC_Os05g32460	105	78	119	247	213	183	2.39957	2.02086	2.89533	5.57179	5.50411	4.9209	0.00793812	1.21189	up	--	--	Biological Process: positive regulation of DNA-binding transcription factor activity (GO:0051091);;	--	--	--	--	VQ motif	Sigma factor binding protein 1, chloroplastic OS=Arabidopsis thaliana OX=3702 GN=SIB1 PE=1 SV=1	S	Function unknown	hypothetical protein OsI_19832 [Oryza sativa Indica Group]
LOC_Os03g14560	48	17	39	35	175	302	0.683372	0.270929	0.594622	0.48707	2.83033	5.09105	0.00721409	2.3947	up	[QV]	Secondary metabolites biosynthesis, transport and catabolism;; Defense mechanisms	Molecular Function: monooxygenase activity (GO:0004497);; Molecular Function: iron ion binding (GO:0005506);; Molecular Function: oxidoreductase activity, acting on paired donors, with incorporation or reduction of molecular oxygen (GO:0016705);; Molecular Function: heme binding (GO:0020037);;	K20556|1.2e-94|bna:106452162|K20556 cytochrome P450 family 76 subfamily C | (RefSeq) cytochrome P450 76C4 isoform X1	--	[Q]	Secondary metabolites biosynthesis, transport and catabolism	Cytochrome P450	Cytochrome P450 76C1 OS=Arabidopsis thaliana OX=3702 GN=CYP76C1 PE=2 SV=1	Q	Secondary metabolites biosynthesis, transport and catabolism	cytochrome P450 76C1 [Oryza sativa Japonica Group]
LOC_Os04g48390	423	352	375	658	861	1476	3.18246	3.0176	3.00671	4.89487	7.33046	13.1261	8.15986e-05	1.50427	up	--	--	Cellular Component: integral component of membrane (GO:0016021);; Molecular Function: transmembrane transporter activity (GO:0022857);;	--	--	[R]	General function prediction only	Major Facilitator Superfamily	SPX domain-containing membrane protein OsI_17046 OS=Oryza sativa subsp. indica OX=39946 GN=OsI_17046 PE=3 SV=1	P	Inorganic ion transport and metabolism	hypothetical protein OsJ_15847 [Oryza sativa Japonica Group]
LOC_Os09g12540	297	239	350	560	489	672	5.27698	4.82042	6.61913	9.82281	9.8131	14.083	0.00325703	1.07098	up	--	--	Cellular Component: photosystem I (GO:0009522);; Cellular Component: photosystem II (GO:0009523);; Cellular Component: chloroplast thylakoid membrane (GO:0009535);; Biological Process: photosynthesis, light harvesting (GO:0009765);; Cellular Component: integral component of membrane (GO:0016021);; Molecular Function: chlorophyll binding (GO:0016168);; Biological Process: protein-chromophore linka…	K14172|2.9e-174|dosa:Os09t0296800-01|K14172 light-harvesting complex II chlorophyll a/b binding protein 7 | (RefSeq) Os09g0296800; Chlorophyll A-B binding protein family protein.	Photosynthesis - antenna proteins (ko00196)	--	--	Chlorophyll A-B binding protein	Chlorophyll a-b binding protein 7, chloroplastic OS=Arabidopsis thaliana OX=3702 GN=LHCB7 PE=2 SV=1	P	Inorganic ion transport and metabolism	chlorophyll a-b binding protein 7, chloroplastic [Oryza sativa Japonica Group]
LOC_Os05g43230	300	343	337	643	507	1185	3.22237	4.20201	3.86192	6.83972	6.1668	15.0601	0.00055675	1.37448	up	[O]	Posttranslational modification, protein turnover, chaperones	Molecular Function: cysteine-type peptidase activity (GO:0008234);;	K16292|1.6e-98|csl:COCSUDRAFT_21961|K16292 KDEL-tailed cysteine endopeptidase [EC:3.4.22.-] | (RefSeq) hypothetical protein	--	[O]	Posttranslational modification, protein turnover, chaperones	Papain family cysteine protease	Probable cysteine protease RD21B OS=Arabidopsis thaliana OX=3702 GN=RD21B PE=1 SV=1	O	Posttranslational modification, protein turnover, chaperones	low-temperature-induced cysteine proteinase [Oryza sativa Japonica Group]
LOC_Os01g41710	18192	14124	13777	40727	33940	59748	315.928	279.178	255.081	698.315	666.284	1224.07	2.81535e-09	1.67112	up	--	--	Cellular Component: photosystem I (GO:0009522);; Cellular Component: photosystem II (GO:0009523);; Cellular Component: chloroplast thylakoid membrane (GO:0009535);; Biological Process: photosynthesis, light harvesting (GO:0009765);; Cellular Component: integral component of membrane (GO:0016021);; Molecular Function: chlorophyll binding (GO:0016168);; Biological Process: protein-chromophore linka…	--	--	--	--	--	--	C	Energy production and conversion	hypothetical protein EE612_005395 [Oryza sativa]
LOC_Os01g09640	103	83	103	220	184	231	1.24329	1.14322	1.31957	2.62673	2.51526	3.29393	0.00113226	1.26086	up	--	--	Molecular Function: DNA binding (GO:0003677);; Cellular Component: nucleus (GO:0005634);; Molecular Function: zinc ion binding (GO:0008270);;	K08869|2.2e-22|cre:CHLREDRAFT_165812|K08869 aarF domain-containing kinase | (RefSeq) predicted protein	--	--	--	Myb-like DNA-binding domain	Transcription factor MYBS3 OS=Oryza sativa subsp. japonica OX=39947 GN=MYBS3 PE=2 SV=1	K	Transcription	transcription factor MYBS3-like [Oryza sativa Japonica Group]
LOC_Os01g02730	19	26	16	101	52	102	0.214733	0.337388	0.18287	1.12978	0.665144	1.36905	0.000237071	2.21175	up	--		Molecular Function: protein kinase activity (GO:0004672);; Molecular Function: ATP binding (GO:0005524);; Cellular Component: integral component of membrane (GO:0016021);;	K13416|4.5e-46|ccaj:109804867|K13416 brassinosteroid insensitive 1-associated receptor kinase 1 [EC:2.7.10.1 2.7.11.1] | (RefSeq) BRASSINOSTEROID INSENSITIVE 1-associated receptor kinase 1-like	MAPK signaling pathway - plant (ko04016);; Plant hormone signal transduction (ko04075);; Plant-pathogen interaction (ko04626)	--	--	Protein kinase domain	Rust resistance kinase Lr10 OS=Triticum aestivum OX=4565 GN=LRK10 PE=2 SV=1	T	Signal transduction mechanisms	rust resistance kinase Lr10 isoform X1 [Oryza sativa Japonica Group]
LOC_Os06g51290	589	725	510	1106	923	1462	6.62038	9.43586	6.03067	12.1437	11.7633	19.2791	6.32378e-05	1.08331	up	[I]	Lipid transport and metabolism	Molecular Function: farnesyl-diphosphate farnesyltransferase activity (GO:0004310);; Cellular Component: plastoglobule (GO:0010287);; Biological Process: carotenoid biosynthetic process (GO:0016117);; Molecular Function: geranylgeranyl-diphosphate geranylgeranyltransferase activity (GO:0016767);; Molecular Function: phytoene synthase activity (GO:0046905);; Molecular Function: squalene synthase a…	K02291|1.3e-243|dosa:Os06t0729000-01|K02291 15-cis-phytoene synthase [EC:2.5.1.32] | (RefSeq) Os06g0729000; Phytoene synthase 1 (EC 2.5.1.32).	Carotenoid biosynthesis (ko00906)	[I]	Lipid transport and metabolism	Squalene/phytoene synthase	Phytoene synthase 1, chloroplastic OS=Oryza sativa subsp. japonica OX=39947 GN=PSY1 PE=1 SV=1	I	Lipid transport and metabolism	phytoene synthase 2, chloroplastic [Oryza sativa Japonica Group]
LOC_Os07g29960	34	32	11	60	113	96	0.585139	0.637389	0.197019	1.04158	2.25218	1.98537	0.0038382	1.98393	up	[QV]	Secondary metabolites biosynthesis, transport and catabolism;; Defense mechanisms	Molecular Function: monooxygenase activity (GO:0004497);; Molecular Function: iron ion binding (GO:0005506);; Molecular Function: oxidoreductase activity, acting on paired donors, with incorporation or reduction of molecular oxygen (GO:0016705);; Molecular Function: heme binding (GO:0020037);;	K07437|9.2e-101|dzi:111304682|K07437 cytochrome P450 family 26 subfamily A | (RefSeq) cytochrome P450 87A3-like	--	[QI]	Secondary metabolites biosynthesis, transport and catabolism;; Lipid transport and metabolism	Cytochrome P450	Cytochrome P450 87A3 OS=Oryza sativa subsp. japonica OX=39947 GN=CYP87A3 PE=2 SV=3	Q	Secondary metabolites biosynthesis, transport and catabolism	hypothetical protein OsJ_24256 [Oryza sativa Japonica Group]
LOC_Os01g16620	103	180	119	231	250	265	1.49862	3.00695	1.86145	3.29155	4.11654	4.53311	0.00537843	1.05119	up	--	--	--	--	--	--	--	--	--	--	--	uncharacterized protein LOC9266469 [Oryza sativa Japonica Group]
LOC_Os05g03960	63	36	25	126	90	143	5.68277	3.69017	2.37161	11.3169	9.23225	15.3978	0.00402289	1.67542	up	--	--	--	--	--	--	--	--	--	--	--	uncharacterized protein LOC9266317 [Oryza sativa Japonica Group]
LOC_Os09g09210	17	0	5	9372	5634	6556	0.23876	0	0.074974	131.179	90.2837	109.647	5.73521e-14	10.0392	up	--	--	Cellular Component: integral component of membrane (GO:0016021);;	--	--	--	--	Protein of unknown function (DUF3778)	--	--	--	hypothetical protein OsI_30612 [Oryza sativa Indica Group]
LOC_Os08g44850	1151	1116	892	1926	1418	2901	12.5207	13.8092	10.3372	20.682	17.43	37.2249	0.000725626	1.11769	up	--	--	Cellular Component: integral component of membrane (GO:0016021);;	K19747|4.7e-30|vvi:100243942|K19747 BAHD acyltransferase [EC:2.3.1.-] | (RefSeq) BAHD acyltransferase DCR	--	--	--	C2 domain	--	S	Function unknown	pro-resilin [Oryza sativa Japonica Group]
LOC_Os03g48750	8	7	16	869	1863	293	0.163912	0.145	0.347223	18.2111	44.7128	7.32407	9.27778e-12	6.74085	up	--	--	Cellular Component: cell wall (GO:0005618);; Molecular Function: manganese ion binding (GO:0030145);; Molecular Function: nutrient reservoir activity (GO:0045735);; Cellular Component: apoplast (GO:0048046);;	--	--	--	--	Cupin	Germin-like protein 3-3 OS=Oryza sativa subsp. japonica OX=39947 GN=Os03g0693700 PE=2 SV=1	S	Function unknown	germin-like protein 3-3 [Oryza sativa Japonica Group]
LOC_Os03g50310	611	361	419	1001	1011	1363	6.37795	4.28165	4.65795	10.322	11.9304	16.7856	3.23665e-05	1.40404	up	--	--	Cellular Component: nucleus (GO:0005634);; Biological Process: regulation of transcription, DNA-templated (GO:0006355);; Molecular Function: zinc ion binding (GO:0008270);;	K12135|1.5e-06|crb:17882893|K12135 zinc finger protein CONSTANS | (RefSeq) zinc finger protein CONSTANS isoform X2	Circadian rhythm - plant (ko04712)	[K]	Transcription	CCT motif	Zinc finger protein CONSTANS-LIKE 16 OS=Arabidopsis thaliana OX=3702 GN=COL16 PE=1 SV=2	K	Transcription	zinc finger protein CONSTANS-LIKE 16 [Oryza sativa Japonica Group]
LOC_Os01g63410	135	148	158	408	235	285	2.0877	2.6171	2.61324	6.26162	4.13079	5.22111	0.00237963	1.20443	up	--	--	Cellular Component: integral component of membrane (GO:0016021);;	K18667|1.3e-12|smo:SELMODRAFT_446354|K18667 activating signal cointegrator complex subunit 2 | (RefSeq) hypothetical protein	--	--	--	--	--	--	--	uncharacterized protein LOC4324817 [Oryza sativa Japonica Group]
LOC_Os02g46780	42	41	49	141	143	247	0.478258	0.538788	0.608199	1.61285	1.88356	3.39255	2.99624e-06	2.12942	up	--	--	Molecular Function: DNA binding (GO:0003677);; Cellular Component: nucleus (GO:0005634);;	K09422|3.2e-191|dosa:Os02t0695200-01|K09422 transcription factor MYB, plant | (RefSeq) Os02g0695200; Similar to P-type R2R3 Myb protein (Fragment).	--	[K]	Transcription	Myb-like DNA-binding domain	Myb-related protein Zm1 OS=Zea mays OX=4577 PE=2 SV=1	--	--	myb-related protein Zm1 [Oryza sativa Japonica Group]
LOC_Os08g38170	843	683	794	1551	1543	3308	9.51787	8.76267	9.68622	16.8605	19.6824	44.1604	3.82576e-05	1.5786	up	[L]	Replication, recombination and repair	Biological Process: base-excision repair (GO:0006284);; Molecular Function: DNA-3-methyladenine glycosylase activity (GO:0008725);;	K01246|5.0e-199|dosa:Os08t0489300-01|K01246 DNA-3-methyladenine glycosylase I [EC:3.2.2.20] | (RefSeq) Os08g0489300; Methyladenine glycosylase domain containing protein.	Base excision repair (ko03410)	--	--	Methyladenine glycosylase	--	L	Replication, recombination and repair	uncharacterized protein LOC9272626 [Oryza sativa Japonica Group]
LOC_Os03g03500	344	202	289	448	500	697	4.54306	3.03303	4.06741	5.85492	7.46998	10.8787	0.0085316	1.09376	up	--	--	Biological Process: metal ion transport (GO:0030001);; Molecular Function: metal ion binding (GO:0046872);;	--	--	[P]	Inorganic ion transport and metabolism	Heavy-metal-associated domain	Heavy metal-associated isoprenylated plant protein 39 OS=Arabidopsis thaliana OX=3702 GN=HIPP39 PE=2 SV=1	P	Inorganic ion transport and metabolism	heavy metal-associated isoprenylated plant protein 39 isoform X3 [Oryza sativa Japonica Group]
LOC_Os03g51920	271	105	202	429	630	1054	2.81194	1.23905	2.23011	4.39868	7.39181	12.9123	0.000139315	1.97145	up	[O]	Posttranslational modification, protein turnover, chaperones	Cellular Component: integral component of membrane (GO:0016021);;	--	--	--	--	--	Probable zinc metalloprotease EGY3, chloroplastic OS=Oryza sativa subsp. japonica OX=39947 GN=EGY3 PE=2 SV=1	M	Cell wall/membrane/envelope biogenesis	probable zinc metalloprotease EGY3, chloroplastic isoform X2 [Oryza sativa Japonica Group]
LOC_Os10g40620	443	292	444	1447	1126	1490	5.20987	3.89715	5.56069	16.7957	14.9653	20.6682	1.72346e-09	1.8977	up	--	--	--	--	--	--	--	QWRF family	--	S	Function unknown	QWRF motif-containing protein 7 [Oryza sativa Japonica Group]
LOC_Os10g38610	63	32	37	105	106	205	1.09857	0.627259	0.68382	1.80775	2.07553	4.22027	0.00247563	1.77631	up	[O]	Posttranslational modification, protein turnover, chaperones	Molecular Function: transferase activity (GO:0016740);;	K00799|4.9e-131|dosa:Os10t0529700-01|K00799 glutathione S-transferase [EC:2.5.1.18] | (RefSeq) Os10g0529700; Similar to glutathione transferase35.	Glutathione metabolism (ko00480)	[O]	Posttranslational modification, protein turnover, chaperones	Glutathione S-transferase, N-terminal domain	Probable glutathione S-transferase GSTU6 OS=Oryza sativa subsp. japonica OX=39947 GN=GSTU6 PE=2 SV=2	O	Posttranslational modification, protein turnover, chaperones	probable glutathione S-transferase GSTU6 [Oryza sativa Japonica Group]
LOC_Os11g15040	137	94	200	279	405	321	1.95457	1.53998	3.02763	3.81945	6.36529	5.35648	0.0089763	1.32874	up	--	--	Molecular Function: methyltransferase activity (GO:0008168);; Biological Process: methylation (GO:0032259);;	K21485|1.6e-40|ats:109732659|K21485 anthranilate O-methyltransferase [EC:2.1.1.277] | (RefSeq) LOC109732659; anthranilate O-methyltransferase 2-like	--	--	--	SAM dependent carboxyl methyltransferase	Anthranilate O-methyltransferase 3 OS=Zea mays OX=4577 GN=AAMT3 PE=1 SV=1	S	Function unknown	Benzoate carboxyl methyltransferase, putative, expressed [Oryza sativa Japonica Group]
LOC_Os05g42000	269	188	311	544	411	637	2.72894	2.17482	3.3626	5.45583	4.71656	7.63095	0.00494081	1.15715	up	--	--	Molecular Function: peroxidase activity (GO:0004601);; Cellular Component: extracellular region (GO:0005576);; Biological Process: response to oxidative stress (GO:0006979);; Molecular Function: heme binding (GO:0020037);; Biological Process: hydrogen peroxide catabolic process (GO:0042744);; Molecular Function: metal ion binding (GO:0046872);;	K00430|4.1e-190|dosa:Os05t0499400-01|K00430 peroxidase [EC:1.11.1.7] | (RefSeq) Os05g0499400; Haem peroxidase family protein.	Phenylpropanoid biosynthesis (ko00940)	--	--	Peroxidase	Peroxidase 3 OS=Arabidopsis thaliana OX=3702 GN=PER3 PE=2 SV=1	Q	Secondary metabolites biosynthesis, transport and catabolism	peroxidase 1-like [Oryza sativa Japonica Group]
LOC_Os02g12480	5667	4979	4435	7500	9633	15415	41.7952	42.4525	36.1939	55.8808	77.6689	127.84	0.00017559	1.24304	up	--	--	Cellular Component: integral component of membrane (GO:0016021);;	--	--	--	--	--	--	--	--	hypothetical protein EE612_009774 [Oryza sativa]
LOC_Os03g51430	452	402	366	1144	612	1131	6.85686	6.92744	5.90155	17.1078	10.4823	20.2205	4.18063e-05	1.37357	up	--	--	Molecular Function: phosphatidylinositol transfer activity (GO:0008526);;	K14399|7.6e-44|csl:COCSUDRAFT_47181|K14399 polyribonucleotide 5'-hydroxyl-kinase [EC:2.7.1.78] | (RefSeq) Clp1-domain-containing protein	mRNA surveillance pathway (ko03015)	[I]	Lipid transport and metabolism	CRAL/TRIO domain	Phosphatidylinositol/phosphatidylcholine transfer protein SFH12 OS=Arabidopsis thaliana OX=3702 GN=SFH12 PE=2 SV=1	I	Lipid transport and metabolism	phosphatidylinositol transfer protein PDR17 [Oryza sativa Japonica Group]
LOC_Os02g42880	122	66	126	356	289	401	2.54623	1.55607	2.81243	7.36481	6.85291	9.91273	1.81022e-05	1.84086	up	--	--	--	--	--	--	--	Remorin, C-terminal region	Remorin OS=Solanum tuberosum OX=4113 PE=1 SV=1	S	Function unknown	remorin [Oryza sativa Japonica Group]
LOC_Os06g29730	134	143	76	281	161	360	5.2854	6.38747	3.16578	10.9306	7.14616	16.7333	0.00487954	1.33516	up	--	--	Cellular Component: integral component of membrane (GO:0016021);;	--	--	--	--	--	--	--	--	hypothetical protein OsJ_21420 [Oryza sativa Japonica Group]
LOC_Os04g57350	43	54	12	287	83	102	0.44857	0.652341	0.129082	3.01336	0.996414	1.2761	0.00282905	2.30359	up	[L]	Replication, recombination and repair	Molecular Function: calcium ion binding (GO:0005509);; Molecular Function: GTP binding (GO:0005525);;	K12483|0.0e+00|dosa:Os04t0669300-01|K12483 EH domain-containing protein 1 | (RefSeq) Os04g0669300; EF hand domain containing protein.	Endocytosis (ko04144)	[TU]	Signal transduction mechanisms;; Intracellular trafficking, secretion, and vesicular transport	Domain of unknown function (DUF5600)	EH domain-containing protein 1 OS=Arabidopsis thaliana OX=3702 GN=EHD1 PE=1 SV=1	--	--	EH domain-containing protein 1 [Oryza sativa Japonica Group]
LOC_Os10g42850	62	41	30	144	97	268	1.23233	0.915226	0.635269	2.85672	2.19699	6.33995	0.000358052	2.06683	up	--	--	Molecular Function: DNA-binding transcription factor activity (GO:0003700);; Cellular Component: nucleus (GO:0005634);; Molecular Function: sequence-specific DNA binding (GO:0043565);;	K13425|2.5e-34|atr:18433179|K13425 WRKY transcription factor 22 | (RefSeq) WRKY transcription factor 22	MAPK signaling pathway - plant (ko04016)	--	--	WRKY DNA -binding domain	Probable WRKY transcription factor 35 OS=Arabidopsis thaliana OX=3702 GN=WRKY35 PE=2 SV=1	K	Transcription	protein WRKY1 [Oryza sativa Japonica Group]
LOC_Os03g14654	18	16	13	46	89	331	0.403073	0.405645	0.307449	1.03782	2.29746	8.9102	1.88251e-05	3.42829	up	--	--	--	--	--	--	--	Hydrophobic seed protein	--	--	--	hypothetical protein OsJ_10157 [Oryza sativa Japonica Group]
LOC_Os11g14280	26	16	16	66	87	55	0.167756	0.116591	0.112718	0.434453	0.650803	0.427842	0.00270552	1.99065	up	--	--	Cellular Component: integral component of membrane (GO:0016021);; Molecular Function: protein dimerization activity (GO:0046983);;	K13754|2.7e-14|mcha:111016630|K13754 solute carrier family 24 (sodium/potassium/calcium exchanger), member 6 | (RefSeq) cation/calcium exchanger 2-like	--	--	--	Domain of unknown function (DUF4371)	Protein ACCELERATED CELL DEATH 6 OS=Arabidopsis thaliana OX=3702 GN=ACD6 PE=1 SV=1	--	--	hAT family dimerisation domain, putative [Oryza sativa Japonica Group]
LOC_Os06g15730	47	16	56	103	157	163	0.262234	0.102132	0.334644	0.565855	0.993669	1.07322	0.00502609	1.9218	up	[R]	General function prediction only	Molecular Function: ADP binding (GO:0043531);;	K15078|1.2e-57|vvi:100255136|K15078 structure-specific endonuclease subunit SLX1 [EC:3.6.1.-] | (RefSeq) putative disease resistance protein RGA1	--	[T]	Signal transduction mechanisms	NB-ARC domain	Putative disease resistance protein RGA3 OS=Solanum bulbocastanum OX=147425 GN=RGA3 PE=2 SV=2	T	Signal transduction mechanisms	Os06g0267900, partial [Oryza sativa Japonica Group]
LOC_Os03g41110	39	37	40	134	141	247	0.63258	0.680861	0.701292	2.17829	2.63135	4.82901	5.24762e-07	2.29548	up	--	--	Molecular Function: regulatory region nucleic acid binding (GO:0001067);; Molecular Function: molecular_function (GO:0003674);; Molecular Function: nucleic acid binding (GO:0003676);; Molecular Function: DNA binding (GO:0003677);; Molecular Function: DNA-binding transcription factor activity (GO:0003700);; Molecular Function: binding (GO:0005488);; Cellular Component: cellular_component (GO:00055…	--	--	--	--	--	Zinc finger protein 7 OS=Arabidopsis thaliana OX=3702 GN=ZFP7 PE=1 SV=1	S	Function unknown	zinc finger protein 1 [Oryza sativa Japonica Group]
LOC_Os02g51110	175	141	84	284	269	498	2.47158	2.25823	1.25537	3.95938	4.29187	8.30976	0.00047115	1.54031	up	[G]	Carbohydrate transport and metabolism	Molecular Function: channel activity (GO:0015267);; Cellular Component: integral component of membrane (GO:0016021);;	K09874|5.6e-164|dosa:Os02t0745100-01|K09874 aquaporin NIP | (RefSeq) Os02g0745100, LOW_SILICON_RICE_1, LSI1; Aquaporin NIP III subfamily protein, Aquaporin, Silicon influx transporter, Arsenic species (As) uptake, Arsenite efflux, Selenite (Se) uptake, Water transport	--	[G]	Carbohydrate transport and metabolism	Major intrinsic protein	Aquaporin NIP2-1 OS=Oryza sativa subsp. japonica OX=39947 GN=NIP2-1 PE=1 SV=1	G	Carbohydrate transport and metabolism	aquaporin NIP2-1 [Oryza sativa Japonica Group]
LOC_Os09g29825	31	43	29	76	68	120	0.919586	1.47291	0.913014	2.28859	2.34005	4.31252	0.00874066	1.50433	up	--	--	Molecular Function: zinc ion binding (GO:0008270);;	K05849|1.4e-54|tcc:18613571|K05849 solute carrier family 8 (sodium/calcium exchanger) | (RefSeq) uncharacterized LOC18613571	--	[R]	General function prediction only	DYW family of nucleic acid deaminases	Pentatricopeptide repeat-containing protein At1g08070, chloroplastic OS=Arabidopsis thaliana OX=3702 GN=PCMP-H12 PE=2 SV=1	S	Function unknown	pentatricopeptide repeat-containing protein At5g48910 isoform X1 [Oryza sativa Japonica Group]
LOC_Os05g35290	1349	1236	1315	2056	2038	3878	11.5125	12.0072	11.9705	17.3255	19.6678	39.0608	0.00101818	1.1525	up	[E]	Amino acid transport and metabolism	Cellular Component: cytoplasm (GO:0005737);; Biological Process: L-phenylalanine catabolic process (GO:0006559);; Biological Process: cinnamic acid biosynthetic process (GO:0009800);; Molecular Function: phenylalanine ammonia-lyase activity (GO:0045548);;	K10775|0.0e+00|dosa:Os05t0427400-00|K10775 phenylalanine ammonia-lyase [EC:4.3.1.24] | (RefSeq) Os05g0427400; Similar to Phenylalanine ammonia-lyase.	Phenylalanine metabolism (ko00360);; Phenylpropanoid biosynthesis (ko00940)	[Q]	Secondary metabolites biosynthesis, transport and catabolism	Aromatic amino acid lyase	Phenylalanine ammonia-lyase OS=Oryza sativa subsp. indica OX=39946 GN=ZB8 PE=3 SV=1	Q	Secondary metabolites biosynthesis, transport and catabolism	phenylalanine ammonia-lyase [Oryza sativa Japonica Group]
LOC_Os08g42570	6	11	23	85	52	44	0.078994	0.162482	0.321471	1.09692	0.768503	0.682928	0.00972703	2.2825	up	--	--	Cellular Component: integral component of membrane (GO:0016021);;	--	--	--	--	Plant protein of unknown function	UPF0481 protein At3g47200 OS=Arabidopsis thaliana OX=3702 GN=At3g47200 PE=2 SV=1	S	Function unknown	UPF0481 protein At3g47200 [Oryza sativa Japonica Group]
LOC_Os09g25490	1061	1443	1295	2272	2543	5100	6.15578	9.53245	8.01025	13.0203	16.685	34.9197	4.51098e-05	1.51299	up	[N]	Cell motility	Cellular Component: plasma membrane (GO:0005886);; Biological Process: plant-type secondary cell wall biogenesis (GO:0009834);; Cellular Component: integral component of membrane (GO:0016021);; Molecular Function: cellulose synthase (UDP-forming) activity (GO:0016760);; Biological Process: cellulose biosynthetic process (GO:0030244);; Molecular Function: metal ion binding (GO:0046872);; Biologica…	K10999|0.0e+00|dosa:Os09t0422500-01|K10999 cellulose synthase A [EC:2.4.1.12] | (RefSeq) Os09g0422500, BC6, BRITTLE_CULM_6, CESA9, CELLULOSE_SYNTHASE_A9; Similar to Cellulose synthase (Fragment).	--	--	--	Cellulose synthase	Cellulose synthase A catalytic subunit 9 [UDP-forming] OS=Oryza sativa subsp. indica OX=39946 GN=CESA9 PE=2 SV=1	G	Carbohydrate transport and metabolism	cellulose synthase A catalytic subunit 9 [UDP-forming] [Oryza sativa Japonica Group]
LOC_Os11g31060	185	136	118	359	228	278	2.45499	2.05412	1.66343	4.6924	3.41243	4.34037	0.00595733	1.11841	up	--	--	Biological Process: protein folding (GO:0006457);; Cellular Component: plasmodesma (GO:0009506);; Molecular Function: chaperone binding (GO:0051087);;	--	--	--	--	BAG domain	--	S	Function unknown	uncharacterized protein LOC4350568, partial [Oryza sativa Japonica Group]
LOC_Os03g20700	3640	4262	4002	5776	7720	10947	13.8134	18.4125	16.1941	21.9055	33.252	49.2738	0.000140103	1.17175	up	[H]	Coenzyme transport and metabolism	Biological Process: chlorophyll biosynthetic process (GO:0015995);; Molecular Function: magnesium chelatase activity (GO:0016851);;	K03403|0.0e+00|osa:4332690|K03403 magnesium chelatase subunit H [EC:6.6.1.1] | (RefSeq) magnesium-chelatase subunit ChlH, chloroplastic	Porphyrin and chlorophyll metabolism (ko00860)	--	--	CobN/Magnesium Chelatase	Magnesium-chelatase subunit ChlH, chloroplastic OS=Oryza sativa subsp. japonica OX=39947 GN=CHLH PE=1 SV=1	H	Coenzyme transport and metabolism	magnesium-chelatase subunit ChlH, chloroplastic [Oryza sativa Japonica Group]
LOC_Os05g12170	287	262	321	736	423	529	3.42867	3.25581	3.98369	8.90043	5.19017	7.00783	0.00433667	1.07934	up	--	--	--	K01513|1.0e-124|ats:109769794|K01513 ectonucleotide pyrophosphatase/phosphodiesterase family member 1/3 [EC:3.1.4.1 3.6.1.9] | (RefSeq) uncharacterized protein LOC109769794	Purine metabolism (ko00230);; Pyrimidine metabolism (ko00240);; Starch and sucrose metabolism (ko00500);; Riboflavin metabolism (ko00740);; Nicotinate and nicotinamide metabolism (ko00760);; Pantothenate and CoA biosynthesis (ko00770)	--	--	Plant protein 1589 of unknown function (A_thal_3526)	--	S	Function unknown	uncharacterized protein LOC4338101 isoform X1 [Oryza sativa Japonica Group]
LOC_Os09g37330	72	27	65	183	127	157	1.86053	0.782964	1.78846	4.67656	3.73077	4.81642	0.00795911	1.61147	up	--	--	Biological Process: response to auxin (GO:0009733);;	K14488|5.0e-08|mus:103974723|K14488 SAUR family protein | (RefSeq) auxin-responsive protein SAUR36-like	Plant hormone signal transduction (ko04075)	--	--	Auxin responsive protein	Auxin-responsive protein SAUR36 OS=Oryza sativa subsp. japonica OX=39947 GN=SAUR39 PE=2 SV=1	S	Function unknown	auxin-responsive protein SAUR36 [Oryza sativa Japonica Group]
LOC_Os07g34850	12	11	8	46	41	49	0.159662	0.155324	0.115905	0.616082	0.619495	0.786129	0.00215177	2.28103	up	--	--	Molecular Function: aspartic-type endopeptidase activity (GO:0004190);;	K22683|2.9e-55|peq:110018834|K22683 aspartyl protease family protein [EC:3.4.23.-] | (RefSeq) protein ASPARTIC PROTEASE IN GUARD CELL 1-like	--	[O]	Posttranslational modification, protein turnover, chaperones	Xylanase inhibitor N-terminal	Aspartic proteinase nepenthesin-1 OS=Nepenthes gracilis OX=150966 GN=nep1 PE=1 SV=1	O	Posttranslational modification, protein turnover, chaperones	aspartic proteinase nepenthesin-1 [Oryza sativa Japonica Group]
LOC_Os12g11980	54	45	45	186	142	122	5.50157	5.23744	4.88068	19.0357	16.6093	14.8713	6.36555e-05	1.785	up	--	--	--	--	--	--	--	--	--	--	--	hypothetical protein LOC_Os12g11980 [Oryza sativa Japonica Group]
LOC_Os11g04500	192	207	243	422	395	518	2.71013	3.33074	3.65474	5.88407	6.29948	8.63221	0.000254701	1.18134	up	[CO]	Energy production and conversion;; Posttranslational modification, protein turnover, chaperones	Cellular Component: integral component of membrane (GO:0016021);; Biological Process: cytochrome complex assembly (GO:0017004);; Biological Process: oxidation-reduction process (GO:0055114);;	K06196|1.1e-73|vcn:VOLCADRAFT_67654|K06196 cytochrome c-type biogenesis protein | (RefSeq) hypothetical protein	--	--	--	Cytochrome C biogenesis protein transmembrane region	Cytochrome c-type biogenesis ccda-like chloroplastic protein 1 OS=Oryza sativa subsp. japonica OX=39947 GN=CCDA1 PE=2 SV=1	O	Posttranslational modification, protein turnover, chaperones	cytochrome c-type biogenesis ccda-like chloroplastic protein 1 [Oryza sativa Japonica Group]
LOC_Os06g13750	13	27	11	75	62	54	0.113833	0.269758	0.099593	0.661308	0.626086	0.572669	0.00242206	2.08455	up	--	--	Molecular Function: cysteine-type peptidase activity (GO:0008234);;	--	--	--	--	Ulp1 protease family, C-terminal catalytic domain	--	--	--	hypothetical protein [Oryza sativa Japonica Group]
LOC_Os12g43440	710	565	656	2708	2227	2530	20.2348	18.31	19.91	76.1961	71.7476	85.0784	1.17198e-18	2.07868	up	--	--	Cellular Component: extracellular region (GO:0005576);; Biological Process: defense response (GO:0006952);;	K14297|9.4e-13|zma:103652516|K14297 nuclear pore complex protein Nup98-Nup96 | (RefSeq) LOW QUALITY PROTEIN: nuclear pore complex protein NUP96-like	RNA transport (ko03013)	--	--	Thaumatin family	Thaumatin-like protein OS=Oryza sativa subsp. japonica OX=39947 GN=Os12g0628600 PE=1 SV=1	--	--	thaumatin-like protein [Oryza sativa Japonica Group]
LOC_Os07g05850	46	43	57	242	657	577	0.361754	0.382572	0.475233	1.87874	5.84447	5.36327	2.58675e-14	3.46875	up	--	--	--	K14300|7.5e-26|pda:103721930|K14300 nuclear pore complex protein Nup133 | (RefSeq) LOW QUALITY PROTEIN: nuclear pore complex protein NUP133	RNA transport (ko03013)	--	--	Domain of unknown function (DUF4218)	--	--	--	transposon protein, putative, CACTA, En/Spm sub-class [Oryza sativa Japonica Group]
LOC_Os07g05840	282	148	231	2576	3608	3343	2.87111	1.70787	2.51077	25.9348	41.5877	40.2036	9.77351e-36	3.97091	up	--	--	Biological Process: transposition (GO:0032196);;	--	--	--	--	--	--	--	--	hypothetical protein OsI_24930 [Oryza sativa Indica Group]
LOC_Os07g18162	14	26	25	51	49	173	0.245151	0.526227	0.469606	0.906521	0.984697	3.67042	0.00712579	2.18674	up	--	--	Molecular Function: oxidoreductase activity (GO:0016491);;	K09842|1.4e-25|sita:101756412|K09842 abscisic-aldehyde oxidase [EC:1.2.3.14] | (RefSeq) putative aldehyde oxidase-like protein	Carotenoid biosynthesis (ko00906)	[F]	Nucleotide transport and metabolism	Molybdopterin-binding domain of aldehyde dehydrogenase	Putative aldehyde oxidase-like protein OS=Oryza sativa subsp. japonica OX=39947 GN=Os07g0281700 PE=3 SV=1	F	Nucleotide transport and metabolism	aldehyde oxidase-like [Oryza sativa Japonica Group]
LOC_Os07g24830	54	16	31	479	413	238	1.72548	0.586984	1.03912	15.3459	15.1253	9.11533	5.06253e-12	3.61137	up	--	--	--	--	--	--	--	--	--	--	--	uncharacterized protein LOC4343053 [Oryza sativa Japonica Group]
LOC_Os05g31720	37	55	41	302	93	190	0.457032	0.771711	0.541149	3.70194	1.30021	2.78937	3.93325e-05	2.27909	up	--	--	Molecular Function: GTPase activator activity (GO:0005096);; Molecular Function: metal ion binding (GO:0046872);;	K12486|6.4e-232|dosa:Os05t0382000-01|K12486 stromal membrane-associated protein | (RefSeq) Os05g0382000; Similar to ABL164Cp.	Endocytosis (ko04144)	[R]	General function prediction only	Putative GTPase activating protein for Arf	Probable ADP-ribosylation factor GTPase-activating protein AGD11 OS=Arabidopsis thaliana OX=3702 GN=AGD11 PE=2 SV=1	T	Signal transduction mechanisms	probable ADP-ribosylation factor GTPase-activating protein AGD11 [Oryza sativa Japonica Group]
LOC_Os01g50720	115	96	92	354	186	378	1.57939	1.5028	1.35088	4.80199	2.88569	6.12745	2.43079e-05	1.7268	up	--	--	Molecular Function: DNA binding (GO:0003677);; Cellular Component: nucleus (GO:0005634);;	K09422|4.5e-177|dosa:Os01t0702700-01|K09422 transcription factor MYB, plant | (RefSeq) Os01g0702700; Similar to Transcription factor MYB86 (Myb-related protein 86) (AtMYB86) (Myb homolog 4) (AtMyb4).	--	[K]	Transcription	Myb-like DNA-binding domain	Myb-related protein Hv33 OS=Hordeum vulgare OX=4513 GN=MYB2 PE=2 SV=3	K	Transcription	myb-related protein Hv33 [Oryza sativa Japonica Group]
LOC_Os01g60890	0	0	0	105	95	56	0	0	0	4.72712	4.92309	2.9882	1.27803e-09	9.00881	up	--	--	--	--	--	--	--	--	--	--	--	hypothetical protein OsJ_03913 [Oryza sativa Japonica Group]
LOC_Os06g14260	19	13	7	62	39	51	0.184472	0.145311	0.072099	0.600003	0.43234	0.586616	0.00721595	2.11505	up	[J]	Translation, ribosomal structure and biogenesis	Molecular Function: protein kinase activity (GO:0004672);; Molecular Function: ATP binding (GO:0005524);; Cellular Component: integral component of membrane (GO:0016021);; Molecular Function: carbohydrate binding (GO:0030246);;	K01176|2.8e-68|sbi:8065370|K01176 alpha-amylase [EC:3.2.1.1] | (RefSeq) alpha-amylase isozyme 2A	Starch and sucrose metabolism (ko00500)	--	--	Legume lectin domain	L-type lectin-domain containing receptor kinase SIT2 OS=Oryza sativa subsp. japonica OX=39947 GN=SIT2 PE=2 SV=2	T	Signal transduction mechanisms	L-type lectin-domain containing receptor kinase IV.1 [Oryza sativa Japonica Group]
LOC_Os12g36750	45	44	97	596	590	715	0.455079	0.509155	1.05051	5.99975	6.79516	8.59336	2.80763e-17	3.45069	up	--	--	Cellular Component: cellular_component (GO:0005575);; Cellular Component: intracellular (GO:0005622);; Cellular Component: obsolete cell (GO:0005623);; Cellular Component: cytoplasm (GO:0005737);; Cellular Component: chloroplast (GO:0009507);; Cellular Component: plastid (GO:0009536);; Cellular Component: organelle (GO:0043226);; Cellular Component: membrane-bounded organelle (GO:0043227);; Cellu…	K23877|4.1e-41|ats:109749970|K23877 xyloglucan O-acetyltransferase | (RefSeq) LOC109749970; protein ALTERED XYLOGLUCAN 4-like	--	--	--	GDSL/SGNH-like Acyl-Esterase family found in Pmr5 and Cas1p	Protein trichome birefringence-like 16 OS=Arabidopsis thaliana OX=3702 GN=TBL16 PE=2 SV=1	S	Function unknown	hypothetical protein OsJ_36458 [Oryza sativa Japonica Group]
LOC_Os03g04470	769	759	732	2096	1476	2483	13.5382	15.2135	13.7474	36.4653	29.4012	51.6163	3.14211e-09	1.55121	up	--	--	Cellular Component: plasma membrane (GO:0005886);; Cellular Component: membrane (GO:0016020);; Cellular Component: integral component of membrane (GO:0016021);;	--	--	--	--	Protein of unknown function (DUF4079)	--	S	Function unknown	uncharacterized protein LOC4331552 [Oryza sativa Japonica Group]
LOC_Os03g30250	903	919	976	1728	1592	2624	7.55186	8.75047	8.69956	14.2739	15.0599	25.8977	3.66369e-05	1.21145	up	--	--	Biological Process: cellulose microfibril organization (GO:0010215);; Cellular Component: anchored component of membrane (GO:0031225);;	--	--	--	--	COBRA-like protein	COBRA-like protein 5 OS=Oryza sativa subsp. indica OX=39946 GN=BC1 PE=2 SV=1	S	Function unknown	COBRA-like protein 5 [Oryza sativa Japonica Group]
LOC_Os07g23660	14	19	22	70	45	67	0.259671	0.407574	0.438344	1.29842	0.950348	1.49044	0.00659508	1.85338	up	--	--	--	--	--	--	--	--	--	--	--	protein TsetseEP [Oryza sativa Japonica Group]
LOC_Os05g20954	54	159	74	346	185	357	1.64307	4.87674	2.19047	10.6094	6.02359	11.9791	0.000493289	1.79984	up	--	--	--	--	--	--	--	--	--	--	--	Os05g0286200, partial [Oryza sativa Japonica Group]
LOC_Os08g02030	64	36	79	297	383	513	0.830337	0.534126	1.09043	3.81797	5.64767	7.89792	1.41569e-10	2.83723	up	--	--	Molecular Function: transferase activity, transferring acyl groups other than amino-acyl groups (GO:0016747);;	K19747|9.8e-46|sita:101756283|K19747 BAHD acyltransferase [EC:2.3.1.-] | (RefSeq) BAHD acyltransferase DCR	--	--	--	Transferase family	Uncharacterized acetyltransferase At3g50280 OS=Arabidopsis thaliana OX=3702 GN=At3g50280 PE=3 SV=1	S	Function unknown	uncharacterized acetyltransferase At3g50280 [Oryza sativa Japonica Group]
LOC_Os04g02754	569	400	525	761	1022	1126	6.85178	5.48484	6.73438	9.05392	13.9103	15.9969	0.00200383	1.08475	up	[J]	Translation, ribosomal structure and biogenesis	Molecular Function: molecular_function (GO:0003674);; Molecular Function: catalytic activity (GO:0003824);; Molecular Function: amidase activity (GO:0004040);; Cellular Component: cellular_component (GO:0005575);; Cellular Component: intracellular (GO:0005622);; Cellular Component: obsolete cell (GO:0005623);; Cellular Component: nucleus (GO:0005634);; Cellular Component: nucleoplasm (GO:0005654)…	K01426|3.7e-244|dosa:Os04t0117900-01|K01426 amidase [EC:3.5.1.4] | (RefSeq) Os04g0117900; Amidase family protein.	Arginine and proline metabolism (ko00330);; Phenylalanine metabolism (ko00360);; Tryptophan metabolism (ko00380)	[J]	Translation, ribosomal structure and biogenesis	Amidase	Amidase 1 OS=Oryza sativa subsp. japonica OX=39947 GN=AMI1 PE=1 SV=1	J	Translation, ribosomal structure and biogenesis	amidase 1-like isoform X1 [Oryza sativa Japonica Group]
LOC_Os10g35370	1343	1219	1303	2441	1851	3094	16.1104	14.4886	16.6559	28.8617	22.1774	39.7881	0.000245355	1.05834	up	[IQR]	Lipid transport and metabolism;; Secondary metabolites biosynthesis, transport and catabolism;; General function prediction only	Cellular Component: chloroplast (GO:0009507);; Biological Process: photosynthesis (GO:0015979);; Biological Process: chlorophyll biosynthetic process (GO:0015995);; Molecular Function: protochlorophyllide reductase activity (GO:0016630);;	K00218|3.8e-222|osa:4349004|K00218 protochlorophyllide reductase [EC:1.3.1.33] | (RefSeq) protochlorophyllide reductase B, chloroplastic	Porphyrin and chlorophyll metabolism (ko00860)	[Q]	Secondary metabolites biosynthesis, transport and catabolism	short chain dehydrogenase	Protochlorophyllide reductase B, chloroplastic OS=Oryza sativa subsp. japonica OX=39947 GN=PORB PE=2 SV=1	Q	Secondary metabolites biosynthesis, transport and catabolism	protochlorophyllide reductase B, chloroplastic [Oryza sativa Japonica Group]
LOC_Os06g43800	327	329	373	767	648	1026	4.13668	4.7552	5.02846	9.64244	9.2107	15.3735	5.95726e-06	1.3689	up	[H]	Coenzyme transport and metabolism	Molecular Function: methyltransferase activity (GO:0008168);; Biological Process: methylation (GO:0032259);;	K23095|3.3e-08|cqi:110709155|K23095 demethylphylloquinol methyltransferase [EC:2.1.1.329] | (RefSeq) 2-phytyl-1,4-beta-naphthoquinone methyltransferase, chloroplastic-like isoform X1	Ubiquinone and other terpenoid-quinone biosynthesis (ko00130)	--	--	Methyltransferase domain	Uncharacterized methyltransferase At2g41040, chloroplastic OS=Arabidopsis thaliana OX=3702 GN=At2g41040 PE=1 SV=1	H	Coenzyme transport and metabolism	uncharacterized methyltransferase At2g41040, chloroplastic [Oryza sativa Japonica Group]
LOC_Os02g12380	77	118	59	144	168	341	0.767835	1.35057	0.627347	1.43215	1.91489	4.06223	0.00399144	1.51991	up	[BQ]	Chromatin structure and dynamics;; Secondary metabolites biosynthesis, transport and catabolism	Cellular Component: nucleus (GO:0005634);; Molecular Function: NAD-dependent histone deacetylase activity (H3-K14 specific) (GO:0032041);; Molecular Function: metal ion binding (GO:0046872);;	K06067|5.9e-300|osa:4328720|K06067 histone deacetylase 1/2 [EC:3.5.1.98] | (RefSeq) probable histone deacetylase 19 isoform X1	--	[B]	Chromatin structure and dynamics	Histone deacetylase domain	Histone deacetylase 2 OS=Oryza sativa subsp. japonica OX=39947 GN=HDAC2 PE=2 SV=1	B	Chromatin structure and dynamics	histone deacetylase 2-like isoform X1 [Oryza sativa Japonica Group]
LOC_Os01g06900	143	184	164	252	441	371	0.985816	1.45141	1.20944	1.72497	3.4585	3.02948	0.0010853	1.26465	up	--	--	Cellular Component: integral component of membrane (GO:0016021);;	K13466|4.5e-19|vvi:100246778|K13466 EIX receptor 1/2 | (RefSeq) receptor-like protein 12	Plant-pathogen interaction (ko04626)	[R]	General function prediction only	Leucine rich repeat	Receptor like protein 24 OS=Arabidopsis thaliana OX=3702 GN=RLP24 PE=3 SV=1	S	Function unknown	hypothetical protein OsJ_00482 [Oryza sativa Japonica Group]
LOC_Os07g02120	18	23	11	54	46	64	0.239249	0.343279	0.146689	0.707232	0.691996	1.00566	0.00887467	1.81841	up	[P]	Inorganic ion transport and metabolism	Molecular Function: N,N-dimethylaniline monooxygenase activity (GO:0004499);; Molecular Function: flavin adenine dinucleotide binding (GO:0050660);; Molecular Function: NADP binding (GO:0050661);;	K22324|5.2e-103|aly:9324082|K22324 aliphatic glucosinolate S-oxygenase [EC:1.14.13.237] | (RefSeq) flavin-containing monooxygenase FMO GS-OX2	--	[Q]	Secondary metabolites biosynthesis, transport and catabolism	Flavin-binding monooxygenase-like	Flavin-containing monooxygenase FMO GS-OX-like 8 OS=Arabidopsis thaliana OX=3702 GN=At5g61290 PE=1 SV=1	Q	Secondary metabolites biosynthesis, transport and catabolism	flavin-containing monooxygenase FMO GS-OX-like 8 [Oryza sativa Japonica Group]
LOC_Os11g44870	1262	1358	1084	1960	2202	2916	14.105	17.2494	12.9113	21.4843	27.9562	38.5223	1.12611e-05	1.0778	up	--	--	Biological Process: cell surface receptor signaling pathway (GO:0007166);;	--	--	--	--	--	Cell number regulator 13 OS=Zea mays OX=4577 GN=CNR13 PE=2 SV=1	S	Function unknown	cell number regulator 13 [Oryza sativa Japonica Group]
LOC_Os01g72170	101	51	85	276	152	238	2.08588	1.20107	1.88039	5.64716	3.56021	5.81865	0.0016551	1.60032	up	[O]	Posttranslational modification, protein turnover, chaperones	Molecular Function: transferase activity (GO:0016740);;	K00799|3.3e-135|osa:4325768|K00799 glutathione S-transferase [EC:2.5.1.18] | (RefSeq) glutathione transferase GST 23	Glutathione metabolism (ko00480)	[O]	Posttranslational modification, protein turnover, chaperones	Glutathione S-transferase, N-terminal domain	Glutathione transferase GST 23 OS=Zea mays OX=4577 PE=2 SV=1	O	Posttranslational modification, protein turnover, chaperones	glutathione transferase GST 23 [Oryza sativa Japonica Group]
LOC_Os10g40240	20	3	2	100	96	100	0.138487	0.016326	0.012183	0.70627	0.777286	0.845268	1.64443e-05	3.70779	up	--	--	--	K14007|3.4e-41|obr:102710266|K14007 protein transport protein SEC24 | (RefSeq) protein transport protein Sec24-like At3g07100	Protein processing in endoplasmic reticulum (ko04141)	--	--	Protein of unknown function (DUF 659)	--	S	Function unknown	transposase, putative, expressed [Oryza sativa Japonica Group]
LOC_Os11g47809	1295	637	1442	3136	2753	2614	39.8521	22.2998	47.3369	95.3421	95.8381	94.9337	0.000735999	1.4345	up	--	--	Molecular Function: metal ion binding (GO:0046872);;	--	--	--	--	Metallothionein	Metallothionein-like protein 1A OS=Oryza sativa subsp. indica OX=39946 GN=ERR26 PE=2 SV=1	S	Function unknown	metallothionein-like protein 1A [Oryza sativa Japonica Group]
LOC_Os03g13870	653	514	752	965	1027	1709	8.03232	7.19357	9.86685	11.7189	14.2759	24.8134	0.0084219	1.05562	up	--	--	--	--	--	--	--	--	--	--	--	formin-like protein 5 [Oryza sativa Japonica Group]
LOC_Os01g06310	120	30	39	917	403	343	3.41795	0.959971	1.18402	25.8164	12.9865	11.529	1.21219e-07	3.26789	up	--	--	--	--	--	--	--	--	--	--	--	holotricin-3 [Oryza sativa Japonica Group]
LOC_Os02g40240	325	343	396	613	1441	1573	1.73799	2.09245	2.278	3.28781	8.73461	10.0748	5.95726e-06	1.8987	up	[M]	Cell wall/membrane/envelope biogenesis	Molecular Function: protein kinase activity (GO:0004672);; Molecular Function: ATP binding (GO:0005524);; Cellular Component: integral component of membrane (GO:0016021);;	K20181|4.7e-90|mtr:MTR_5g026090|K20181 vacuolar protein sorting-associated protein 18 | (RefSeq) vacuolar sorting-associated-like protein	--	--	--	Leucine rich repeat	Receptor kinase-like protein Xa21 OS=Oryza sativa subsp. japonica OX=39947 GN=XA21 PE=1 SV=1	T	Signal transduction mechanisms	receptor kinase-like protein Xa21 [Oryza sativa Japonica Group]
LOC_Os08g43440	340	209	417	863	686	1023	3.59804	2.51508	4.71083	9.02787	8.21098	12.7849	0.00024212	1.51009	up	[QV]	Secondary metabolites biosynthesis, transport and catabolism;; Defense mechanisms	Molecular Function: monooxygenase activity (GO:0004497);; Molecular Function: iron ion binding (GO:0005506);; Molecular Function: oxidoreductase activity, acting on paired donors, with incorporation or reduction of molecular oxygen (GO:0016705);; Molecular Function: heme binding (GO:0020037);;	K20770|1.2e-126|gab:108483715|K20770 (+)-delta-cadinene 8-hydroxylase [EC:1.14.-.-] | (RefSeq) flavonoid 3'-monooxygenase-like	--	[Q]	Secondary metabolites biosynthesis, transport and catabolism	Cytochrome P450	Flavonoid 3'-monooxygenase CYP75B137 OS=Crocosmia x crocosmiiflora OX=1053288 GN=CYP75B137 PE=1 SV=1	Q	Secondary metabolites biosynthesis, transport and catabolism	cytochrome P450 76M5-like [Oryza sativa Japonica Group]
LOC_Os11g07930	246	234	301	686	733	989	3.61097	3.90251	4.70228	9.93955	12.1711	17.1375	1.26586e-08	1.74416	up	[IQR]	Lipid transport and metabolism;; Secondary metabolites biosynthesis, transport and catabolism;; General function prediction only	--	K19329|9.1e-99|egr:104441736|K19329 WW domain-containing oxidoreductase | (RefSeq) short-chain dehydrogenase TIC 32, chloroplastic-like	--	[Q]	Secondary metabolites biosynthesis, transport and catabolism	short chain dehydrogenase	Short-chain dehydrogenase TIC 32, chloroplastic OS=Pisum sativum OX=3888 GN=TIC32 PE=1 SV=1	Q	Secondary metabolites biosynthesis, transport and catabolism	short-chain dehydrogenase TIC 32, chloroplastic isoform X2 [Oryza sativa Japonica Group]
LOC_Os10g11310	283	281	269	479	598	979	2.11415	2.41051	2.16627	3.56114	5.09149	8.69886	6.85646e-05	1.43345	up	--	--	Cellular Component: integral component of membrane (GO:0016021);;	K01728|3.2e-16|zju:107419134|K01728 pectate lyase [EC:4.2.2.2] | (RefSeq) pectate lyase 1-like	Pentose and glucuronate interconversions (ko00040)	--	--	Domain of unknown function (DUF4220)	--	S	Function unknown	uncharacterized protein LOC4348234 [Oryza sativa Japonica Group]
LOC_Os06g33710	1471	1354	1176	2689	1880	2886	18.9509	19.8476	16.1579	34.2252	27.3889	43.8734	8.0016e-05	1.03389	up	[E]	Amino acid transport and metabolism	Biological Process: polyamine biosynthetic process (GO:0006596);; Molecular Function: transferase activity (GO:0016740);;	K00797|3.0e-226|dosa:Os06t0528600-01|K00797 spermidine synthase [EC:2.5.1.16] | (RefSeq) Os06g0528600; Aminopropyl transferase.	Cysteine and methionine metabolism (ko00270);; Arginine and proline metabolism (ko00330);; Glutathione metabolism (ko00480)	[E]	Amino acid transport and metabolism	Spermine/spermidine synthase domain	Spermine synthase OS=Arabidopsis thaliana OX=3702 GN=SPMS PE=1 SV=1	H	Coenzyme transport and metabolism	spermine synthase [Oryza sativa Japonica Group]
LOC_Os07g40860	5371	2907	4891	15990	12991	17886	100.685	62.0208	97.7453	295.95	275.284	395.557	5.85948e-09	1.93863	up	--	--	--	--	--	--	--	--	--	--	--	protein PELPK1 [Oryza sativa Japonica Group]
LOC_Os04g08828	907	930	756	903	2500	3765	5.81666	6.79051	5.16988	5.71347	18.1237	28.486	0.00151429	1.60622	up	[QV]	Secondary metabolites biosynthesis, transport and catabolism;; Defense mechanisms	Molecular Function: iron ion binding (GO:0005506);; Cellular Component: membrane (GO:0016020);; Cellular Component: integral component of membrane (GO:0016021);; Molecular Function: oxidoreductase activity, acting on paired donors, with incorporation or reduction of molecular oxygen, NAD(P)H as one donor, and incorporation of one atom of oxygen (GO:0016709);; Molecular Function: heme binding (GO:…	K12153|0.0e+00|dosa:Os04t0171800-01|K12153 phenylalanine N-monooxygenase [EC:1.14.14.40] | (RefSeq) Os04g0171800; Similar to Cytochrome P450 79A1 (EC 1.14.13.41) (Tyrosine N-monooxygenase) (Cytochrome P450Tyr).	Cyanoamino acid metabolism (ko00460);; Glucosinolate biosynthesis (ko00966);; 2-Oxocarboxylic acid metabolism (ko01210)	[Q]	Secondary metabolites biosynthesis, transport and catabolism	Cytochrome P450	Tyrosine N-monooxygenase OS=Sorghum bicolor OX=4558 GN=CYP79A1 PE=1 SV=3	Q	Secondary metabolites biosynthesis, transport and catabolism	tyrosine N-monooxygenase [Oryza sativa Japonica Group]
LOC_Os03g61900	326	212	160	1012	394	700	30.6633	22.7172	15.9814	93.9791	41.9029	77.743	0.000168781	1.73199	up	--	--	--	--	--	--	--	--	--	--	--	uncharacterized protein LOC112938279 [Oryza sativa Japonica Group]
LOC_Os02g03720	78	84	76	217	271	381	1.20098	1.47889	1.24486	3.31262	4.73989	6.96478	3.09125e-08	2.0055	up	[I]	Lipid transport and metabolism	Cellular Component: chloroplast envelope (GO:0009941);; Molecular Function: hydrolase activity, acting on ester bonds (GO:0016788);;	--	--	--	--	PGAP1-like protein	--	S	Function unknown	uncharacterized protein LOC4328186 [Oryza sativa Japonica Group]
LOC_Os01g61070	894	369	511	2785	938	1090	36.8966	17.307	22.4638	113.472	43.7344	53.0762	0.00734774	1.56036	up	--	--	Biological Process: metal ion transport (GO:0030001);; Molecular Function: metal ion binding (GO:0046872);;	--	--	[P]	Inorganic ion transport and metabolism	Heavy-metal-associated domain	Heavy metal-associated isoprenylated plant protein 45 OS=Arabidopsis thaliana OX=3702 GN=HIPP45 PE=3 SV=1	P	Inorganic ion transport and metabolism	copper transport protein CCH [Oryza sativa Japonica Group]
LOC_Os07g18230	22	6	22	45	100	104	0.207441	0.065124	0.214313	0.4174	1.07414	1.16505	0.00334505	2.41476	up	[T]	Signal transduction mechanisms	Molecular Function: protein kinase activity (GO:0004672);; Molecular Function: ATP binding (GO:0005524);; Cellular Component: integral component of membrane (GO:0016021);; Molecular Function: carbohydrate binding (GO:0030246);;	K01176|2.0e-68|sbi:8065370|K01176 alpha-amylase [EC:3.2.1.1] | (RefSeq) alpha-amylase isozyme 2A	Starch and sucrose metabolism (ko00500)	--	--	Legume lectin domain	L-type lectin-domain containing receptor kinase SIT2 OS=Oryza sativa subsp. japonica OX=39947 GN=SIT2 PE=2 SV=2	T	Signal transduction mechanisms	L-type lectin-domain containing receptor kinase IV.1 [Oryza sativa Japonica Group]
LOC_Os07g05365	13	0	19	238	84	71	0.420561	0	0.640364	7.68336	3.10913	2.72972	0.00041023	3.67988	up	--	--	Cellular Component: photosystem II oxygen evolving complex (GO:0009654);; Biological Process: photosynthesis (GO:0015979);;	K03541|2.0e-72|dosa:Os07t0147550-00|K03541 photosystem II 10kDa protein | (RefSeq) Os07g0147550; Similar to Photosystem II 10 kDa polypeptide, chloroplast.	Photosynthesis (ko00195)	--	--	Photosystem II 10 kDa polypeptide PsbR	Photosystem II 10 kDa polypeptide, chloroplastic OS=Hordeum vulgare OX=4513 GN=PSBR PE=3 SV=1	S	Function unknown	photosystem II 10 kDa polypeptide, chloroplastic [Oryza sativa Japonica Group]
LOC_Os12g43870	84	83	92	245	148	193	5.45066	6.16565	6.4265	15.8368	10.9396	14.9379	0.00203638	1.30697	up	--	--	--	--	--	--	--	--	--	--	--	hypothetical protein LOC_Os12g43870 [Oryza sativa Japonica Group]
LOC_Os07g38810	52	67	68	253	153	226	0.456533	0.668409	0.633316	2.20598	1.52791	2.36157	3.12944e-06	1.88849	up	[T]	Signal transduction mechanisms	Molecular Function: protein kinase activity (GO:0004672);; Molecular Function: ATP binding (GO:0005524);; Cellular Component: integral component of membrane (GO:0016021);; Molecular Function: carbohydrate binding (GO:0030246);;	K01176|9.7e-74|sbi:8065370|K01176 alpha-amylase [EC:3.2.1.1] | (RefSeq) alpha-amylase isozyme 2A	Starch and sucrose metabolism (ko00500)	--	--	Legume lectin domain	L-type lectin-domain containing receptor kinase SIT2 OS=Oryza sativa subsp. japonica OX=39947 GN=SIT2 PE=2 SV=2	T	Signal transduction mechanisms	L-type lectin-domain containing receptor kinase IV.1 [Oryza sativa Japonica Group]
LOC_Os09g30438	425	245	333	880	868	869	5.59724	3.72399	4.85813	12.0265	12.8075	13.2829	6.95252e-06	1.50806	up	--	--	--	--	--	--	--	--	--	--	--	unknown protein [Oryza sativa Japonica Group]
LOC_Os03g17174	185	162	114	319	253	339	3.85713	3.82438	2.52383	6.39678	5.88749	8.31567	0.0012405	1.13019	up	--	--	Molecular Function: calcium ion binding (GO:0005509);; Cellular Component: photosystem II oxygen evolving complex (GO:0009654);; Biological Process: photosynthesis (GO:0015979);; Cellular Component: extrinsic component of membrane (GO:0019898);;	K02717|4.5e-36|obr:102715278|K02717 photosystem II oxygen-evolving enhancer protein 2 | (RefSeq) psbP-like protein 1, chloroplastic	Photosynthesis (ko00195)	--	--	PsbP	Photosynthetic NDH subunit of lumenal location 1, chloroplastic OS=Arabidopsis thaliana OX=3702 GN=PNSL1 PE=1 SV=2	S	Function unknown	photosynthetic NDH subunit of lumenal location 1, chloroplastic [Oryza sativa Japonica Group]
LOC_Os01g12580	487	295	472	1197	945	987	8.32025	5.73441	8.59581	20.2125	18.2694	19.9112	5.88688e-05	1.4341	up	[V]	Defense mechanisms	Biological Process: response to desiccation (GO:0009269);;	--	--	--	--	Late embryogenesis abundant protein	Late embryogenesis abundant protein Lea14-A OS=Gossypium hirsutum OX=3635 GN=LEA14-A PE=2 SV=1	S	Function unknown	hypothetical protein E2562_039229 [Oryza meyeriana var. granulata]
LOC_Os07g22224	311	431	393	625	1073	591	8.31516	13.1248	11.2005	16.5172	32.4862	18.6739	0.00401907	1.16797	up	--	--	--	--	--	--	--	--	--	--	--	Os07g0405133 [Oryza sativa Japonica Group]
LOC_Os06g03700	2162	2165	2700	3570	4370	6582	13.6114	15.5196	18.1293	22.1998	31.109	48.9058	0.000683093	1.16436	up	--	--	Cellular Component: integral component of membrane (GO:0016021);; Biological Process: transmembrane transport (GO:0055085);;	--	--	[T]	Signal transduction mechanisms	OPT oligopeptide transporter protein	Oligopeptide transporter 7 OS=Arabidopsis thaliana OX=3702 GN=OPT7 PE=2 SV=1	T	Signal transduction mechanisms	oligopeptide transporter 7 isoform X1 [Oryza sativa Japonica Group]
LOC_Os09g33470	190	185	238	315	396	680	2.88181	3.18556	3.84563	4.70798	6.78973	12.1755	0.00329645	1.29615	up	--	--	Cellular Component: integral component of membrane (GO:0016021);;	K13354|1.1e-200|osa:4328774|K13354 solute carrier family 25 (peroxisomal adenine nucleotide transporter), member 17 | (RefSeq) peroxisomal nicotinamide adenine dinucleotide carrier	Peroxisome (ko04146)	[C]	Energy production and conversion	Mitochondrial carrier protein	Peroxisomal nicotinamide adenine dinucleotide carrier OS=Arabidopsis thaliana OX=3702 GN=PXN PE=1 SV=1	C	Energy production and conversion	Os09g0508900, partial [Oryza sativa Japonica Group]
LOC_Os07g01820	1168	913	1044	1979	1855	3372	16.8932	11.6835	16.2524	24.2589	30.8097	46.7584	7.72671e-05	1.3241	up	--	--	Molecular Function: RNA polymerase II transcription regulatory region sequence-specific DNA binding (GO:0000977);; Molecular Function: DNA-binding transcription factor activity (GO:0003700);; Cellular Component: nucleus (GO:0005634);; Biological Process: positive regulation of transcription by RNA polymerase II (GO:0045944);; Molecular Function: protein dimerization activity (GO:0046983);;	K09264|5.4e-127|osa:4342214|K09264 MADS-box transcription factor, plant | (RefSeq) MADS-box transcription factor 15 isoform X2	--	[K]	Transcription	K-box region	MADS-box transcription factor 15 OS=Oryza sativa subsp. japonica OX=39947 GN=MADS15 PE=1 SV=2	K	Transcription	hypothetical protein OsI_24616 [Oryza sativa Indica Group]
LOC_Os10g42210	40	44	61	101	136	141	0.576683	0.717596	0.940989	1.45863	2.23922	2.41993	0.00363007	1.50611	up	[I]	Lipid transport and metabolism	Molecular Function: 3-hydroxyisobutyryl-CoA hydrolase activity (GO:0003860);;	K05605|1.9e-102|dosa:Os12t0264500-01|K05605 3-hydroxyisobutyryl-CoA hydrolase [EC:3.1.2.4] | (RefSeq) Os12g0264500; Similar to CoA-thioester hydrolase CHY1 (3-hydroxyisobutyryl-coenzyme A hydrolase).	Valine, leucine and isoleucine degradation (ko00280);; beta-Alanine metabolism (ko00410);; Propanoate metabolism (ko00640);; Carbon metabolism (ko01200)	--	--	Enoyl-CoA hydratase/isomerase	Probable 3-hydroxyisobutyryl-CoA hydrolase 3 OS=Arabidopsis thaliana OX=3702 GN=At2g30660 PE=2 SV=1	I	Lipid transport and metabolism	putative enoyl-CoA-hydratase [Oryza sativa Japonica Group]
LOC_Os03g14630	1519	1182	1698	4297	4021	6508	45.645	40.4176	54.3924	127.52	136.642	230.793	2.34122e-09	1.86229	up	--	--	--	--	--	--	--	Hydrophobic seed protein	--	--	--	cortical cell-delineating protein [Oryza sativa Japonica Group]
LOC_Os05g33820	492	502	619	814	953	1278	5.12321	5.95382	6.86917	8.37375	11.224	15.7065	0.00212685	1.03765	up	[I]	Lipid transport and metabolism	--	K07393|3.1e-39|zma:103649984|K07393 glutathionyl-hydroquinone reductase [EC:1.8.5.7] | (RefSeq) uncharacterized protein LOC103649984	--	--	--	--	--	S	Function unknown	uncharacterized protein LOC4338767 [Oryza sativa Japonica Group]
LOC_Os05g43930	476	324	520	724	750	1730	7.45963	5.77842	8.67626	11.1991	13.2921	31.9899	0.00481572	1.37653	up	[K]	Transcription	Molecular Function: O-methyltransferase activity (GO:0008171);; Biological Process: methylation (GO:0032259);; Molecular Function: protein dimerization activity (GO:0046983);;	K22588|3.6e-99|ats:109738391|K22588 acetylserotonin O-methyltransferase, plant [EC:2.1.1.4] | (RefSeq) LOC109738391; acetylserotonin O-methyltransferase 1-like	Tryptophan metabolism (ko00380)	[R]	General function prediction only	O-methyltransferase domain	O-methyltransferase ZRP4 OS=Zea mays OX=4577 GN=ZRP4 PE=2 SV=1	S	Function unknown	O-methyltransferase ZRP4 [Oryza sativa Japonica Group]
LOC_Os06g46366	767	666	664	1354	1068	1487	7.57815	7.48674	6.9906	13.2047	11.9265	17.3323	7.79067e-05	1.02984	up	--	--	Molecular Function: zinc ion binding (GO:0008270);; Cellular Component: integral component of membrane (GO:0016021);;	--	--	[A]	RNA processing and modification	RING-variant domain	--	A	RNA processing and modification	uncharacterized protein LOC4341836 [Oryza sativa Japonica Group]
LOC_Os07g47300	75	74	79	159	193	245	0.595787	0.671359	0.668783	1.26048	1.74529	2.31677	0.000121559	1.5206	up	[DL]	Cell cycle control, cell division, chromosome partitioning;; Replication, recombination and repair	Molecular Function: magnesium ion binding (GO:0000287);; Molecular Function: GTPase activity (GO:0003924);; Molecular Function: GTP binding (GO:0005525);; Biological Process: rRNA processing (GO:0006364);; Biological Process: response to light stimulus (GO:0009416);; Cellular Component: chloroplast stroma (GO:0009570);; Biological Process: chloroplast organization (GO:0009658);; Cellular Componen…	K03979|2.2e-127|vcn:VOLCADRAFT_65003|K03979 GTPase [EC:3.6.5.-] | (RefSeq) hypothetical protein	--	[R]	General function prediction only	GTP1/OBG	Probable GTP-binding protein OBGC1, chloroplastic OS=Oryza sativa subsp. indica OX=39946 GN=OBGC1 PE=3 SV=1	S	Function unknown	probable GTP-binding protein OBGC1, chloroplastic [Oryza sativa Japonica Group]
LOC_Os06g32160	354	221	868	1544	1650	3143	8.81317	6.27029	23.0678	38.0039	46.4884	92.4098	0.000198483	2.19021	up	--	--	Biological Process: defense response (GO:0006952);;	--	--	--	--	Plant thionin	Thionin BTH7 OS=Hordeum vulgare OX=4513 PE=2 SV=1	S	Function unknown	leaf-specific thionin [Oryza sativa Japonica Group]
LOC_Os01g03360	11101	17315	9936	23358	24495	26296	202.969	360.343	193.667	421.648	506.257	567.18	3.12944e-06	1.11798	up	--	--	Molecular Function: serine-type endopeptidase inhibitor activity (GO:0004867);; Cellular Component: extracellular region (GO:0005576);;	--	--	--	--	Bowman-Birk serine protease inhibitor family	Bowman-Birk type bran trypsin inhibitor OS=Oryza sativa subsp. japonica OX=39947 GN=RBBI3.3 PE=1 SV=2	G	Carbohydrate transport and metabolism	Bowman-Birk type bran trypsin inhibitor [Oryza sativa Japonica Group]
LOC_Os09g28600	192	132	105	525	219	475	3.50911	2.73766	2.03523	9.46367	4.52553	10.241	0.00046311	1.64041	up	--	--	--	--	--	--	--	--	--	--	--	uncharacterized protein LOC4347282 [Oryza sativa Japonica Group]
LOC_Os12g02370	1641	1371	1667	4108	2311	4209	28.1384	26.7257	30.4992	69.4728	44.7202	85.1128	8.61365e-05	1.2998	up	--	--	Molecular Function: intramolecular lyase activity (GO:0016872);;	K01859|1.6e-111|dosa:Os12t0115700-01|K01859 chalcone isomerase [EC:5.5.1.6] | (RefSeq) Os12g0115700; Chalcone isomerase domain containing protein.	Flavonoid biosynthesis (ko00941)	--	--	Chalcone-flavanone isomerase	Probable chalcone--flavonone isomerase 3 OS=Arabidopsis thaliana OX=3702 GN=CHI3 PE=1 SV=1	S	Function unknown	probable chalcone--flavonone isomerase 3 isoform X1 [Oryza sativa Japonica Group]
LOC_Os05g43310	185	99	113	483	328	586	4.33349	2.62678	2.81061	11.1862	8.69763	16.2162	1.91629e-06	1.93688	up	--	--	Cellular Component: chloroplast (GO:0009507);; Cellular Component: photosystem II (GO:0009523);; Biological Process: photosynthesis (GO:0015979);; Cellular Component: integral component of membrane (GO:0016021);;	K02721|1.0e-58|osa:4339270|K02721 photosystem II PsbW protein | (RefSeq) photosystem II reaction center W protein, chloroplastic-like	Photosynthesis (ko00195)	--	--	Photosystem II reaction centre W protein (PsbW)	Photosystem II reaction center W protein, chloroplastic OS=Oryza sativa subsp. japonica OX=39947 GN=PSBW PE=2 SV=1	S	Function unknown	photosystem II reaction center W protein, chloroplastic-like [Oryza sativa Japonica Group]
LOC_Os04g43760	1919	2670	2340	3876	3553	5987	16.127	25.5498	20.9697	32.1749	33.767	59.3769	0.000280106	1.08768	up	[E]	Amino acid transport and metabolism	Cellular Component: cytoplasm (GO:0005737);; Biological Process: L-phenylalanine catabolic process (GO:0006559);; Biological Process: cinnamic acid biosynthetic process (GO:0009800);; Molecular Function: ammonia-lyase activity (GO:0016841);; Molecular Function: phenylalanine ammonia-lyase activity (GO:0045548);;	K13064|0.0e+00|dosa:Os04t0518100-01|K13064 phenylalanine/tyrosine ammonia-lyase [EC:4.3.1.25] | (RefSeq) Os04g0518100; Phenylalanine ammonia-lyase.	Phenylalanine metabolism (ko00360);; Phenylpropanoid biosynthesis (ko00940)	[Q]	Secondary metabolites biosynthesis, transport and catabolism	Aromatic amino acid lyase	Phenylalanine ammonia-lyase OS=Oryza sativa subsp. japonica OX=39947 GN=PAL PE=1 SV=2	H	Coenzyme transport and metabolism	phenylalanine ammonia-lyase-like [Oryza sativa Japonica Group]
LOC_Os04g44924	501	277	470	995	864	1079	8.69919	5.46944	8.70191	17.0589	16.973	22.1139	0.0003493	1.34487	up	[IQR]	Lipid transport and metabolism;; Secondary metabolites biosynthesis, transport and catabolism;; General function prediction only	--	K15095|7.3e-167|dosa:Os04t0531750-00|K15095 (+)-neomenthol dehydrogenase [EC:1.1.1.208] | (RefSeq) Os04g0531750; Similar to OSIGBa0125M19.13 protein.	Monoterpenoid biosynthesis (ko00902)	[Q]	Secondary metabolites biosynthesis, transport and catabolism	short chain dehydrogenase	Salutaridine reductase OS=Papaver bracteatum OX=215227 GN=SALR PE=1 SV=1	Q	Secondary metabolites biosynthesis, transport and catabolism	salutaridine reductase [Oryza sativa Japonica Group]
LOC_Os03g39910	95	140	90	186	255	181	0.7015	1.18465	0.711505	1.36314	2.14097	1.5858	0.00936175	1.10379	up	--	--	--	K14709|1.2e-22|gra:105775689|K14709 solute carrier family 39 (zinc transporter), member 1/2/3 | (RefSeq) uncharacterized LOC105775689	--	--	--	XH domain	Factor of DNA methylation 5 OS=Arabidopsis thaliana OX=3702 GN=FDM5 PE=2 SV=1	S	Function unknown	XH domain containing protein, expressed [Oryza sativa Japonica Group]
LOC_Os03g59190	26	16	19	311	570	368	0.132748	0.090984	0.09872	1.57583	3.30147	2.22621	9.79475e-27	4.5021	up	--	--	Molecular Function: nucleic acid binding (GO:0003676);; Molecular Function: zinc ion binding (GO:0008270);; Biological Process: DNA integration (GO:0015074);;	K12447|4.6e-160|thj:104808371|K12447 UDP-sugar pyrophosphorylase [EC:2.7.7.64] | (RefSeq) uncharacterized protein LOC104808371	Pentose and glucuronate interconversions (ko00040);; Galactose metabolism (ko00052);; Ascorbate and aldarate metabolism (ko00053);; Amino sugar and nucleotide sugar metabolism (ko00520)	[R]	General function prediction only	Reverse transcriptase (RNA-dependent DNA polymerase)	Retrovirus-related Pol polyprotein from transposon RE1 OS=Arabidopsis thaliana OX=3702 GN=RE1 PE=2 SV=1	L	Replication, recombination and repair	putative polyprotein [Oryza sativa Japonica Group]
LOC_Os08g04430	75	24	142	1185	1018	1040	1.9211	0.689798	3.88004	30.1071	29.5991	31.5628	5.24711e-12	3.8167	up	--	--	--	--	--	--	--	--	--	--	--	uncharacterized protein LOC4344630 [Oryza sativa Japonica Group]
LOC_Os09g14700	316	218	263	720	693	1119	5.76025	4.51807	5.10883	12.9847	14.3056	24.1188	7.66438e-08	1.78753	up	--	--	Molecular Function: oxidoreductase activity, acting on single donors with incorporation of molecular oxygen, incorporation of two atoms of oxygen (GO:0016702);;	K23953|7.8e-140|dosa:Os09t0316000-01|K23953 plant cysteine oxidase [EC:1.13.11.-] | (RefSeq) Os09g0316000; Similar to cupin, RmlC-type.	--	[S]	Function unknown	PCO_ADO	Plant cysteine oxidase 5 OS=Arabidopsis thaliana OX=3702 GN=PCO5 PE=1 SV=1	S	Function unknown	hypothetical protein EE612_046880 [Oryza sativa]
LOC_Os03g09880	123	35	99	447	323	261	2.55743	0.82396	2.20776	9.23245	7.63403	6.43151	0.000262117	2.1083	up	--	--	--	--	--	--	--	Protein of unknown function (DUF568)	--	T	Signal transduction mechanisms	cytochrome b561 and DOMON domain-containing protein At5g35735 [Oryza sativa Japonica Group]
NewGene_5136	8	20	6	96	61	69	0.171639	0.488323	0.136974	2.03821	1.46446	1.74229	2.83791e-05	2.91606	up	--	--	--	--	--	--	--	--	--	--	--	hypothetical protein [Oryza sativa Japonica Group]
LOC_Os08g08980	580	182	508	1387	1164	1044	12.663	4.50406	11.8197	29.9023	28.7089	26.8879	0.00212438	1.60057	up	--	--	Cellular Component: cell wall (GO:0005618);; Molecular Function: manganese ion binding (GO:0030145);; Molecular Function: nutrient reservoir activity (GO:0045735);; Cellular Component: apoplast (GO:0048046);;	--	--	--	--	Cupin	Germin-like protein 8-4 OS=Oryza sativa subsp. japonica OX=39947 GN=GER1 PE=2 SV=1	O	Posttranslational modification, protein turnover, chaperones	germin-like protein 8-4 [Oryza sativa Japonica Group]
LOC_Os07g34950	36	36	35	76	74	120	0.598684	0.570255	0.624505	1.14139	1.35956	2.19525	0.00828821	1.46714	up	--	--	Cellular Component: chloroplast (GO:0009507);; Cellular Component: thylakoid lumen (GO:0031977);;	--	--	--	--	--	Thylakoid lumenal 15.0 kDa protein 2, chloroplastic OS=Arabidopsis thaliana OX=3702 GN=At5g52970 PE=1 SV=2	S	Function unknown	thylakoid lumenal 15.0 kDa protein 2, chloroplastic [Oryza sativa Japonica Group]
LOC_Os10g41060	320	301	360	444	605	772	2.57559	2.76344	3.08889	3.5334	5.51867	7.34349	0.00643367	1.01667	up	--	--	--	--	--	--	--	Auxin canalisation	VAN3-binding protein OS=Arabidopsis thaliana OX=3702 GN=VAB PE=1 SV=1	T	Signal transduction mechanisms	VAN3-binding protein [Oryza sativa Japonica Group]
LOC_Os08g30020	199	134	311	595	1196	1232	2.08308	1.56284	3.33746	6.03582	13.9815	14.9826	1.01617e-06	2.32782	up	--	--	Cellular Component: integral component of membrane (GO:0016021);;	--	--	--	--	Sulfite exporter TauE/SafE	Sulfite exporter TauE/SafE family protein 3 OS=Arabidopsis thaliana OX=3702 GN=At2g25737 PE=2 SV=1	S	Function unknown	sulfite exporter TauE/SafE family protein 3 [Oryza sativa Japonica Group]
LOC_Os05g46610	229	172	164	429	335	549	3.25818	2.78386	2.48203	6.04418	5.39714	9.24764	0.000104726	1.34724	up	--	--	Molecular Function: transcription regulatory region sequence-specific DNA binding (GO:0000976);; Molecular Function: DNA-binding transcription factor activity (GO:0003700);; Cellular Component: nucleus (GO:0005634);; Biological Process: regulation of stomatal movement (GO:0010119);; Biological Process: cell differentiation (GO:0030154);; Molecular Function: sequence-specific DNA binding (GO:00435…	K09422|1.1e-170|dosa:Os05t0543600-01|K09422 transcription factor MYB, plant | (RefSeq) Os05g0543600; Similar to Myb-related protein.	--	[K]	Transcription	Myb-like DNA-binding domain	Myb-related protein Hv33 OS=Hordeum vulgare OX=4513 GN=MYB2 PE=2 SV=3	--	--	myb-related protein Hv33 [Oryza sativa Japonica Group]
LOC_Os07g47840	94	47	106	532	308	388	1.28021	0.729194	1.52985	7.16268	4.73928	6.23881	1.87126e-07	2.41351	up	--	--	--	--	--	--	--	--	--	--	--	hypothetical protein DAI22_07g272100 [Oryza sativa Japonica Group]
LOC_Os03g05900	58	68	46	146	117	155	0.656431	0.899309	0.543212	1.70226	1.54587	2.14621	0.000571105	1.4317	up	[HC]	Coenzyme transport and metabolism;; Energy production and conversion	Molecular Function: FAD binding (GO:0071949);;	K09838|4.8e-17|nnu:104606289|K09838 zeaxanthin epoxidase [EC:1.14.15.21] | (RefSeq) zeaxanthin epoxidase, chloroplastic	Carotenoid biosynthesis (ko00906)	[CR]	Energy production and conversion;; General function prediction only	FAD binding domain	Monooxygenase 2 OS=Arabidopsis thaliana OX=3702 GN=MO2 PE=2 SV=1	C	Energy production and conversion	FAD binding domain containing protein, expressed [Oryza sativa Japonica Group]
LOC_Os02g12090	17	13	16	142	80	70	1.39078	1.18873	1.36675	11.7818	7.53756	6.89201	4.58645e-06	2.80012	up	--	--	--	--	--	--	--	--	--	--	--	uncharacterized protein LOC4328706 [Oryza sativa Japonica Group]
NewGene_3821	20	20	4	58	48	81	0.171678	0.200629	0.031925	0.508673	0.475784	0.845982	0.00582086	2.26229	up	--	--	--	--	--	--	--	--	--	--	--	retrotransposon protein, putative, Ty3-gypsy subclass [Oryza sativa Japonica Group]
LOC_Os05g49440	6863	7920	5894	16097	9437	12538	121.982	160.4	111.824	283.214	189.749	263.844	0.000164777	1.02782	up	--	--	Biological Process: reproduction (GO:0000003);; Biological Process: response to acid chemical (GO:0001101);; Biological Process: developmental process involved in reproduction (GO:0003006);; Cellular Component: cellular_component (GO:0005575);; Cellular Component: intracellular (GO:0005622);; Cellular Component: obsolete cell (GO:0005623);; Cellular Component: lipid droplet (GO:0005811);; Biologi…	--	--	--	--	Protein of unknown function (DUF1264)	Oil body-associated protein 1A OS=Zea mays OX=4577 GN=OBAP1A PE=2 SV=1	S	Function unknown	putative embryo-specific protein Ose731 [Oryza sativa Japonica Group]
LOC_Os11g43700	48	41	26	112	125	166	0.28559	0.27462	0.164491	0.660137	0.848377	1.1751	3.31613e-05	1.95955	up	--	--	Biological Process: defense response (GO:0006952);; Molecular Function: ADP binding (GO:0043531);;	K13457|2.5e-179|sbi:8076344|K13457 disease resistance protein RPM1 | (RefSeq) putative disease resistance RPP13-like protein 3	Plant-pathogen interaction (ko04626)	[T]	Signal transduction mechanisms	NB-ARC domain	Disease resistance protein RGA5 OS=Oryza sativa subsp. japonica OX=39947 GN=RGA5 PE=2 SV=1	T	Signal transduction mechanisms	disease resistance protein RGA5-like [Oryza sativa Japonica Group]
LOC_Os02g12440	36	49	27	91	125	100	0.242996	0.385828	0.197411	0.618097	0.977958	0.814616	0.00109669	1.66557	up	[NW]	Cell motility;; Extracellular structures	Molecular Function: protein serine/threonine kinase activity (GO:0004674);; Molecular Function: ATP binding (GO:0005524);; Cellular Component: integral component of membrane (GO:0016021);;	K13437|1.8e-91|osa:107276510|K13437 receptor kinase-like protein | (RefSeq) probable LRR receptor-like serine/threonine-protein kinase At3g47570	Plant-pathogen interaction (ko04626)	--	--	Protein tyrosine and serine/threonine kinase	Receptor kinase-like protein Xa21 OS=Oryza sativa subsp. japonica OX=39947 GN=XA21 PE=1 SV=1	T	Signal transduction mechanisms	receptor kinase-like protein Xa21 isoform X2 [Oryza sativa Japonica Group]
LOC_Os10g28360	843	580	895	1189	1490	2016	15.7981	12.3635	17.8768	21.9966	31.5726	44.5654	0.00337466	1.12875	up	[E]	Amino acid transport and metabolism	Molecular Function: iron ion binding (GO:0005506);; Cellular Component: nucleus (GO:0005634);; Cellular Component: cytoplasm (GO:0005737);; Molecular Function: acireductone dioxygenase [iron(II)-requiring] activity (GO:0010309);; Biological Process: L-methionine salvage from methylthioadenosine (GO:0019509);;	K08967|5.4e-109|dosa:Os10t0419500-01|K08967 1,2-dihydroxy-3-keto-5-methylthiopentene dioxygenase [EC:1.13.11.53 1.13.11.54] | (RefSeq) Os10g0419500; Similar to SIPL.	Cysteine and methionine metabolism (ko00270)	[S]	Function unknown	ARD/ARD' family	1,2-dihydroxy-3-keto-5-methylthiopentene dioxygenase 4 OS=Oryza sativa subsp. japonica OX=39947 GN=ARD4 PE=2 SV=1	Z	Cytoskeleton	1,2-dihydroxy-3-keto-5-methylthiopentene dioxygenase 4 [Oryza sativa Japonica Group]
LOC_Os04g18090	2923	2458	2726	4837	4988	5353	69.6338	66.6315	69.2358	113.764	134.308	150.441	1.26343e-05	1.03566	up	--	--	Cellular Component: nucleosome (GO:0000786);; Molecular Function: DNA binding (GO:0003677);; Cellular Component: nucleus (GO:0005634);; Biological Process: nucleosome assembly (GO:0006334);; Cellular Component: host cell nucleus (GO:0042025);;	K11275|1.7e-61|dosa:Os04t0253000-01|K11275 histone H1/5 | (RefSeq) Os04g0253000; Similar to Histone H1.	--	--	--	linker histone H1 and H5 family	Histone H1 OS=Solanum pennellii OX=28526 PE=2 SV=1	B	Chromatin structure and dynamics	Os04g0253000, partial [Oryza sativa Japonica Group]
LOC_Os02g33149	676	520	525	1315	783	1126	10.7354	9.39291	8.88166	20.6281	14.0596	21.0969	0.00182618	1.03569	up	--	--	Cellular Component: integral component of membrane (GO:0016021);;	--	--	--	--	--	Protein ORANGE-LIKE, chloroplastic OS=Arabidopsis thaliana OX=3702 GN=ORLIKE PE=1 SV=1	S	Function unknown	protein ORANGE-LIKE, chloroplastic [Oryza sativa Japonica Group]
LOC_Os09g29710	50	41	40	230	196	318	1.33679	1.24357	1.12581	6.1359	5.97019	10.1169	1.53846e-12	2.63742	up	[M]	Cell wall/membrane/envelope biogenesis	Cellular Component: cell wall (GO:0005618);;	--	--	--	--	Lytic transglycolase	EG45-like domain containing protein OS=Citrus jambhiri OX=64884 GN=CjBAp12 PE=1 SV=1	S	Function unknown	EG45-like domain containing protein [Oryza sativa Japonica Group]
LOC_Os03g21914	121	138	73	200	205	282	2.00977	2.62294	1.30069	3.29904	3.87377	5.56148	0.00275953	1.20913	up	[R]	General function prediction only	Molecular Function: GTPase activity (GO:0003924);; Molecular Function: GTP binding (GO:0005525);;	K24104|1.0e-145|dosa:Os03t0337700-01|K24104 GPN-loop GTPase | (RefSeq) Os03g0337700; Protein of unknown function, ATP binding family protein.	--	[K]	Transcription	Conserved hypothetical ATP binding protein	GPN-loop GTPase QQT1 OS=Arabidopsis thaliana OX=3702 GN=QQT1 PE=1 SV=1	K	Transcription	GPN-loop GTPase 3 [Oryza sativa Japonica Group]
LOC_Os02g35900	254	227	157	349	451	491	5.71827	5.79094	3.74726	7.80105	11.4915	13.0302	0.000542006	1.16969	up	--	--	Biological Process: cell redox homeostasis (GO:0045454);;	K03671|2.9e-11|sbi:8056638|K03671 thioredoxin 1 | (RefSeq) thioredoxin H1 isoform X1	--	[KDR]	Transcription;; Cell cycle control, cell division, chromosome partitioning;; General function prediction only	Thioredoxin	Thioredoxin-like 4, chloroplastic OS=Oryza sativa subsp. japonica OX=39947 GN=Os02g0567100 PE=2 SV=1	--	--	thioredoxin-like 4, chloroplastic [Oryza sativa Japonica Group]
LOC_Os12g23200	11232	6376	8647	18003	11713	19423	193.646	125.123	158.931	306.444	228.275	395.033	0.00734957	1.01799	up	--	--	Cellular Component: chloroplast thylakoid membrane (GO:0009535);; Cellular Component: photosystem I reaction center (GO:0009538);; Biological Process: photosynthesis (GO:0015979);; Cellular Component: integral component of membrane (GO:0016021);;	K02699|1.1e-113|dosa:Os12t0420400-01|K02699 photosystem I subunit XI | (RefSeq) Os12g0420400; Similar to Photosystem I reaction center subunit XI, chloroplast precursor (PSI- L) (PSI subunit V).	Photosynthesis (ko00195)	--	--	Photosystem I reaction centre subunit XI	Photosystem I reaction center subunit XI, chloroplastic OS=Hordeum vulgare OX=4513 GN=PSAL PE=1 SV=1	S	Function unknown	photosystem I reaction center subunit XI, chloroplastic [Oryza sativa Japonica Group]
LOC_Os04g54800	2216	1294	1866	4347	2404	3965	35.323	23.547	31.8387	68.6507	43.219	74.8731	0.00537879	1.10628	up	[E]	Amino acid transport and metabolism	Molecular Function: magnesium ion binding (GO:0000287);; Molecular Function: molecular_function (GO:0003674);; Molecular Function: catalytic activity (GO:0003824);; Molecular Function: shikimate kinase activity (GO:0004765);; Molecular Function: binding (GO:0005488);; Cellular Component: cellular_component (GO:0005575);; Cellular Component: intracellular (GO:0005622);; Cellular Component: obsolet…	K00891|5.2e-159|osa:4337165|K00891 shikimate kinase [EC:2.7.1.71] | (RefSeq) shikimate kinase 3, chloroplastic	Phenylalanine, tyrosine and tryptophan biosynthesis (ko00400);; Biosynthesis of amino acids (ko01230)	--	--	Shikimate kinase	Shikimate kinase 3, chloroplastic OS=Oryza sativa subsp. japonica OX=39947 GN=SK3 PE=1 SV=2	F	Nucleotide transport and metabolism	shikimate kinase 3, chloroplastic [Oryza sativa Japonica Group]
LOC_Os06g40240	36	21	27	429	482	487	0.134806	0.090465	0.107629	1.62939	2.09484	2.20714	8.11235e-36	4.19138	up	--	--	Molecular Function: DNA binding (GO:0003677);;	K07393|7.0e-49|soe:110775499|K07393 glutathionyl-hydroquinone reductase [EC:1.8.5.7] | (RefSeq) uncharacterized protein LOC110775499	--	[R]	General function prediction only	Reverse transcriptase (RNA-dependent DNA polymerase)	Zinc finger BED domain-containing protein RICESLEEPER 2 OS=Oryza sativa subsp. japonica OX=39947 GN=Os03g0733400 PE=2 SV=1	--	--	Os06g0605100 [Oryza sativa Japonica Group]
LOC_Os02g10390	12036	7748	9863	22134	14184	25219	173.59	127.226	151.731	315.544	231.451	429.458	0.000743402	1.16839	up	--	--	Biological Process: response to light stimulus (GO:0009416);; Cellular Component: photosystem I (GO:0009522);; Cellular Component: photosystem II (GO:0009523);; Cellular Component: chloroplast thylakoid membrane (GO:0009535);; Biological Process: photosynthesis, light harvesting in photosystem I (GO:0009768);; Cellular Component: plastoglobule (GO:0010287);; Cellular Component: integral component…	K08909|2.1e-154|dosa:Os02t0197600-01|K08909 light-harvesting complex I chlorophyll a/b binding protein 3 | (RefSeq) Os02g0197600; Chlorophyll a/b-binding protein type III (Fragment).	Photosynthesis - antenna proteins (ko00196)	--	--	Chlorophyll A-B binding protein	Chlorophyll a-b binding protein 8, chloroplastic OS=Solanum lycopersicum OX=4081 GN=CAB8 PE=3 SV=1	P	Inorganic ion transport and metabolism	chlorophyll a-b binding protein 8, chloroplastic [Oryza sativa Japonica Group]
LOC_Os09g12150	1004	317	631	1508	1228	1808	15.5355	5.57704	10.4151	23.0483	21.4825	33.0237	0.00979851	1.32355	up	--	--	Cellular Component: cellular_component (GO:0005575);; Cellular Component: intracellular (GO:0005622);; Cellular Component: obsolete cell (GO:0005623);; Cellular Component: nucleus (GO:0005634);; Cellular Component: cytoplasm (GO:0005737);; Cellular Component: cytosol (GO:0005829);; Biological Process: proteolysis (GO:0006508);; Biological Process: ubiquitin-dependent protein catabolic process (GO…	--	--	--	--	--	--	S	Function unknown	F-box/kelch-repeat protein At1g23390 [Oryza sativa Japonica Group]
NewGene_412	344	319	359	473	629	867	2.10992	2.4831	2.28294	2.92502	4.45462	6.11018	0.00339036	1.07173	up	--	--	--	--	--	--	--	--	--	--	--	uncharacterized protein LOC4324440 [Oryza sativa Japonica Group]
LOC_Os08g01830	99	95	114	248	309	529	0.668681	0.727462	0.81876	1.65618	2.36921	4.23381	3.27096e-06	1.93685	up	[S]	Function unknown	Molecular Function: protein kinase activity (GO:0004672);; Molecular Function: ATP binding (GO:0005524);; Cellular Component: integral component of membrane (GO:0016021);;	K13430|5.9e-52|csat:104783579|K13430 serine/threonine-protein kinase PBS1 [EC:2.7.11.1] | (RefSeq) serine/threonine-protein kinase CDG1	Plant-pathogen interaction (ko04626)	[T]	Signal transduction mechanisms	Protein kinase domain	Serine/threonine-protein kinase-like protein CCR4 OS=Arabidopsis thaliana OX=3702 GN=CCR4 PE=1 SV=1	T	Signal transduction mechanisms	serine/threonine-protein kinase-like protein CCR4 [Oryza sativa Japonica Group]
LOC_Os02g52990	359	112	316	1115	482	748	8.86393	3.13414	8.3187	27.1895	13.4513	21.7717	0.00468044	1.66478	up	--	--	Biological Process: response to auxin (GO:0009733);;	K14488|7.2e-52|dosa:Os02t0769100-01|K14488 SAUR family protein | (RefSeq) Os02g0769100, SMALL_AUXIN-UP_RNA_12, SAUR12; Auxin responsive SAUR protein family protein.	Plant hormone signal transduction (ko04075)	--	--	Auxin responsive protein	--	S	Function unknown	auxin-responsive protein SAUR32 [Oryza sativa Japonica Group]
LOC_Os04g33610	504	245	461	1126	857	1177	8.63737	4.76745	8.42594	19.0579	16.5928	23.8	0.000264268	1.48891	up	--	--	Biological Process: blue light signaling pathway (GO:0009785);;	K01166|1.0e-13|dzi:111302682|K01166 ribonuclease T2 [EC:4.6.1.19] | (RefSeq) uncharacterized protein LOC111302682	--	--	--	--	Protein BIC1 OS=Arabidopsis thaliana OX=3702 GN=BIC1 PE=1 SV=1	--	--	uncharacterized protein LOC4335778 [Oryza sativa Japonica Group]
LOC_Os04g41620	1374	1390	1061	6956	6296	9162	25.9972	29.9314	21.4087	129.986	134.717	204.578	6.04685e-39	2.69426	up	[R]	General function prediction only	Molecular Function: chitinase activity (GO:0004568);; Biological Process: carbohydrate metabolic process (GO:0005975);; Biological Process: chitin catabolic process (GO:0006032);; Biological Process: cell wall macromolecule catabolic process (GO:0016998);;	K01183|4.7e-135|dosa:Os04t0493400-01|K01183 chitinase [EC:3.2.1.14] | (RefSeq) Os04g0493400, CHITINASE_4, CHT4; Similar to Chitinase.	Amino sugar and nucleotide sugar metabolism (ko00520)	[R]	General function prediction only	Chitinase class I	Chitinase 4 OS=Oryza sativa subsp. japonica OX=39947 GN=Cht4 PE=2 SV=2	S	Function unknown	hypothetical protein OsI_16467 [Oryza sativa Indica Group]
LOC_Os10g36000	432	302	364	891	822	701	8.02943	6.40696	7.22116	16.1961	17.1775	15.5316	7.49951e-05	1.26847	up	--	--	Molecular Function: molecular_function (GO:0003674);; Molecular Function: binding (GO:0005488);; Cellular Component: cellular_component (GO:0005575);; Cellular Component: obsolete cell (GO:0005623);; Cellular Component: plasma membrane (GO:0005886);; Biological Process: cell communication (GO:0007154);; Biological Process: cell-cell signaling (GO:0007267);; Biological Process: biological_process …	--	--	--	--	Remorin, C-terminal region	Remorin OS=Solanum tuberosum OX=4113 PE=1 SV=1	S	Function unknown	remorin [Oryza sativa Japonica Group]
LOC_Os06g09610	772	673	750	1420	1373	2013	15.2305	15.0183	15.8307	27.4634	30.9044	47.161	6.87435e-06	1.25528	up	[O]	Posttranslational modification, protein turnover, chaperones	Molecular Function: peroxidase activity (GO:0004601);; Molecular Function: peroxiredoxin activity (GO:0051920);;	K03564|1.6e-114|dosa:Os06t0196300-01|K03564 thioredoxin-dependent peroxiredoxin [EC:1.11.1.24] | (RefSeq) Os06g0196300; Similar to Peroxiredoxin Q (Fragment).	--	[O]	Posttranslational modification, protein turnover, chaperones	AhpC/TSA family	Putative peroxiredoxin Q, chloroplastic OS=Oryza sativa subsp. indica OX=39946 GN=OsI_22010 PE=3 SV=1	O	Posttranslational modification, protein turnover, chaperones	peroxiredoxin Q, chloroplastic isoform X1 [Oryza sativa Japonica Group]
LOC_Os03g20949	122	125	130	363	292	351	0.645946	0.733054	0.714577	1.82222	1.69653	2.14237	2.84193e-07	1.5497	up	[P]	Inorganic ion transport and metabolism	Molecular Function: magnesium ion binding (GO:0000287);; Molecular Function: ATP binding (GO:0005524);; Biological Process: phospholipid transport (GO:0015914);; Cellular Component: integral component of membrane (GO:0016021);; Molecular Function: ATPase-coupled intramembrane lipid transporter activity (GO:0140326);;	K14802|0.0e+00|osa:4332708|K14802 phospholipid-transporting ATPase [EC:7.6.2.1] | (RefSeq) phospholipid-transporting ATPase 1	--	[R]	General function prediction only	Phospholipid-translocating P-type ATPase C-terminal	Phospholipid-transporting ATPase 1 OS=Arabidopsis thaliana OX=3702 GN=ALA1 PE=2 SV=1	P	Inorganic ion transport and metabolism	phospholipid-transporting ATPase 1 isoform X2 [Oryza sativa Japonica Group]
LOC_Os03g01580	370	410	445	690	904	1179	2.04768	2.58162	2.62551	3.77484	5.65347	7.69595	5.19662e-05	1.30713	up	--	--	--	--	--	--	--	Domain of unknown function (DUF4378)	--	S	Function unknown	uncharacterized protein LOC4331320 isoform X1 [Oryza sativa Japonica Group]
LOC_Os02g02830	66	26	41	112	136	285	1.70062	0.740183	1.07739	2.86239	3.93807	8.74586	0.000759874	2.10985	up	--	--	Biological Process: protein polyubiquitination (GO:0000209);; Molecular Function: ATP binding (GO:0005524);; Cellular Component: nucleus (GO:0005634);; Biological Process: ubiquitin-dependent protein catabolic process (GO:0006511);; Molecular Function: ubiquitin conjugating enzyme activity (GO:0061631);;	K06689|2.0e-82|sbi:110434648|K06689 ubiquitin-conjugating enzyme E2 D [EC:2.3.2.23] | (RefSeq) ubiquitin-conjugating enzyme E2 28-like	Ubiquitin mediated proteolysis (ko04120);; Protein processing in endoplasmic reticulum (ko04141)	[O]	Posttranslational modification, protein turnover, chaperones	Ubiquitin-conjugating enzyme	Ubiquitin-conjugating enzyme E2 28 OS=Arabidopsis thaliana OX=3702 GN=UBC28 PE=1 SV=1	O	Posttranslational modification, protein turnover, chaperones	PREDICTED: ubiquitin-conjugating enzyme E2 28-like [Oryza brachyantha]
LOC_Os03g25150	1193	731	1011	1723	1486	2299	12.8209	8.94788	11.5858	18.2946	18.0615	29.1623	0.005149	1.02207	up	[QV]	Secondary metabolites biosynthesis, transport and catabolism;; Defense mechanisms	Molecular Function: monooxygenase activity (GO:0004497);; Molecular Function: iron ion binding (GO:0005506);; Molecular Function: oxidoreductase activity, acting on paired donors, with incorporation or reduction of molecular oxygen (GO:0016705);; Molecular Function: heme binding (GO:0020037);;	K13083|1.5e-295|osa:4332919|K13083 flavonoid 3',5'-hydroxylase [EC:1.14.14.81] | (RefSeq) flavonoid 3',5'-hydroxylase 1	Flavonoid biosynthesis (ko00941);; Flavone and flavonol biosynthesis (ko00944)	[Q]	Secondary metabolites biosynthesis, transport and catabolism	Cytochrome P450	Flavonoid 3',5'-hydroxylase 1 OS=Petunia hybrida OX=4102 GN=CYP75A1 PE=1 SV=1	Q	Secondary metabolites biosynthesis, transport and catabolism	flavonoid 3',5'-hydroxylase 1 [Oryza sativa Japonica Group]
LOC_Os12g36860	475	174	193	812	887	556	13.2914	5.54696	5.73781	22.4508	28.0791	18.3774	0.00267753	1.56349	up	--	--	Molecular Function: protein phosphatase inhibitor activity (GO:0004864);; Cellular Component: nucleus (GO:0005634);; Cellular Component: cytoplasm (GO:0005737);; Biological Process: defense response (GO:0006952);; Biological Process: abscisic acid-activated signaling pathway (GO:0009738);; Molecular Function: abscisic acid binding (GO:0010427);; Molecular Function: signaling receptor activity (GO…	--	--	--	--	Pathogenesis-related protein Bet v 1 family	--	S	Function unknown	major pollen allergen Bet v 1-G [Oryza sativa Japonica Group]
LOC_Os06g37224	22	14	34	77	110	148	0.254223	0.189443	0.427578	0.901565	1.46888	2.07561	0.000211675	2.35695	up	[QV]	Secondary metabolites biosynthesis, transport and catabolism;; Defense mechanisms	Molecular Function: monooxygenase activity (GO:0004497);; Molecular Function: iron ion binding (GO:0005506);; Molecular Function: oxidoreductase activity, acting on paired donors, with incorporation or reduction of molecular oxygen (GO:0016705);; Molecular Function: heme binding (GO:0020037);;	K04122|2.1e-278|dosa:Os06t0568600-01|K04122 ent-kaurene oxidase [EC:1.14.14.86] | (RefSeq) Os06g0568600, ENT-KAURENE_OXIDASE_5, KO5; Similar to Ent-kaurene oxidase 1 (Fragment).	Diterpenoid biosynthesis (ko00904)	[Q]	Secondary metabolites biosynthesis, transport and catabolism	Cytochrome P450	Ent-kaurene oxidase-like 5 OS=Oryza sativa subsp. japonica OX=39947 GN=CYP701A9 PE=2 SV=1	Q	Secondary metabolites biosynthesis, transport and catabolism	ent-kaurene oxidase-like 5 [Oryza sativa Japonica Group]
LOC_Os04g30250	84	134	92	253	262	300	1.28504	2.44081	1.44916	3.71606	4.6347	5.65372	3.08557e-06	1.5495	up	--	--	Molecular Function: polysaccharide binding (GO:0030247);;	--	--	--	--	Wall-associated receptor kinase galacturonan-binding	Wall-associated receptor kinase-like 4 OS=Arabidopsis thaliana OX=3702 GN=WAKL4 PE=2 SV=2	T	Signal transduction mechanisms	wall-associated receptor kinase 2 [Oryza sativa Japonica Group]
LOC_Os08g28670	346	361	238	1006	559	772	5.06657	6.01647	3.71397	14.5679	9.25493	13.3464	6.87435e-06	1.45741	up	--	--	Biological Process: defense response (GO:0006952);;	--	--	--	--	Pathogenesis-related protein Bet v 1 family	--	S	Function unknown	major allergen Mal d 1 [Oryza sativa Japonica Group]
LOC_Os01g58890	8560	4872	8684	23244	20290	19893	161.036	100.721	175.135	437.416	436.689	448.43	2.25372e-06	1.63028	up	--	--	Molecular Function: cysteine-type endopeptidase inhibitor activity (GO:0004869);;	K13899|6.6e-06|cmax:111498186|K13899 cystatin-C | (RefSeq) cysteine proteinase inhibitor B-like	--	--	--	Aspartic acid proteinase inhibitor	Cysteine proteinase inhibitor 1 OS=Oryza sativa subsp. japonica OX=39947 GN=Os01g0803200 PE=1 SV=2	G	Carbohydrate transport and metabolism	cysteine proteinase inhibitor 1 [Oryza sativa Japonica Group]
LOC_Os01g33670	19	0	17	158	96	51	1.4143	0	1.34065	11.8457	8.25398	4.52512	0.00407227	3.16529	up	--	--	--	--	--	--	--	--	--	--	--	uncharacterized protein LOC9269488 [Oryza sativa Japonica Group]
LOC_Os08g07730	102	48	64	310	186	294	1.44362	0.762506	0.964916	4.33848	2.96965	4.91688	1.84523e-05	2.00356	up	--	--	Molecular Function: transferase activity, transferring acyl groups other than amino-acyl groups (GO:0016747);;	K13065|9.5e-23|zma:100501555|K13065 shikimate O-hydroxycinnamoyltransferase [EC:2.3.1.133] | (RefSeq) uncharacterized protein LOC100501555	Phenylpropanoid biosynthesis (ko00940);; Flavonoid biosynthesis (ko00941);; Stilbenoid, diarylheptanoid and gingerol biosynthesis (ko00945)	--	--	Transferase family	--	S	Function unknown	anthocyanin 5-aromatic acyltransferase [Oryza sativa Japonica Group]
LOC_Os01g09540	18	10	11	57	122	57	0.270622	0.162645	0.174464	0.877475	2.15887	1.05414	0.000144134	2.75052	up	[R]	General function prediction only	Molecular Function: acid phosphatase activity (GO:0003993);;	K20728|5.3e-45|thj:104814965|K20728 vegetative storage protein 2 | (RefSeq) vegetative storage protein 2-like	MAPK signaling pathway - plant (ko04016)	--	--	HAD superfamily, subfamily IIIB (Acid phosphatase)	Stem 28 kDa glycoprotein OS=Glycine max OX=3847 GN=VSPA PE=2 SV=1	S	Function unknown	stem 28 kDa glycoprotein [Oryza sativa Japonica Group]
LOC_Os05g01280	600	424	484	1081	912	1015	13.9008	11.1263	11.7713	24.8352	23.6168	27.2065	0.000130312	1.12557	up	--	--	Cellular Component: integral component of membrane (GO:0016021);;	K11094|3.8e-15|peq:110018477|K11094 U2 small nuclear ribonucleoprotein B'' | (RefSeq) U2 small nuclear ribonucleoprotein B''-like isoform X1	Spliceosome (ko03040)	--	--	Protein of unknown function (DUF3339)	--	S	Function unknown	unknown, partial [Oryza sativa Indica Group]
LOC_Os06g02040	77	12	46	169	151	178	2.4146	0.429703	1.5268	5.26732	5.41133	6.62549	0.00828821	1.98173	up	--	--	Biological Process: embryo development ending in seed dormancy (GO:0009793);;	--	--	--	--	Late embryogenesis abundant (LEA) group 1	--	S	Function unknown	late embryogenesis abundant protein 6 [Oryza sativa Japonica Group]
LOC_Os09g36250	660	677	807	1498	1053	1517	8.96095	10.4637	11.6918	20.0937	16.1813	24.3147	0.000591106	1.04529	up	--	--	Molecular Function: transcription regulatory region sequence-specific DNA binding (GO:0000976);; Molecular Function: DNA-binding transcription factor activity (GO:0003700);; Cellular Component: nucleus (GO:0005634);; Biological Process: cell differentiation (GO:0030154);; Molecular Function: sequence-specific DNA binding (GO:0043565);;	K09422|2.3e-146|osa:4347679|K09422 transcription factor MYB, plant | (RefSeq) protein ODORANT1	--	[K]	Transcription	Myb-like DNA-binding domain	Protein ODORANT1 OS=Petunia hybrida OX=4102 GN=ODO1 PE=2 SV=1	K	Transcription	protein ODORANT1 [Oryza sativa Japonica Group]
LOC_Os05g09020	362	222	310	583	631	1183	8.68391	6.04254	7.92177	13.8023	17.1412	33.4876	0.000292936	1.53259	up	--	--	Molecular Function: DNA-binding transcription factor activity (GO:0003700);; Cellular Component: nucleus (GO:0005634);; Molecular Function: sequence-specific DNA binding (GO:0043565);;	K18835|5.8e-22|pop:18103574|K18835 WRKY transcription factor 2 | (RefSeq) probable WRKY transcription factor 2 isoform X1	Plant-pathogen interaction (ko04626)	--	--	WRKY DNA -binding domain	Probable WRKY transcription factor 50 OS=Arabidopsis thaliana OX=3702 GN=WRKY50 PE=2 SV=1	K	Transcription	hypothetical protein EE612_027535, partial [Oryza sativa]
NewGene_1230	35	25	40	123	121	177	0.576139	0.45826	0.586348	1.68673	1.66019	3.2625	8.39175e-06	2.18797	up	--	--	--	--	--	--	--	--	--	--	--	B1159F04.8 [Oryza sativa Japonica Group]
LOC_Os07g06800	64	32	65	229	158	306	1.62551	0.925934	1.76971	5.81129	4.5726	9.27341	1.40023e-05	2.20403	up	--	--	Biological Process: lipid metabolic process (GO:0006629);; Cellular Component: integral component of membrane (GO:0016021);; Molecular Function: oxidoreductase activity, acting on the CH-CH group of donors (GO:0016627);;	K09591|7.9e-11|cmax:111481932|K09591 steroid 5-alpha-reductase [EC:1.3.1.22] | (RefSeq) steroid 5-alpha-reductase DET2	Brassinosteroid biosynthesis (ko00905)	[I]	Lipid transport and metabolism	3-oxo-5-alpha-steroid 4-dehydrogenase	Polyprenol reductase 1 OS=Oryza sativa subsp. indica OX=39946 GN=OsI_17065 PE=3 SV=1	I	Lipid transport and metabolism	3-oxo-5-alpha-steroid 4-dehydrogenase 2 [Oryza sativa Japonica Group]
LOC_Os05g50390	114	89	125	285	205	232	2.77737	2.4612	3.2392	6.85987	5.62736	6.66806	0.00243645	1.25881	up	--	--	--	--	--	--	--	--	--	--	--	fibroin heavy chain [Oryza sativa Japonica Group]
LOC_Os12g03420	43	33	44	127	113	74	1.25885	1.07685	1.35562	3.66463	3.71704	2.52534	0.00834319	1.52114	up	--	--	Molecular Function: calmodulin binding (GO:0005516);; Cellular Component: nucleus (GO:0005634);; Biological Process: response to osmotic stress (GO:0006970);;	--	--	--	--	VQ motif	Calmodulin-binding protein 25 OS=Arabidopsis thaliana OX=3702 GN=CAMBP25 PE=1 SV=1	S	Function unknown	calmodulin-binding protein 25 [Oryza sativa Japonica Group]
LOC_Os02g21340	132	178	221	257	492	459	0.80726	1.23683	1.44089	1.54785	3.3982	3.31233	0.00487512	1.31464	up	[T]	Signal transduction mechanisms	Molecular Function: ATP binding (GO:0005524);; Cellular Component: integral component of membrane (GO:0016021);; Molecular Function: ATPase activity (GO:0016887);;	K08711|8.5e-80|qsu:111992917|K08711 ATP-binding cassette, subfamily G (WHITE), member 2, PDR | (RefSeq) ZEB2-regulated ABC transporter 1-like	ABC transporters (ko02010)	[Q]	Secondary metabolites biosynthesis, transport and catabolism	ABC-2 type transporter	ABC transporter G family member 40 OS=Oryza sativa subsp. japonica OX=39947 GN=ABCG40 PE=3 SV=2	Q	Secondary metabolites biosynthesis, transport and catabolism	hypothetical protein OsI_06954 [Oryza sativa Indica Group]
LOC_Os05g03400	17	13	12	59	80	53	0.11533	0.094474	0.088246	0.398758	0.619142	0.42313	0.000382633	2.34364	up	--	--	--	--	--	[F]	Nucleotide transport and metabolism	--	--	--	--	uncharacterized protein LOC4337671 [Oryza sativa Japonica Group]
LOC_Os12g38270	1045	394	992	8352	4216	3522	32.2083	13.8437	32.7537	254.582	147.085	128.288	5.89477e-09	2.82646	up	--	--	Molecular Function: metal ion binding (GO:0046872);;	--	--	--	--	Metallothionein	Metallothionein-like protein 4A OS=Oryza sativa subsp. japonica OX=39947 GN=MT4A PE=2 SV=1	S	Function unknown	metallothionein-like protein 4A [Oryza sativa Japonica Group]
LOC_Os04g41680	549	650	530	1898	3140	3822	10.6445	14.333	10.9466	36.324	68.8257	87.4177	1.15067e-17	2.50225	up	[R]	General function prediction only	Molecular Function: chitinase activity (GO:0004568);; Biological Process: carbohydrate metabolic process (GO:0005975);; Biological Process: chitin catabolic process (GO:0006032);; Molecular Function: chitin binding (GO:0008061);; Biological Process: cell wall macromolecule catabolic process (GO:0016998);;	K01183|1.1e-164|dosa:Os04t0494100-02|K01183 chitinase [EC:3.2.1.14] | (RefSeq) Os04g0494100, CHT5, CHITINASE_5; Similar to Chitinase.	Amino sugar and nucleotide sugar metabolism (ko00520)	[R]	General function prediction only	Chitinase class I	Chitinase 5 OS=Oryza sativa subsp. japonica OX=39947 GN=Cht5 PE=2 SV=1	O	Posttranslational modification, protein turnover, chaperones	chitinase 5 [Oryza sativa Japonica Group]
LOC_Os03g53620	442	265	321	1018	469	709	12.2248	8.33562	9.47179	27.8325	14.6562	23.149	0.00636977	1.21646	up	--	--	--	--	--	--	--	Seed maturation protein	Late embryogenesis abundant protein 32 OS=Arabidopsis thaliana OX=3702 GN=ECP31 PE=2 SV=1	S	Function unknown	late embryogenesis abundant protein 47 [Oryza sativa Japonica Group]
LOC_Os12g11990	29	56	36	156	193	190	1.10762	2.46473	1.47733	6.02986	8.54534	8.76671	2.63288e-08	2.31641	up	--	--	--	--	--	--	--	--	--	--	--	hypothetical protein DAI22_12g072200 [Oryza sativa Japonica Group]
LOC_Os03g25490	559	328	653	2136	1777	2248	6.8544	4.56042	8.53924	25.8683	24.661	32.5567	4.72512e-09	2.1008	up	[QV]	Secondary metabolites biosynthesis, transport and catabolism;; Defense mechanisms	Molecular Function: monooxygenase activity (GO:0004497);; Molecular Function: iron ion binding (GO:0005506);; Molecular Function: oxidoreductase activity, acting on paired donors, with incorporation or reduction of molecular oxygen (GO:0016705);; Molecular Function: heme binding (GO:0020037);;	K20660|1.5e-179|obr:102701987|K20660 cytochrome P450 family 709 | (RefSeq) cytochrome P450 709B2-like	--	[QI]	Secondary metabolites biosynthesis, transport and catabolism;; Lipid transport and metabolism	Cytochrome P450	Cytochrome P450 709B2 OS=Arabidopsis thaliana OX=3702 GN=CYP709B2 PE=2 SV=1	Q	Secondary metabolites biosynthesis, transport and catabolism	Cytochrome P450 family protein, expressed [Oryza sativa Japonica Group]
LOC_Os06g15330	28	42	46	115	87	94	0.293577	0.498971	0.513442	1.20207	1.03945	1.17453	0.00683353	1.48504	up	--	--	Cellular Component: nucleus (GO:0005634);; Molecular Function: zinc ion binding (GO:0008270);;	K12135|1.9e-06|csat:104735609|K12135 zinc finger protein CONSTANS | (RefSeq) zinc finger protein CONSTANS-like	Circadian rhythm - plant (ko04712)	[K]	Transcription	CCT motif	Zinc finger protein CONSTANS-LIKE 16 OS=Arabidopsis thaliana OX=3702 GN=COL16 PE=1 SV=2	K	Transcription	zinc finger protein CONSTANS-LIKE 16 [Oryza sativa Japonica Group]
LOC_Os02g36880	639	375	481	934	748	1071	9.39844	6.10025	7.47272	13.5599	12.2572	18.4888	0.00740187	1.00048	up	--	--	Molecular Function: DNA binding (GO:0003677);; Cellular Component: nucleus (GO:0005634);; Biological Process: regulation of transcription, DNA-templated (GO:0006355);;	K00521|4.3e-36|cmos:111447866|K00521 ferric-chelate reductase [EC:1.16.1.7] | (RefSeq) ferric reduction oxidase 7, chloroplastic-like	--	--	--	No apical meristem (NAM) protein	NAC domain-containing protein 100 OS=Arabidopsis thaliana OX=3702 GN=NAC100 PE=2 SV=1	K	Transcription	NAC domain-containing protein 92 isoform X1 [Oryza sativa Japonica Group]
LOC_Os03g03670	166	150	175	315	263	338	2.48238	2.54684	2.79271	4.64537	4.4502	5.96485	0.00307202	1.02624	up	--	--	--	K14677|2.5e-25|csat:104719897|K14677 aminoacylase [EC:3.5.1.14] | (RefSeq) uncharacterized protein LOC104719897	Arginine biosynthesis (ko00220);; 2-Oxocarboxylic acid metabolism (ko01210);; Biosynthesis of amino acids (ko01230)	[E]	Amino acid transport and metabolism	--	--	E	Amino acid transport and metabolism	uncharacterized protein LOC4331491 [Oryza sativa Japonica Group]
LOC_Os06g17410	83	70	58	227	125	171	1.24545	1.1817	0.923311	3.35906	2.10814	3.02971	0.00135241	1.45012	up	--	--	Molecular Function: DNA binding (GO:0003677);; Cellular Component: nucleus (GO:0005634);; Biological Process: regulation of transcription, DNA-templated (GO:0006355);;	K20043|4.5e-25|aip:107640400|K20043 clathrin coat assembly protein AP180 | (RefSeq) putative clathrin assembly protein At5g35200	--	--	--	Dof domain, zinc finger	Dof zinc finger protein 4 OS=Oryza sativa subsp. japonica OX=39947 GN=DOF4 PE=2 SV=1	B	Chromatin structure and dynamics	dof zinc finger protein 4-like [Oryza sativa Japonica Group]
LOC_Os11g08870	17	5	4	50	65	43	0.13521	0.044644	0.034259	0.406163	0.612648	0.419877	0.00228268	2.75484	up	[GI]	Carbohydrate transport and metabolism;; Lipid transport and metabolism	Molecular Function: pectinesterase activity (GO:0030599);; Biological Process: cell wall modification (GO:0042545);; Molecular Function: aspartyl esterase activity (GO:0045330);;	K01051|1.2e-206|dosa:Os11t0192400-01|K01051 pectinesterase [EC:3.1.1.11] | (RefSeq) Os11g0192400; Pectin lyase fold/virulence factor domain containing protein.	Pentose and glucuronate interconversions (ko00040)	--	--	Pectinesterase	Pectinesterase 2 OS=Citrus sinensis OX=2711 GN=PECS-2.1 PE=2 SV=1	G	Carbohydrate transport and metabolism	retrotransposon protein, putative, unclassified [Oryza sativa Japonica Group]
LOC_Os08g08440	63	20	53	164	168	224	1.39549	0.49566	1.23981	3.58764	4.20385	5.85755	0.000232401	2.13114	up	--	--	--	--	--	--	--	--	--	--	--	uncharacterized protein LOC107278382 isoform X1 [Oryza sativa Japonica Group]
LOC_Os01g50700	5029	4877	4865	13837	8521	12547	48.773	53.8364	50.3037	132.505	93.4253	143.563	1.0086e-07	1.37055	up	[O]	Posttranslational modification, protein turnover, chaperones	Biological Process: response to water (GO:0009415);;	K09503|1.5e-15|qsu:112024016|K09503 DnaJ homolog subfamily A member 2 | (RefSeq) mitochondrial protein import protein mas5-like	Protein processing in endoplasmic reticulum (ko04141)	[O]	Posttranslational modification, protein turnover, chaperones	Dehydrin	Chaperone protein dnaJ 10 OS=Arabidopsis thaliana OX=3702 GN=ATJ10 PE=2 SV=2	O	Posttranslational modification, protein turnover, chaperones	hypothetical protein OsJ_03161 [Oryza sativa Japonica Group]
LOC_Os06g31890	80	52	242	723	490	701	2.08343	1.55258	6.76483	18.769	14.5474	21.7235	0.000125925	2.41094	up	--	--	Biological Process: defense response (GO:0006952);;	--	--	--	--	Plant thionin	Leaf-specific thionin OS=Hordeum vulgare OX=4513 GN=THI1.5 PE=2 SV=2	S	Function unknown	leaf-specific thionin [Oryza sativa Japonica Group]
LOC_Os09g31430	41	78	48	108	124	236	0.462473	1.02116	0.59513	1.24003	1.62912	3.23668	0.00275953	1.63775	up	[G]	Carbohydrate transport and metabolism	Molecular Function: hydrolase activity, hydrolyzing O-glycosyl compounds (GO:0004553);; Biological Process: carbohydrate metabolic process (GO:0005975);;	K01188|1.6e-304|dosa:Os09t0491100-01|K01188 beta-glucosidase [EC:3.2.1.21] | (RefSeq) Os09g0491100; Similar to Beta-primeverosidase (EC 3.2.1.149).	Cyanoamino acid metabolism (ko00460);; Starch and sucrose metabolism (ko00500);; Phenylpropanoid biosynthesis (ko00940)	[G]	Carbohydrate transport and metabolism	Glycosyl hydrolase family 1	Beta-glucosidase 30 OS=Oryza sativa subsp. japonica OX=39947 GN=BGLU30 PE=2 SV=1	G	Carbohydrate transport and metabolism	beta-glucosidase 30 isoform X1 [Oryza sativa Japonica Group]
LOC_Os09g29690	106	63	84	608	418	554	3.39002	2.28328	2.85021	19.2452	15.1538	20.9633	3.76262e-16	2.76491	up	[M]	Cell wall/membrane/envelope biogenesis	Cellular Component: integral component of membrane (GO:0016021);;	K14771|1.4e-09|egr:104415908|K14771 U3 small nucleolar RNA-associated protein 19 | (RefSeq) uncharacterized protein LOC104415908 isoform X1	--	--	--	Lytic transglycolase	EG45-like domain containing protein OS=Citrus jambhiri OX=64884 GN=CjBAp12 PE=1 SV=1	S	Function unknown	EG45-like domain containing protein [Oryza sativa Japonica Group]
LOC_Os12g13930	29	26	8	73	73	136	0.405881	0.424879	0.112986	1.0332	1.18293	2.3159	0.000702078	2.32563	up	[IQR]	Lipid transport and metabolism;; Secondary metabolites biosynthesis, transport and catabolism;; General function prediction only	Molecular Function: 3-oxoacyl-[acyl-carrier-protein] reductase (NADPH) activity (GO:0004316);; Cellular Component: chloroplast (GO:0009507);; Molecular Function: oxidoreductase activity, acting on the CH-OH group of donors, NAD or NADP as acceptor (GO:0016616);; Biological Process: fatty acid elongation (GO:0030497);; Molecular Function: NAD binding (GO:0051287);; Biological Process: oxidation-re…	K00059|3.6e-166|dosa:Os12t0242700-01|K00059 3-oxoacyl-[acyl-carrier protein] reductase [EC:1.1.1.100] | (RefSeq) Os12g0242700, KAR, BETA_KETOACYL_REDUCTASE; Similar to 3-oxoacyl-[acyl-carrier-protein] reductase 1, chloroplast precursor (EC 1.1.1.100) (3-ketoacyl-acyl carrier protein reductase 1) (Beta- keto acyl-carrier protein reductase 1).	Fatty acid biosynthesis (ko00061);; Biotin metabolism (ko00780);; Fatty acid metabolism (ko01212)	[I]	Lipid transport and metabolism	Enoyl-(Acyl carrier protein) reductase	3-oxoacyl-[acyl-carrier-protein] reductase, chloroplastic OS=Cuphea lanceolata OX=3930 GN=CLKR27 PE=2 SV=1	Q	Secondary metabolites biosynthesis, transport and catabolism	3-oxoacyl-[acyl-carrier-protein] reductase 4 [Oryza sativa Japonica Group]
LOC_Os04g54640	132	90	123	219	230	393	2.35931	1.82658	2.34459	3.87416	4.65378	8.31368	0.00191035	1.40109	up	[O]	Posttranslational modification, protein turnover, chaperones	Molecular Function: metalloendopeptidase activity (GO:0004222);; Molecular Function: ATP binding (GO:0005524);; Cellular Component: integral component of membrane (GO:0016021);;	--	--	--	--	--	--	--	--	uncharacterized protein LOC4337160 [Oryza sativa Japonica Group]
LOC_Os11g42510	431	394	381	659	697	1003	5.4714	5.69954	5.16441	8.28215	10.0285	15.0641	0.000215641	1.1003	up	[E]	Amino acid transport and metabolism	Biological Process: cellular amino acid metabolic process (GO:0006520);; Molecular Function: transaminase activity (GO:0008483);; Biological Process: biosynthetic process (GO:0009058);; Molecular Function: pyridoxal phosphate binding (GO:0030170);;	K00815|7.0e-251|osa:4351017|K00815 tyrosine aminotransferase [EC:2.6.1.5] | (RefSeq) probable aminotransferase TAT2	Ubiquinone and other terpenoid-quinone biosynthesis (ko00130);; Cysteine and methionine metabolism (ko00270);; Tyrosine metabolism (ko00350);; Phenylalanine metabolism (ko00360);; Phenylalanine, tyrosine and tryptophan biosynthesis (ko00400);; Isoquinoline alkaloid biosynthesis (ko00950);; Tropane, piperidine and pyridine alkaloid biosynthesis (ko00960)	[E]	Amino acid transport and metabolism	Aminotransferase class I and II	Nicotianamine aminotransferase 1 OS=Oryza sativa subsp. japonica OX=39947 GN=NAAT1 PE=1 SV=1	E	Amino acid transport and metabolism	probable aminotransferase TAT2 [Oryza sativa Japonica Group]
LOC_Os08g29570	136	170	155	240	287	337	1.08004	1.53572	1.3118	1.88278	2.57678	3.15707	0.00261669	1.04673	up	[T]	Signal transduction mechanisms	Molecular Function: ATP binding (GO:0005524);; Cellular Component: integral component of membrane (GO:0016021);; Molecular Function: ATPase activity (GO:0016887);;	K08712|3.4e-94|gsl:Gasu_29800|K08712 ATP-binding cassette, subfamily G (WHITE), member 2, SNQ2 | (RefSeq) ABC transporter, ATP-binding protein	ABC transporters (ko02010)	[Q]	Secondary metabolites biosynthesis, transport and catabolism	ABC-2 type transporter	ABC transporter G family member 44 OS=Oryza sativa subsp. japonica OX=39947 GN=ABCG44 PE=2 SV=2	Q	Secondary metabolites biosynthesis, transport and catabolism	putative PDR-like ABC transporter [Oryza sativa Japonica Group]
LOC_Os03g02590	1887	1259	1596	3246	2625	3890	15.7859	11.9335	14.1994	26.7512	24.5394	38.2394	0.000209857	1.15998	up	--	--	Cellular Component: integral component of peroxisomal membrane (GO:0005779);; Biological Process: peroxisome fission (GO:0016559);;	--	--	[U]	Intracellular trafficking, secretion, and vesicular transport	Peroxisomal biogenesis factor 11 (PEX11)	Peroxisomal membrane protein 11-1 OS=Oryza sativa subsp. japonica OX=39947 GN=PEX11-1 PE=2 SV=1	U	Intracellular trafficking, secretion, and vesicular transport	peroxisomal membrane protein 11-1 [Oryza sativa Japonica Group]
LOC_Os02g33500	600	723	551	954	975	1552	5.51385	7.55908	5.39468	8.6529	10.1251	16.8263	0.000540825	1.03588	up	[J]	Translation, ribosomal structure and biogenesis	Molecular Function: aminoacyl-tRNA ligase activity (GO:0004812);; Molecular Function: threonine-tRNA ligase activity (GO:0004829);; Molecular Function: ATP binding (GO:0005524);; Cellular Component: mitochondrion (GO:0005739);; Biological Process: tRNA aminoacylation for protein translation (GO:0006418);; Biological Process: threonyl-tRNA aminoacylation (GO:0006435);; Cellular Component: chloropl…	K01868|0.0e+00|dosa:Os02t0538000-01|K01868 threonyl-tRNA synthetase [EC:6.1.1.3] | (RefSeq) Os02g0538000; Similar to Threonyl-tRNA synthetase.	Aminoacyl-tRNA biosynthesis (ko00970)	[J]	Translation, ribosomal structure and biogenesis	tRNA synthetase class II core domain (G, H, P, S and T)	Threonine--tRNA ligase, chloroplastic/mitochondrial 2 OS=Arabidopsis thaliana OX=3702 GN=EMB2761 PE=2 SV=1	J	Translation, ribosomal structure and biogenesis	threonine--tRNA ligase, chloroplastic/mitochondrial 2 [Oryza sativa Japonica Group]
LOC_Os09g26580	187	246	150	441	394	466	1.68179	2.52623	1.43371	3.92391	4.01279	4.95635	2.64456e-06	1.31659	up	--	--	Molecular Function: translation initiation factor activity (GO:0003743);;	--	--	--	--	--	--	--	--	Eukaryotic initiation factor 4F subunit p150 isoform 1 [Zea mays]
LOC_Os01g32864	26	50	55	184	181	160	0.651615	1.44678	1.49747	4.67676	5.24772	4.83488	5.28493e-06	2.13989	up	--	--	--	--	--	--	--	--	--	--	--	uncharacterized protein LOC9272192 [Oryza sativa Japonica Group]
LOC_Os01g03390	994	376	1250	3320	4087	3199	21.416	9.20371	28.7179	70.6269	99.5665	81.3245	1.64606e-05	2.10829	up	--	--	Molecular Function: serine-type endopeptidase inhibitor activity (GO:0004867);; Cellular Component: extracellular region (GO:0005576);;	--	--	--	--	Bowman-Birk serine protease inhibitor family	Bowman-Birk type bran trypsin inhibitor OS=Oryza sativa subsp. japonica OX=39947 GN=RBBI3.3 PE=1 SV=2	--	--	Bowman-Birk type bran trypsin inhibitor [Oryza sativa Japonica Group]
LOC_Os09g02270	210	191	192	520	386	750	3.77614	3.91769	3.68125	9.26591	7.86501	15.9607	2.95204e-06	1.60672	up	[E]	Amino acid transport and metabolism	Molecular Function: arylformamidase activity (GO:0004061);; Biological Process: response to cold (GO:0009409);; Biological Process: response to water deprivation (GO:0009414);; Biological Process: response to salt stress (GO:0009651);; Biological Process: tryptophan catabolic process to kynurenine (GO:0019441);; Cellular Component: cell periphery (GO:0071944);;	--	--	--	--	Putative cyclase	Cyclase-like protein 4 OS=Oryza sativa subsp. japonica OX=39947 GN=CYL4 PE=2 SV=1	S	Function unknown	cyclase-like protein 4 [Oryza sativa Japonica Group]
LOC_Os09g24710	1006	896	1034	2013	1399	2309	14.3723	14.4208	15.7428	28.4048	22.5836	38.9171	0.000356045	1.08296	up	[HR]	Coenzyme transport and metabolism;; General function prediction only	Cellular Component: chloroplast thylakoid membrane (GO:0009535);; Cellular Component: chloroplast envelope (GO:0009941);;	--	--	--	--	Alpha/beta hydrolase family	--	S	Function unknown	uncharacterized protein LOC4347051 [Oryza sativa Japonica Group]
LOC_Os07g33580	39	31	32	153	192	336	0.512093	0.470495	0.451813	2.01657	2.89533	5.28293	3.33223e-10	2.86624	up	[QV]	Secondary metabolites biosynthesis, transport and catabolism;; Defense mechanisms	Molecular Function: monooxygenase activity (GO:0004497);; Molecular Function: iron ion binding (GO:0005506);; Molecular Function: oxidoreductase activity, acting on paired donors, with incorporation or reduction of molecular oxygen (GO:0016705);; Molecular Function: heme binding (GO:0020037);;	K20667|1.4e-100|nnu:104593852|K20667 beta-amyrin 28-monooxygenase [EC:1.14.14.126] | (RefSeq) beta-amyrin 28-oxidase-like	--	[QI]	Secondary metabolites biosynthesis, transport and catabolism;; Lipid transport and metabolism	Cytochrome P450	Cytochrome P450 716B1 OS=Picea sitchensis OX=3332 GN=CYP716B1 PE=2 SV=1	Q	Secondary metabolites biosynthesis, transport and catabolism	cytochrome P450 716B1 [Oryza sativa Japonica Group]
LOC_Os02g07900	34	36	45	291	76	67	0.343506	0.415054	0.484277	2.92125	0.874232	0.794918	0.00955995	2.04149	up	--	--	Molecular Function: 1-phosphatidylinositol binding (GO:0005545);; Cellular Component: clathrin-coated vesicle (GO:0030136);; Molecular Function: clathrin binding (GO:0030276);; Biological Process: clathrin coat assembly (GO:0048268);;	K20044|1.2e-213|ats:109735594|K20044 phosphatidylinositol-binding clathrin assembly protein | (RefSeq) LOC109735594; putative clathrin assembly protein At5g57200	--	[TU]	Signal transduction mechanisms;; Intracellular trafficking, secretion, and vesicular transport	ANTH domain	Putative clathrin assembly protein At5g57200 OS=Arabidopsis thaliana OX=3702 GN=At5g57200 PE=3 SV=1	--	--	putative clathrin assembly protein At5g57200 isoform X2 [Oryza sativa Japonica Group]
LOC_Os03g61910	342	184	203	436	1278	1271	4.05333	2.74715	2.81336	5.00325	17.5055	17.1534	1.49809e-05	2.16908	up	--	--	Cellular Component: integral component of membrane (GO:0016021);;	K15803|1.8e-07|ats:109753656|K15803 (-)-germacrene D synthase [EC:4.2.3.75] | (RefSeq) LOC109753656; (S)-beta-bisabolene synthase-like	Sesquiterpenoid and triterpenoid biosynthesis (ko00909)	[R]	General function prediction only	gag-polypeptide of LTR copia-type	--	L	Replication, recombination and repair	retrotransposon protein, putative, Ty1-copia subclass, expressed [Oryza sativa Japonica Group]
LOC_Os07g04160	237	195	217	647	294	413	3.52708	3.30028	3.43135	9.5237	4.95665	7.26035	0.00659508	1.18719	up	[O]	Posttranslational modification, protein turnover, chaperones	Molecular Function: peptidyl-prolyl cis-trans isomerase activity (GO:0003755);; Cellular Component: chloroplast (GO:0009507);; Cellular Component: chloroplast thylakoid membrane (GO:0009535);; Cellular Component: thylakoid (GO:0009579);; Cellular Component: thylakoid lumen (GO:0031977);;	K01802|8.5e-14|vvi:100259438|K01802 peptidylprolyl isomerase [EC:5.2.1.8] | (RefSeq) peptidyl-prolyl cis-trans isomerase FKBP16-3, chloroplastic	--	[O]	Posttranslational modification, protein turnover, chaperones	FKBP-type peptidyl-prolyl cis-trans isomerase	Peptidyl-prolyl cis-trans isomerase FKBP19, chloroplastic OS=Arabidopsis thaliana OX=3702 GN=FKBP19 PE=1 SV=1	O	Posttranslational modification, protein turnover, chaperones	peptidyl-prolyl cis-trans isomerase FKBP19, chloroplastic [Oryza sativa Japonica Group]
LOC_Os08g28790	134	105	153	274	234	349	3.57708	3.18829	4.33516	7.21239	7.06745	10.9836	0.00244985	1.24179	up	--	--	--	--	--	--	--	--	--	--	--	dirigent-like protein pDIR3 precursor [Zea mays]
LOC_Os01g43120	219	256	221	334	482	587	1.94997	2.59567	2.09461	2.93677	4.85671	6.17886	0.000895201	1.15343	up	[L]	Replication, recombination and repair	Molecular Function: nucleic acid binding (GO:0003676);; Molecular Function: helicase activity (GO:0004386);; Molecular Function: ATP binding (GO:0005524);;	K17679|1.9e-270|obr:102713320|K17679 ATP-dependent RNA helicase MSS116, mitochondrial [EC:3.6.4.13] | (RefSeq) DEAD-box ATP-dependent RNA helicase 25	--	[A]	RNA processing and modification	DEAD/DEAH box helicase	DEAD-box ATP-dependent RNA helicase 25 OS=Oryza sativa subsp. japonica OX=39947 GN=Os01g0618400 PE=2 SV=1	A	RNA processing and modification	DEAD-box ATP-dependent RNA helicase 25 [Oryza sativa Japonica Group]
LOC_Os04g37580	1076	847	800	1791	1315	1987	15.8896	14.2359	12.5923	26.1232	21.947	34.6227	0.000322513	1.03541	up	[P]	Inorganic ion transport and metabolism	Molecular Function: gamma-glutamylcyclotransferase activity (GO:0003839);; Biological Process: glutathione catabolic process (GO:0006751);;	K22596|6.6e-107|dosa:Os04t0448600-01|K22596 gamma-glutamylcyclotransferase, plant [EC:4.3.2.9] | (RefSeq) Os04g0448600; ChaC-like protein family protein.	Glutathione metabolism (ko00480)	[P]	Inorganic ion transport and metabolism	ChaC-like protein	Gamma-glutamylcyclotransferase 2-3 OS=Arabidopsis thaliana OX=3702 GN=GGCT2;3 PE=1 SV=1	P	Inorganic ion transport and metabolism	gamma-glutamylcyclotransferase 2-3 [Oryza sativa Japonica Group]
LOC_Os11g07890	137	161	159	313	226	442	0.405285	0.54459	0.502959	0.915899	0.758281	1.54934	0.00195433	1.22842	up	--	--	Molecular Function: DNA binding (GO:0003677);; Molecular Function: cysteine-type peptidase activity (GO:0008234);;	K03549|7.9e-26|jre:108997955|K03549 KUP system potassium uptake protein | (RefSeq) potassium transporter 19-like	--	--	--	Transposase family tnp2	--	S	Function unknown	transposon protein, putative, CACTA, En/Spm sub-class [Oryza sativa Japonica Group]
LOC_Os07g03710	186	201	399	1155	1029	1321	4.25682	5.25708	9.75632	26.2069	26.7312	35.8028	2.85143e-08	2.25194	up	[S]	Function unknown	Cellular Component: extracellular region (GO:0005576);;	K13449|2.6e-89|osa:4342317|K13449 pathogenesis-related protein 1 | (RefSeq) pathogenesis-related protein PRB1-3	MAPK signaling pathway - plant (ko04016);; Plant hormone signal transduction (ko04075);; Plant-pathogen interaction (ko04626)	[S]	Function unknown	Cysteine-rich secretory protein family	Pathogenesis-related protein PRB1-3 OS=Hordeum vulgare OX=4513 PE=2 SV=1	S	Function unknown	pathogenesis-related protein PRB1-3 [Oryza sativa Japonica Group]
LOC_Os10g32300	181	266	163	377	400	535	3.54624	5.9203	3.40526	7.27956	8.85904	12.3618	7.13156e-05	1.26218	up	[R]	General function prediction only	Cellular Component: integral component of membrane (GO:0016021);;	K02717|3.4e-131|osa:4348816|K02717 photosystem II oxygen-evolving enhancer protein 2 | (RefSeq) uncharacterized protein LOC4348816 isoform X1	Photosynthesis (ko00195)	--	--	Tetratricopeptide repeat	Tetratricopeptide repeat domain-containing protein PYG7, chloroplastic OS=Zea mays OX=4577 GN=PYG7 PE=2 SV=1	S	Function unknown	hypothetical protein OsJ_31796 [Oryza sativa Japonica Group]
LOC_Os02g43500	1146	1002	1092	2641	1810	3041	16.5844	16.4998	16.8451	37.7308	29.6121	51.9127	2.90369e-06	1.33248	up	--	--	Cellular Component: integral component of membrane (GO:0016021);;	--	--	--	--	--	Protein ORANGE, chloroplastic OS=Arabidopsis thaliana OX=3702 GN=OR PE=1 SV=1	S	Function unknown	protein ORANGE, chloroplastic [Oryza sativa Japonica Group]
LOC_Os01g42330	24	30	33	100	67	90	0.135728	0.187856	0.197631	0.557385	0.426187	0.601545	0.00254049	1.69315	up	--	--	Cellular Component: integral component of membrane (GO:0016021);; Molecular Function: ADP binding (GO:0043531);;	K13415|4.9e-52|obr:102715163|K13415 protein brassinosteroid insensitive 1 [EC:2.7.10.1 2.7.11.1] | (RefSeq) protein BRASSINOSTEROID INSENSITIVE 1-like	Plant hormone signal transduction (ko04075)	[T]	Signal transduction mechanisms	NB-ARC domain	Disease resistance protein RGA2 OS=Solanum bulbocastanum OX=147425 GN=RGA2 PE=1 SV=1	T	Signal transduction mechanisms	rust resistance protein Rp1-dp8-like [Oryza sativa Japonica Group]
LOC_Os04g51820	37	51	33	82	86	155	0.338249	0.543092	0.303395	0.742997	0.938396	1.77568	0.00478083	1.56408	up	[P]	Inorganic ion transport and metabolism	Molecular Function: molecular_function (GO:0003674);; Molecular Function: transporter activity (GO:0005215);; Cellular Component: cellular_component (GO:0005575);; Cellular Component: obsolete cell (GO:0005623);; Cellular Component: plasma membrane (GO:0005886);; Biological Process: transport (GO:0006810);; Biological Process: ion transport (GO:0006811);; Biological Process: cation transport (GO:…	--	--	[P]	Inorganic ion transport and metabolism	Cation transport protein	Cation transporter HKT4 OS=Oryza sativa subsp. japonica OX=39947 GN=HKT4 PE=1 SV=2	P	Inorganic ion transport and metabolism	cation transporter HKT4 isoform X1 [Oryza sativa Japonica Group]
LOC_Os01g44210	1104	951	968	3287	1845	2238	28.5817	28.0243	26.6952	84.0245	53.9927	68.3505	3.80304e-06	1.418	up	[J]	Translation, ribosomal structure and biogenesis	Molecular Function: structural constituent of ribosome (GO:0003735);; Cellular Component: ribosome (GO:0005840);; Biological Process: translation (GO:0006412);;	K02909|1.6e-73|dosa:Os01t0633000-01|K02909 large subunit ribosomal protein L31 | (RefSeq) Os01g0633000; Similar to 50S ribosomal protein L31.	Ribosome (ko03010)	--	--	Ribosomal protein L31	50S ribosomal protein L31, chloroplastic OS=Spinacia oleracea OX=3562 GN=RPL31 PE=1 SV=2	J	Translation, ribosomal structure and biogenesis	uncharacterized protein LOC4326593 [Oryza sativa Japonica Group]
LOC_Os09g09330	48	58	36	107	112	153	0.301994	0.440972	0.320234	0.629824	0.696317	1.35489	0.000765759	1.54289	up	--	--	--	--	--	--	--	--	--	--	--	uncharacterized protein LOC4346560 [Oryza sativa Japonica Group]
LOC_Os08g07720	520	339	461	996	769	1380	7.22743	5.36649	6.84031	13.6798	12.0984	22.6509	0.000193239	1.36453	up	--	--	Molecular Function: transferase activity, transferring acyl groups other than amino-acyl groups (GO:0016747);;	K19747|5.3e-29|aof:109850232|K19747 BAHD acyltransferase [EC:2.3.1.-] | (RefSeq) BAHD acyltransferase DCR-like	--	--	--	Transferase family	Phenolic glucoside malonyltransferase 2 OS=Arabidopsis thaliana OX=3702 GN=PMAT2 PE=1 SV=1	S	Function unknown	phenolic glucoside malonyltransferase 2 [Oryza sativa Japonica Group]
LOC_Os08g03630	78	115	79	173	176	201	0.87932	1.48692	0.952688	1.93852	2.25921	2.68586	0.00197633	1.17033	up	[IQ]	Lipid transport and metabolism;; Secondary metabolites biosynthesis, transport and catabolism	Biological Process: fatty acid metabolic process (GO:0006631);; Molecular Function: medium-chain fatty acid-CoA ligase activity (GO:0031956);;	K14760|4.7e-155|dosa:Os08t0130400-01|K14760 acyl-activating enzyme 14 [EC:6.2.1.26] | (RefSeq) Os08g0130400; AMP-dependent synthetase/ligase domain containing protein.	Ubiquinone and other terpenoid-quinone biosynthesis (ko00130)	[I]	Lipid transport and metabolism	AMP-binding enzyme	2-succinylbenzoate--CoA ligase, chloroplastic/peroxisomal OS=Arabidopsis thaliana OX=3702 GN=AAE14 PE=1 SV=1	I	Lipid transport and metabolism	hypothetical protein EE612_041963 [Oryza sativa]
LOC_Os07g40690	39	13	26	211	170	160	0.61436	0.225495	0.429538	3.32988	3.07484	3.01782	3.72096e-08	2.91351	up	[M]	Cell wall/membrane/envelope biogenesis	Molecular Function: oxidoreductase activity (GO:0016491);; Molecular Function: oxidoreductase activity, acting on the CH-OH group of donors, NAD or NADP as acceptor (GO:0016616);;	K13082|1.6e-45|atr:18422615|K13082 bifunctional dihydroflavonol 4-reductase/flavanone 4-reductase [EC:1.1.1.219 1.1.1.234] | (RefSeq) bifunctional dihydroflavonol 4-reductase/flavanone 4-reductase	Flavonoid biosynthesis (ko00941)	[V]	Defense mechanisms	NAD dependent epimerase/dehydratase family	Putative anthocyanidin reductase OS=Ginkgo biloba OX=3311 PE=2 SV=1	--	--	putative anthocyanidin reductase isoform X2 [Oryza sativa Japonica Group]
LOC_Os10g35930	77	63	34	550	139	128	1.29582	1.1964	0.610717	9.16319	2.63661	2.53557	0.000672277	2.39141	up	--	--	Cellular Component: plasma membrane (GO:0005886);; Cellular Component: actin cytoskeleton (GO:0015629);; Molecular Function: metal ion binding (GO:0046872);; Molecular Function: actin filament binding (GO:0051015);; Biological Process: actin filament bundle assembly (GO:0051017);;	K09377|1.2e-70|dzi:111288084|K09377 cysteine and glycine-rich protein | (RefSeq) LIM domain-containing protein PLIM2b-like isoform X1	--	[TZ]	Signal transduction mechanisms;; Cytoskeleton	LIM domain	LIM domain-containing protein PLIM2b OS=Arabidopsis thaliana OX=3702 GN=PLIM2B PE=1 SV=1	--	--	LIM domain-containing protein PLIM2b-like [Oryza sativa Japonica Group]
LOC_Os10g06630	257	175	182	617	277	459	5.43191	4.19259	4.0846	12.8635	6.60363	11.4366	0.0045557	1.26678	up	[O]	Posttranslational modification, protein turnover, chaperones	Molecular Function: peptidyl-prolyl cis-trans isomerase activity (GO:0003755);; Biological Process: protein folding (GO:0006457);;	K01802|8.3e-102|dosa:Os10t0154700-01|K01802 peptidylprolyl isomerase [EC:5.2.1.8] | (RefSeq) Os10g0154700, CYP18-4, CYCLOPHILIN_18-4; Similar to Cyclophilin Dicyp-2.	--	[O]	Posttranslational modification, protein turnover, chaperones	Cyclophilin type peptidyl-prolyl cis-trans isomerase/CLD	Peptidyl-prolyl cis-trans isomerase OS=Catharanthus roseus OX=4058 GN=PCKR1 PE=1 SV=1	O	Posttranslational modification, protein turnover, chaperones	peptidyl-prolyl cis-trans isomerase [Oryza sativa Japonica Group]
LOC_Os08g35210	382	314	331	754	936	1122	2.07802	1.94174	1.91973	4.0455	5.75595	7.19951	2.25511e-08	1.58533	up	[T]	Signal transduction mechanisms	Molecular Function: peroxidase activity (GO:0004601);; Cellular Component: integral component of membrane (GO:0016021);; Molecular Function: oxidoreductase activity, acting on NAD(P)H, oxygen as acceptor (GO:0050664);;	K13447|0.0e+00|osa:4345742|K13447 respiratory burst oxidase [EC:1.6.3.- 1.11.1.-] | (RefSeq) respiratory burst oxidase homolog protein E	MAPK signaling pathway - plant (ko04016);; Plant-pathogen interaction (ko04626)	[PQ]	Inorganic ion transport and metabolism;; Secondary metabolites biosynthesis, transport and catabolism	Ferric reductase NAD binding domain	Respiratory burst oxidase homolog protein E OS=Arabidopsis thaliana OX=3702 GN=RBOHE PE=2 SV=2	--	--	Os08g0453700 [Oryza sativa Japonica Group]
LOC_Os03g60090	11985	11339	12431	18343	17586	33526	117.414	126.283	129.91	177.062	194.814	387.224	0.00168731	1.07713	up	[E]	Amino acid transport and metabolism	Molecular Function: methylenetetrahydrofolate reductase (NAD(P)H) activity (GO:0004489);; Biological Process: methionine metabolic process (GO:0006555);; Biological Process: tetrahydrofolate interconversion (GO:0035999);;	K00297|0.0e+00|dosa:Os03t0815200-01|K00297 methylenetetrahydrofolate reductase (NADPH) [EC:1.5.1.20] | (RefSeq) Os03g0815200; Similar to Methylenetetrahydrofolate reductase (EC 1.5.1.20).	One carbon pool by folate (ko00670);; Carbon metabolism (ko01200)	[E]	Amino acid transport and metabolism	Methylenetetrahydrofolate reductase	Probable methylenetetrahydrofolate reductase OS=Oryza sativa subsp. japonica OX=39947 GN=Os03g0815200 PE=2 SV=1	E	Amino acid transport and metabolism	probable methylenetetrahydrofolate reductase [Oryza sativa Japonica Group]
LOC_Os09g29390	264	117	258	488	565	847	5.24336	2.63695	5.47644	9.58139	12.7154	19.8887	0.000507125	1.66842	up	--	--	Molecular Function: electron transfer activity (GO:0009055);; Cellular Component: integral component of membrane (GO:0016021);;	--	--	--	--	Plastocyanin-like domain	Uclacyanin 1 OS=Arabidopsis thaliana OX=3702 GN=UCC1 PE=1 SV=1	S	Function unknown	mavicyanin [Oryza sativa Japonica Group]
LOC_Os02g38240	214	196	194	530	310	422	3.65646	3.80415	3.51938	8.92738	5.98401	8.49345	0.000610114	1.19581	up	--	--	Cellular Component: cellular_component (GO:0005575);; Cellular Component: intracellular (GO:0005622);; Cellular Component: obsolete cell (GO:0005623);; Cellular Component: cytoplasm (GO:0005737);; Cellular Component: chloroplast (GO:0009507);; Cellular Component: plastid (GO:0009536);; Cellular Component: organelle (GO:0043226);; Cellular Component: membrane-bounded organelle (GO:0043227);; Cellu…	--	--	--	--	Rhodanese-like domain	Rhodanese-like domain-containing protein 11, chloroplastic OS=Arabidopsis thaliana OX=3702 GN=STR11 PE=2 SV=1	S	Function unknown	rhodanese-like domain-containing protein 11, chloroplastic [Oryza sativa Japonica Group]
LOC_Os08g15060	117	96	55	171	174	284	0.984466	0.915164	0.495154	1.41911	1.65916	2.8227	0.00402326	1.38125	up	[M]	Cell wall/membrane/envelope biogenesis	Molecular Function: protein kinase activity (GO:0004672);; Molecular Function: ATP binding (GO:0005524);;	K01534|8.5e-103|var:108330779|K01534 Zn2+/Cd2+-exporting ATPase [EC:7.2.2.12 7.2.2.21] | (RefSeq) cadmium/zinc-transporting ATPase HMA3-like	--	[T]	Signal transduction mechanisms	Protein kinase domain	Probable receptor-like serine/threonine-protein kinase At5g57670 OS=Arabidopsis thaliana OX=3702 GN=At5g57670 PE=2 SV=1	T	Signal transduction mechanisms	probable receptor-like serine/threonine-protein kinase At5g57670 isoform X1 [Oryza sativa Japonica Group]
LOC_Os11g41600	209	205	165	393	369	551	4.02848	4.49774	3.39325	7.47558	8.04783	12.5463	1.47103e-05	1.32176	up	--	--	--	--	--	--	--	--	--	--	--	uncharacterized protein LOC4350975 [Oryza sativa Japonica Group]
LOC_Os12g29570	128	87	98	212	206	209	2.53429	2.42657	2.54846	4.92612	4.41801	4.61026	0.00500507	1.13566	up	--	--	Cellular Component: cellular_component (GO:0005575);; Cellular Component: intracellular (GO:0005622);; Cellular Component: obsolete cell (GO:0005623);; Cellular Component: cytoplasm (GO:0005737);; Biological Process: transport (GO:0006810);; Biological Process: circadian rhythm (GO:0007623);; Biological Process: biological_process (GO:0008150);; Biological Process: response to radiation (GO:00093…	--	--	--	--	--	Light-harvesting complex-like protein OHP1, chloroplastic OS=Arabidopsis thaliana OX=3702 GN=OHP1 PE=1 SV=1	S	Function unknown	light-harvesting complex-like protein OHP1, chloroplastic [Oryza sativa Japonica Group]
LOC_Os02g50490	734	512	635	927	1081	1459	7.94314	6.31454	7.33456	9.90744	13.2367	18.6473	0.00427792	1.00379	up	[G]	Carbohydrate transport and metabolism	Molecular Function: cellulase activity (GO:0008810);; Cellular Component: integral component of membrane (GO:0016021);; Biological Process: cellulose catabolic process (GO:0030245);;	K01179|5.0e-180|dosa:Os01t0220100-01|K01179 endoglucanase [EC:3.2.1.4] | (RefSeq) Os01g0220100; Similar to Cellulase.	Starch and sucrose metabolism (ko00500)	--	--	Glycosyl hydrolase family 9	Endoglucanase 7 OS=Oryza sativa subsp. japonica OX=39947 GN=GLU10 PE=2 SV=1	G	Carbohydrate transport and metabolism	endoglucanase 7 [Oryza sativa Japonica Group]
LOC_Os11g07980	72	54	47	130	170	279	1.83272	1.62501	1.25759	2.95785	4.80924	8.05419	9.96814e-05	1.87705	up	--	--	Biological Process: response to acid chemical (GO:0001101);; Biological Process: immune system process (GO:0002376);; Biological Process: regulation of response to biotic stimulus (GO:0002831);; Biological Process: positive regulation of response to biotic stimulus (GO:0002833);; Cellular Component: cellular_component (GO:0005575);; Cellular Component: intracellular (GO:0005622);; Cellular Compon…	--	--	--	--	Ankyrin repeats (3 copies)	--	S	Function unknown	receptor-interacting serine/threonine-protein kinase 4 [Oryza sativa Japonica Group]
LOC_Os01g31690	13592	9658	11226	21235	17155	30080	210.037	169.877	184.956	323.996	299.681	548.371	0.000601977	1.10869	up	--	--	Cellular Component: photosystem II oxygen evolving complex (GO:0009654);; Biological Process: photosystem II assembly (GO:0010207);; Molecular Function: oxygen evolving activity (GO:0010242);; Biological Process: photosystem II stabilization (GO:0042549);;	K02716|2.7e-183|dosa:Os01t0501800-01|K02716 photosystem II oxygen-evolving enhancer protein 1 | (RefSeq) Os01g0501800; Similar to Photosystem II oxygen-evolving complex protein 1 (Fragment).	Photosynthesis (ko00195)	--	--	Manganese-stabilising protein / photosystem II polypeptide	Oxygen-evolving enhancer protein 1, chloroplastic OS=Triticum aestivum OX=4565 GN=PSBO PE=2 SV=1	S	Function unknown	oxygen-evolving enhancer protein 1, chloroplastic [Oryza sativa Japonica Group]
LOC_Os12g13940	193	77	146	630	272	344	3.55027	1.6172	2.86767	11.476	5.66703	7.48502	0.00246054	1.69042	up	--	--	Molecular Function: DNA binding (GO:0003677);; Cellular Component: integral component of membrane (GO:0016021);;	--	--	--	--	TLC domain	--	S	Function unknown	TLC domain-containing protein At5g14285 [Oryza sativa Japonica Group]
LOC_Os03g63970	398	353	283	618	663	1082	4.59918	4.64226	3.49087	7.05634	8.67121	14.7778	6.56648e-05	1.33052	up	[Q]	Secondary metabolites biosynthesis, transport and catabolism	Molecular Function: oxidoreductase activity (GO:0016491);; Molecular Function: metal ion binding (GO:0046872);;	K05282|1.5e-219|dosa:Os03t0856700-01|K05282 gibberellin-44 dioxygenase [EC:1.14.11.12] | (RefSeq) Os03g0856700, GIBBERELLIN_20-OXIDASE_1, GA20OX1; Gibberellin 20 oxidase 1 (EC 1.14.11.-) (Gibberellin C-20 oxidase 1) (GA 20-oxidase 1) (Os20ox).	Diterpenoid biosynthesis (ko00904)	[QR]	Secondary metabolites biosynthesis, transport and catabolism;; General function prediction only	2OG-Fe(II) oxygenase superfamily	Gibberellin 20 oxidase 1 OS=Oryza sativa subsp. japonica OX=39947 GN=GA20OX1 PE=2 SV=3	Q	Secondary metabolites biosynthesis, transport and catabolism	gibberellin 20 oxidase 1-like [Oryza sativa Japonica Group]
LOC_Os01g65680	499	316	406	757	681	1241	7.27727	5.23686	6.31115	10.8998	11.2376	21.3639	0.00146278	1.24791	up	[Q]	Secondary metabolites biosynthesis, transport and catabolism	Biological Process: cellular aromatic compound metabolic process (GO:0006725);; Molecular Function: ferrous iron binding (GO:0008198);; Molecular Function: zinc ion binding (GO:0008270);; Molecular Function: oxidoreductase activity, acting on single donors with incorporation of molecular oxygen (GO:0016701);;	K15777|9.0e-176|dosa:Os01t0878800-01|K15777 4,5-DOPA dioxygenase extradiol [EC:1.13.11.-] | (RefSeq) Os01g0878800; Similar to 4,5-DOPA dioxygenase extradiol.	Betalain biosynthesis (ko00965)	--	--	Catalytic LigB subunit of aromatic ring-opening dioxygenase	Extradiol ring-cleavage dioxygenase OS=Arabidopsis thaliana OX=3702 GN=LIGB PE=2 SV=1	S	Function unknown	extradiol ring-cleavage dioxygenase [Oryza sativa Japonica Group]
LOC_Os03g42810	392	222	182	623	680	1020	6.2624	4.04183	3.10921	9.83371	12.5123	19.9998	3.04423e-05	1.68214	up	--	--	Molecular Function: hydrolase activity (GO:0016787);; Biological Process: phosphatidylinositol dephosphorylation (GO:0046856);;	K20279|3.1e-25|qsu:112002560|K20279 synaptojanin [EC:3.1.3.36] | (RefSeq) inositol-1,4,5-trisphosphate 5-phosphatase 1-like	Inositol phosphate metabolism (ko00562);; Phosphatidylinositol signaling system (ko04070)	[U]	Intracellular trafficking, secretion, and vesicular transport	Endonuclease/Exonuclease/phosphatase family	Type IV inositol polyphosphate 5-phosphatase 11 OS=Arabidopsis thaliana OX=3702 GN=IP5P11 PE=1 SV=1	T	Signal transduction mechanisms	type IV inositol polyphosphate 5-phosphatase 11 isoform X1 [Oryza sativa Japonica Group]
LOC_Os01g55950	424	306	415	694	813	1705	7.25793	5.95355	7.56675	11.7245	15.7294	34.4235	0.000287147	1.59545	up	[C]	Energy production and conversion	Molecular Function: hydrolase activity, acting on carbon-nitrogen (but not peptide) bonds, in linear amides (GO:0016811);;	K01455|7.9e-249|dosa:Os01t0764900-01|K01455 formamidase [EC:3.5.1.49] | (RefSeq) Os01g0764900; Similar to Formamidase.	Cyanoamino acid metabolism (ko00460);; Glyoxylate and dicarboxylate metabolism (ko00630);; Nitrogen metabolism (ko00910);; Carbon metabolism (ko01200)	--	--	Acetamidase/Formamidase family	--	C	Energy production and conversion	hypothetical protein OsJ_03566 [Oryza sativa Japonica Group]
LOC_Os05g28200	528	988	507	1021	973	1724	6.51052	13.8445	6.64821	12.4215	13.551	25.0604	0.0084219	1.04145	up	[H]	Coenzyme transport and metabolism	Biological Process: chlorophyll biosynthetic process (GO:0015995);; Cellular Component: integral component of membrane (GO:0016021);; Molecular Function: chlorophyll synthetase activity (GO:0046408);;	K04040|1.2e-206|dosa:Os05t0349700-01|K04040 chlorophyll/bacteriochlorophyll a synthase [EC:2.5.1.62 2.5.1.133] | (RefSeq) Os05g0349700, YGL1, YELLOW_GREEN_LEAF_1; Chl synthase, Chl biosynthesis	Porphyrin and chlorophyll metabolism (ko00860)	--	--	UbiA prenyltransferase family	Chlorophyll synthase, chloroplastic OS=Oryza sativa subsp. japonica OX=39947 GN=CHLG PE=2 SV=1	H	Coenzyme transport and metabolism	chlorophyll synthase, chloroplastic [Oryza sativa Japonica Group]
LOC_Os04g53580	120	57	150	427	288	418	2.80094	1.52078	3.76118	9.90785	7.63998	11.6047	0.000189299	1.88229	up	--	--	Biological Process: reproduction (GO:0000003);; Biological Process: cell morphogenesis (GO:0000902);; Biological Process: cell morphogenesis involved in differentiation (GO:0000904);; Biological Process: developmental process involved in reproduction (GO:0003006);; Cellular Component: cellular_component (GO:0005575);; Cellular Component: intracellular (GO:0005622);; Cellular Component: obsolete c…	--	--	--	--	P21-Rho-binding domain	CRIB domain-containing protein RIC10 OS=Arabidopsis thaliana OX=3702 GN=RIC10 PE=2 SV=1	S	Function unknown	CRIB domain-containing protein RIC10 isoform X1 [Oryza sativa Japonica Group]
LOC_Os06g42164	101	69	71	162	153	172	2.80741	2.1658	2.10432	4.4203	4.77937	5.63742	0.00854663	1.15025	up	--	--	--	--	--	--	--	--	--	--	--	Os06g0627101 [Oryza sativa Japonica Group]
LOC_Os10g38700	227	148	222	349	363	566	4.27517	3.18002	4.46425	6.5035	7.74358	12.6181	0.00452563	1.20886	up	[O]	Posttranslational modification, protein turnover, chaperones	Molecular Function: glutathione transferase activity (GO:0004364);; Cellular Component: cytoplasm (GO:0005737);; Biological Process: glutathione metabolic process (GO:0006749);;	K00799|2.1e-129|dosa:Os10t0530400-01|K00799 glutathione S-transferase [EC:2.5.1.18] | (RefSeq) Os10g0530400, GSTU23, TAU_GLUTATHIONE_S-TRANSFERASE_23; Similar to Glutathione-S-transferase Cla47.	Glutathione metabolism (ko00480)	[O]	Posttranslational modification, protein turnover, chaperones	Glutathione S-transferase, N-terminal domain	Probable glutathione S-transferase GSTU6 OS=Oryza sativa subsp. japonica OX=39947 GN=GSTU6 PE=2 SV=2	O	Posttranslational modification, protein turnover, chaperones	probable glutathione S-transferase GSTU6 [Oryza sativa Japonica Group]
LOC_Os04g24220	129	127	96	202	266	383	0.856877	0.962881	0.678554	1.39004	2.00315	3.03241	0.000348783	1.41741	up	[M]	Cell wall/membrane/envelope biogenesis	Molecular Function: protein kinase activity (GO:0004672);; Molecular Function: calcium ion binding (GO:0005509);; Molecular Function: ATP binding (GO:0005524);; Cellular Component: integral component of membrane (GO:0016021);; Molecular Function: polysaccharide binding (GO:0030247);;	K23544|9.8e-94|brp:103842861|K23544 serine incorporator 1/3 | (RefSeq) serine incorporator 3	--	--	--	Protein kinase domain	Wall-associated receptor kinase 5 OS=Arabidopsis thaliana OX=3702 GN=WAK5 PE=2 SV=1	T	Signal transduction mechanisms	wall-associated receptor kinase 4 [Oryza sativa Japonica Group]
LOC_Os12g21940	138	225	170	335	265	485	1.23832	2.30809	1.63091	2.97881	2.69341	5.15923	0.00311932	1.16739	up	--	--	Cellular Component: integral component of membrane (GO:0016021);;	K01728|1.5e-08|zju:107419134|K01728 pectate lyase [EC:4.2.2.2] | (RefSeq) pectate lyase 1-like	Pentose and glucuronate interconversions (ko00040)	--	--	Domain of unknown function (DUF4220)	--	S	Function unknown	uncharacterized protein LOC4352055 isoform X1 [Oryza sativa Japonica Group]
LOC_Os12g05220	7	10	16	131	94	52	0.152152	0.254537	0.365101	2.90884	2.38436	1.37828	6.70419e-06	3.19816	up	--	--	--	--	--	--	--	--	Formin-like protein 14 OS=Oryza sativa subsp. japonica OX=39947 GN=FH14 PE=2 SV=1	--	--	hypothetical protein LOC_Os12g05220 [Oryza sativa Japonica Group]
LOC_Os08g43230	65	61	59	136	124	180	1.1139	1.18871	1.0805	2.31681	2.41669	3.6592	0.00109753	1.38383	up	[S]	Function unknown	--	K03781|1.4e-13|csl:COCSUDRAFT_37867|K03781 catalase [EC:1.11.1.6] | (RefSeq) catalase-domain-containing protein	Tryptophan metabolism (ko00380);; Glyoxylate and dicarboxylate metabolism (ko00630);; Carbon metabolism (ko01200);; MAPK signaling pathway - plant (ko04016);; Peroxisome (ko04146)	[T]	Signal transduction mechanisms	TraB family	--	T	Signal transduction mechanisms	hypothetical protein EE612_045727, partial [Oryza sativa]
LOC_Os06g49350	6	6	0	135	307	284	0.016596	0.02187	0	0.429184	1.11878	1.07726	1.76756e-19	6.09589	up	--	--	Molecular Function: nucleic acid binding (GO:0003676);; Molecular Function: zinc ion binding (GO:0008270);; Biological Process: DNA integration (GO:0015074);;	K17545|4.9e-172|zma:103634684|K17545 serine/threonine-protein kinase ULK4 [EC:2.7.11.1] | (RefSeq) uncharacterized protein LOC103634684	--	[R]	General function prediction only	Reverse transcriptase (RNA-dependent DNA polymerase)	Retrovirus-related Pol polyprotein from transposon RE2 OS=Arabidopsis thaliana OX=3702 GN=RE2 PE=4 SV=1	T	Signal transduction mechanisms	retrotransposon protein, putative, unclassified [Oryza sativa Japonica Group]
LOC_Os02g32140	26	33	36	104	78	103	0.35417	0.504057	0.518278	1.41816	1.20844	1.66655	0.00103164	1.71616	up	--	--	Molecular Function: DNA binding (GO:0003677);; Molecular Function: DNA-binding transcription factor activity (GO:0003700);; Cellular Component: nucleus (GO:0005634);;	K12900|4.5e-24|lang:109341833|K12900 FUS-interacting serine-arginine-rich protein 1 | (RefSeq) serine/arginine-rich SC35-like splicing factor SCL30A	Spliceosome (ko03040)	--	--	AP2 domain	Ethylene-responsive transcription factor ERF113 OS=Arabidopsis thaliana OX=3702 GN=ERF113 PE=2 SV=1	K	Transcription	ethylene-responsive transcription factor ERF110 [Oryza sativa Japonica Group]
LOC_Os07g36544	152	95	181	369	319	349	1.09478	0.776689	1.38989	2.62446	2.5894	2.98419	0.00149944	1.38386	up	[W]	Extracellular structures	Molecular Function: protein serine/threonine kinase activity (GO:0004674);; Molecular Function: ATP binding (GO:0005524);; Cellular Component: integral component of membrane (GO:0016021);; Biological Process: recognition of pollen (GO:0048544);;	K24104|3.8e-72|thj:104799061|K24104 GPN-loop GTPase | (RefSeq) LOW QUALITY PROTEIN: uncharacterized protein LOC104799061	--	--	--	Protein tyrosine and serine/threonine kinase	Receptor-like serine/threonine-protein kinase SD1-8 OS=Arabidopsis thaliana OX=3702 GN=SD18 PE=1 SV=1	T	Signal transduction mechanisms	receptor-like serine/threonine-protein kinase SD1-8 isoform X2 [Oryza sativa Japonica Group]
LOC_Os02g58790	192	191	193	297	321	544	2.95342	3.47817	3.26814	4.75705	5.6368	10.0308	0.00356864	1.13961	up	[R]	General function prediction only	Molecular Function: catalytic activity (GO:0003824);; Biological Process: cell division (GO:0051301);;	K07071|8.9e-207|dosa:Os02t0834700-01|K07071 uncharacterized protein | (RefSeq) Os02g0834700; Similar to Cell division inhibitor.	--	[F]	Nucleotide transport and metabolism	NAD dependent epimerase/dehydratase family	Epimerase family protein SDR39U1 homolog, chloroplastic OS=Arabidopsis thaliana OX=3702 GN=GC1 PE=2 SV=2	F	Nucleotide transport and metabolism	epimerase family protein SDR39U1 homolog, chloroplastic isoform X1 [Oryza sativa Japonica Group]
LOC_Os07g01740	36	14	15	93	89	135	0.762938	0.243251	0.288065	1.92921	1.82798	2.91989	0.000114719	2.41504	up	--	--	Cellular Component: lytic vacuole (GO:0000323);; Cellular Component: plant-type vacuole (GO:0000325);; Biological Process: response to acid chemical (GO:0001101);; Biological Process: immune system process (GO:0002376);; Molecular Function: molecular_function (GO:0003674);; Molecular Function: catalytic activity (GO:0003824);; Molecular Function: endopeptidase activity (GO:0004175);; Molecular Fu…	K16292|8.1e-10|sbi:8067746|K16292 KDEL-tailed cysteine endopeptidase [EC:3.4.22.-] | (RefSeq) senescence-specific cysteine protease SAG39	--	[O]	Posttranslational modification, protein turnover, chaperones	Cathepsin propeptide inhibitor domain (I29)	Senescence-specific cysteine protease SAG39 OS=Oryza sativa subsp. japonica OX=39947 GN=SAG39 PE=2 SV=2	O	Posttranslational modification, protein turnover, chaperones	hypothetical protein EE612_036698 [Oryza sativa]
NewGene_1868	37	27	53	279	198	184	0.542952	0.448904	1.00898	4.25046	2.96863	3.24175	3.3499e-08	2.60985	up	--	--	Molecular Function: molecular_function (GO:0003674);; Molecular Function: catalytic activity (GO:0003824);; Cellular Component: cellular_component (GO:0005575);; Cellular Component: intracellular (GO:0005622);; Cellular Component: obsolete cell (GO:0005623);; Cellular Component: cytoplasm (GO:0005737);; Cellular Component: endoplasmic reticulum (GO:0005783);; Cellular Component: plasma membrane (…	--	--	--	--	--	--	I	Lipid transport and metabolism	Os04g0355400 [Oryza sativa Japonica Group]
LOC_Os08g42400	1095	908	891	1783	2056	3127	12.6985	12.1097	10.1145	19.0234	23.7929	38.5144	3.91576e-06	1.39712	up	--	--	Molecular Function: DNA binding (GO:0003677);; Cellular Component: nucleus (GO:0005634);; Biological Process: regulation of transcription, DNA-templated (GO:0006355);;	K00521|2.9e-14|cmos:111447866|K00521 ferric-chelate reductase [EC:1.16.1.7] | (RefSeq) ferric reduction oxidase 7, chloroplastic-like	--	--	--	No apical meristem (NAM) protein	NAC domain-containing protein 18 OS=Arabidopsis thaliana OX=3702 GN=NAC018 PE=2 SV=1	K	Transcription	NAC domain-containing protein 18 [Oryza sativa Japonica Group]
LOC_Os05g47560	1255	1216	1349	2017	2332	3074	12.4672	13.7434	14.2848	19.7873	26.1863	36.0325	0.000120665	1.08513	up	[T]	Signal transduction mechanisms	Molecular Function: protein kinase activity (GO:0004672);; Molecular Function: ATP binding (GO:0005524);;	K08838|1.1e-11|qsu:112000927|K08838 serine/threonine-protein kinase 24/25/MST4 [EC:2.7.11.1] | (RefSeq) serine/threonine-protein kinase svkA-like	--	[R]	General function prediction only	Protein kinase domain	Serine/threonine-protein kinase STN7, chloroplastic OS=Arabidopsis thaliana OX=3702 GN=STN7 PE=1 SV=1	T	Signal transduction mechanisms	serine/threonine-protein kinase STN7, chloroplastic [Oryza sativa Japonica Group]
LOC_Os11g39020	1252	1054	1233	1686	1983	3055	10.3536	9.91748	10.866	13.7655	18.5366	29.8107	0.0023169	1.04673	up	[R]	General function prediction only	Molecular Function: ATP binding (GO:0005524);; Molecular Function: ATPase activity (GO:0016887);;	K06185|5.7e-69|ccaj:109798469|K06185 ATP-binding cassette, subfamily F, member 2 | (RefSeq) ABC transporter F family member 1	--	[R]	General function prediction only	ABC transporter	ABC transporter F family member 5 OS=Arabidopsis thaliana OX=3702 GN=ABCF5 PE=2 SV=1	S	Function unknown	ABC transporter F family member 5 [Oryza sativa Japonica Group]
LOC_Os12g32360	282	259	158	1046	296	629	6.42835	6.7299	3.85042	23.5946	7.62564	16.9509	0.00148073	1.64339	up	--	--	--	--	--	--	--	--	--	--	--	uncharacterized protein LOC4352307 [Oryza sativa Japonica Group]
LOC_Os08g33820	7945	5722	6633	16917	12317	20484	133.02	109.045	118.397	279.661	233.109	404.592	1.47665e-06	1.41243	up	--	--	Biological Process: response to light stimulus (GO:0009416);; Cellular Component: photosystem I (GO:0009522);; Cellular Component: photosystem II (GO:0009523);; Cellular Component: chloroplast thylakoid membrane (GO:0009535);; Biological Process: photosynthesis, light harvesting in photosystem I (GO:0009768);; Cellular Component: integral component of membrane (GO:0016021);; Molecular Function: c…	K08910|2.7e-140|dosa:Os08t0435900-01|K08910 light-harvesting complex I chlorophyll a/b binding protein 4 | (RefSeq) Os08g0435900; Similar to LHC I type IV chlorophyll binding protein (Fragment).	Photosynthesis - antenna proteins (ko00196)	--	--	Chlorophyll A-B binding protein	Chlorophyll a-b binding protein P4, chloroplastic OS=Pisum sativum OX=3888 GN=lhcA-P4 PE=1 SV=1	P	Inorganic ion transport and metabolism	chlorophyll a-b binding protein P4, chloroplastic [Oryza sativa Japonica Group]
LOC_Os04g42590	734	373	675	1313	1203	1155	9.19694	5.31053	9.01527	16.2414	17.0362	17.0666	0.00494754	1.1546	up	--	--	--	--	--	--	--	--	--	--	--	hypothetical protein EE612_024266, partial [Oryza sativa]
LOC_Os09g33690	6858	4140	7029	11576	11149	20774	67.2517	46.3603	73.4473	112.196	123.612	240.452	0.000698388	1.37013	up	[G]	Carbohydrate transport and metabolism	Molecular Function: hydrolase activity, hydrolyzing O-glycosyl compounds (GO:0004553);; Biological Process: carbohydrate metabolic process (GO:0005975);;	K01188|2.4e-266|osa:4347546|K01188 beta-glucosidase [EC:3.2.1.21] | (RefSeq) beta-glucosidase 32	Cyanoamino acid metabolism (ko00460);; Starch and sucrose metabolism (ko00500);; Phenylpropanoid biosynthesis (ko00940)	[G]	Carbohydrate transport and metabolism	Glycosyl hydrolase family 1	Beta-glucosidase 32 OS=Oryza sativa subsp. japonica OX=39947 GN=BGLU32 PE=2 SV=2	G	Carbohydrate transport and metabolism	beta-glucosidase 32 [Oryza sativa Japonica Group]
LOC_Os10g16974	1185	1067	1046	1854	1888	3325	11.9756	12.2713	11.2656	18.4923	21.5669	39.638	0.000138523	1.22637	up	[QV]	Secondary metabolites biosynthesis, transport and catabolism;; Defense mechanisms	Molecular Function: monooxygenase activity (GO:0004497);; Molecular Function: iron ion binding (GO:0005506);; Molecular Function: oxidoreductase activity, acting on paired donors, with incorporation or reduction of molecular oxygen (GO:0016705);; Molecular Function: heme binding (GO:0020037);;	K05280|2.8e-307|dosa:Os10t0317900-01|K05280 flavonoid 3'-monooxygenase [EC:1.14.14.82] | (RefSeq) Os10g0317900; Similar to Flavonoid 3'-monooxygenase (EC 1.14.13.21) (Flavonoid 3'-hydroxylase) (Cytochrome P450 75B2).	Flavonoid biosynthesis (ko00941);; Flavone and flavonol biosynthesis (ko00944)	[Q]	Secondary metabolites biosynthesis, transport and catabolism	Cytochrome P450	Flavonoid 3'-monooxygenase CYP75B4 OS=Oryza sativa subsp. japonica OX=39947 GN=CYP75B4 PE=2 SV=1	Q	Secondary metabolites biosynthesis, transport and catabolism	flavonoid 3'-monooxygenase CYP75B4-like [Oryza sativa Japonica Group]
LOC_Os07g43740	193	132	161	348	335	403	5.21085	4.05994	4.62538	9.29256	10.2497	12.8582	0.000215766	1.28629	up	--	--	Biological Process: reproduction (GO:0000003);; Biological Process: protein polyubiquitination (GO:0000209);; Biological Process: cell morphogenesis (GO:0000902);; Biological Process: cell morphogenesis involved in differentiation (GO:0000904);; Biological Process: developmental process involved in reproduction (GO:0003006);; Molecular Function: molecular_function (GO:0003674);; Molecular Functio…	K11982|2.1e-20|ini:109161699|K11982 E3 ubiquitin-protein ligase RNF115/126 [EC:2.3.2.27] | (RefSeq) E3 ubiquitin-protein ligase RING1-like	--	[O]	Posttranslational modification, protein turnover, chaperones	Ring finger domain	E3 ubiquitin-protein ligase MPSR1 OS=Arabidopsis thaliana OX=3702 GN=MPSR1 PE=1 SV=1	O	Posttranslational modification, protein turnover, chaperones	E3 ubiquitin-protein ligase SIRP1-like [Oryza sativa Japonica Group]
LOC_Os01g27790	0	0	2	79	111	117	0	0	0.00642	0.322064	0.517201	0.570965	1.05656e-08	7.39426	up	--	--	Molecular Function: nucleic acid binding (GO:0003676);; Molecular Function: RNA-DNA hybrid ribonuclease activity (GO:0004523);; Biological Process: DNA integration (GO:0015074);;	K07393|2.2e-58|soe:110775499|K07393 glutathionyl-hydroquinone reductase [EC:1.8.5.7] | (RefSeq) uncharacterized protein LOC110775499	--	[R]	General function prediction only	Reverse transcriptase (RNA-dependent DNA polymerase)	--	E	Amino acid transport and metabolism	retrotransposon protein, putative, unclassified [Oryza sativa Japonica Group]
LOC_Os01g71670	1094	818	801	2917	3464	4235	17.4012	14.813	13.5743	45.8175	62.3027	79.4826	1.68762e-16	2.10292	up	--	--	Molecular Function: hydrolase activity, hydrolyzing O-glycosyl compounds (GO:0004553);; Biological Process: carbohydrate metabolic process (GO:0005975);; Cellular Component: anchored component of plasma membrane (GO:0046658);;	K19891|3.6e-58|ath:AT2G01630|K19891 glucan endo-1,3-beta-glucosidase 1/2/3 [EC:3.2.1.39] | (RefSeq) O-Glycosyl hydrolases family 17 protein	Starch and sucrose metabolism (ko00500)	--	--	Glycosyl hydrolases family 17	Glucan endo-1,3-beta-glucosidase GII OS=Hordeum vulgare OX=4513 PE=1 SV=1	G	Carbohydrate transport and metabolism	uncharacterized protein LOC4326064 [Oryza sativa Japonica Group]
LOC_Os03g46070	140	78	131	565	783	553	3.20284	2.02713	3.19573	12.8474	20.3823	15.0062	1.40625e-11	2.56958	up	--	--	--	K12173|2.7e-23|gmx:100794341|K12173 BRCA1-A complex subunit BRE | (RefSeq) BRISC and BRCA1-A complex member 2	Homologous recombination (ko03440)	--	--	Thaumatin family	Zeamatin OS=Zea mays OX=4577 GN=Zlp PE=1 SV=2	O	Posttranslational modification, protein turnover, chaperones	alpha-amylase/trypsin inhibitor [Oryza sativa Japonica Group]
LOC_Os03g11614	4878	3808	4681	7324	6068	11447	80.1033	71.1708	81.9474	118.751	112.651	221.779	0.00414376	1.00817	up	--	--	Molecular Function: RNA polymerase II transcription regulatory region sequence-specific DNA binding (GO:0000977);; Molecular Function: DNA-binding transcription factor activity (GO:0003700);; Cellular Component: nucleus (GO:0005634);; Biological Process: positive regulation of transcription by RNA polymerase II (GO:0045944);; Molecular Function: protein dimerization activity (GO:0046983);;	K09264|2.1e-82|ats:109744708|K09264 MADS-box transcription factor, plant | (RefSeq) LOC109744708; MADS-box transcription factor 1-like	--	[K]	Transcription	K-box region	MADS-box transcription factor 1 OS=Oryza sativa subsp. indica OX=39946 GN=MADS1 PE=2 SV=2	K	Transcription	MADS-box transcription factor 1 [Oryza sativa Japonica Group]
LOC_Os04g13220	184	197	175	287	414	530	0.792491	0.966522	0.804123	1.21958	2.01668	2.69346	0.000356045	1.2861	up	[V]	Defense mechanisms	Cellular Component: plant-type vacuole (GO:0000325);; Molecular Function: ATP binding (GO:0005524);; Cellular Component: vacuolar membrane (GO:0005774);; Cellular Component: membrane (GO:0016020);; Cellular Component: integral component of membrane (GO:0016021);; Molecular Function: ATPase activity (GO:0016887);; Molecular Function: ATPase-coupled transmembrane transporter activity (GO:0042626);;…	K05665|0.0e+00|dosa:Os04t0209300-01|K05665 ATP-binding cassette, subfamily C (CFTR/MRP), member 1 [EC:7.6.2.3] | (RefSeq) Os04g0209300; Similar to Glutathione-conjugate transporter AtMRP4.	ABC transporters (ko02010)	[Q]	Secondary metabolites biosynthesis, transport and catabolism	ABC transporter transmembrane region	ABC transporter C family member 4 OS=Arabidopsis thaliana OX=3702 GN=ABCC4 PE=1 SV=2	Q	Secondary metabolites biosynthesis, transport and catabolism	ABC transporter C family member 4 [Oryza sativa Japonica Group]
LOC_Os01g02710	18	22	23	58	60	152	0.617035	0.886808	0.844561	2.03521	2.38085	6.34644	0.00123139	2.21884	up	--	--	--	--	--	--	--	Wall-associated receptor kinase galacturonan-binding	Rust resistance kinase Lr10 OS=Triticum aestivum OX=4565 GN=LRK10 PE=2 SV=1	--	--	hypothetical protein OsJ_00144 [Oryza sativa Japonica Group]
LOC_Os07g35510	31	14	64	214	342	259	0.272705	0.136359	0.610907	1.88819	3.45594	2.73187	1.55168e-06	2.98567	up	--	--	Molecular Function: hydrolase activity, hydrolyzing O-glycosyl compounds (GO:0004553);; Biological Process: carbohydrate metabolic process (GO:0005975);; Cellular Component: anchored component of plasma membrane (GO:0046658);;	K19891|6.7e-81|ini:109171869|K19891 glucan endo-1,3-beta-glucosidase 1/2/3 [EC:3.2.1.39] | (RefSeq) glucan endo-1,3-beta-glucosidase 3-like	Starch and sucrose metabolism (ko00500)	--	--	Glycosyl hydrolases family 17	Glucan endo-1,3-beta-glucosidase 12 OS=Arabidopsis thaliana OX=3702 GN=At4g29360 PE=2 SV=1	G	Carbohydrate transport and metabolism	glucan endo-1,3-beta-glucosidase 12 [Oryza sativa Japonica Group]
LOC_Os12g31860	145	297	173	456	516	938	1.37877	2.9042	1.74857	4.27367	5.82297	11.1302	1.43265e-05	1.79125	up	[G]	Carbohydrate transport and metabolism	Cellular Component: integral component of membrane (GO:0016021);; Molecular Function: transmembrane transporter activity (GO:0022857);; Biological Process: nitrogen compound transport (GO:0071705);;	--	--	--	--	Ureide permease	Ureide permease 2 OS=Arabidopsis thaliana OX=3702 GN=UPS2 PE=1 SV=2	S	Function unknown	ureide permease 2 [Oryza sativa Japonica Group]
LOC_Os11g04300	10	6	10	45	49	43	0.066228	0.044441	0.064859	0.295619	0.365785	0.338057	0.00130861	2.52533	up	[G]	Carbohydrate transport and metabolism	Molecular Function: nucleic acid binding (GO:0003676);; Molecular Function: catalytic activity (GO:0003824);; Molecular Function: zinc ion binding (GO:0008270);;	K15634|3.6e-109|sita:101758612|K15634 2,3-bisphosphoglycerate-dependent phosphoglycerate mutase [EC:5.4.2.11] | (RefSeq) phosphoglycerate mutase-like protein 4	Glycolysis / Gluconeogenesis (ko00010);; Glycine, serine and threonine metabolism (ko00260);; Carbon metabolism (ko01200);; Biosynthesis of amino acids (ko01230)	[G]	Carbohydrate transport and metabolism	Histidine phosphatase superfamily (branch 1)	Phosphoglycerate mutase-like protein 4 OS=Arabidopsis thaliana OX=3702 GN=At3g50520 PE=2 SV=1	G	Carbohydrate transport and metabolism	phosphoglycerate mutase family protein, expressed [Oryza sativa Japonica Group]
LOC_Os03g10090	6225	2955	6195	10863	9490	18854	56.7345	30.6485	60.1956	97.7512	97.7725	202.72	0.0016875	1.44078	up	[G]	Carbohydrate transport and metabolism	Cellular Component: integral component of membrane (GO:0016021);; Molecular Function: transmembrane transporter activity (GO:0022857);;	K08150|2.6e-60|gmx:100810755|K08150 MFS transporter, SP family, solute carrier family 2 (myo-inositol transporter), member 13 | (RefSeq) inositol transporter 1	--	[R]	General function prediction only	Sugar (and other) transporter	Polyol transporter 5 OS=Arabidopsis thaliana OX=3702 GN=PLT5 PE=1 SV=2	U	Intracellular trafficking, secretion, and vesicular transport	polyol transporter 5 [Oryza sativa Japonica Group]
LOC_Os05g35010	174	126	119	261	243	460	1.92614	1.58781	1.4023	2.84914	3.04249	6.0152	0.00206624	1.32995	up	[QV]	Secondary metabolites biosynthesis, transport and catabolism;; Defense mechanisms	Molecular Function: monooxygenase activity (GO:0004497);; Molecular Function: iron ion binding (GO:0005506);; Molecular Function: oxidoreductase activity, acting on paired donors, with incorporation or reduction of molecular oxygen (GO:0016705);; Molecular Function: heme binding (GO:0020037);;	K20617|2.0e-111|ats:109749785|K20617 cytochrome P450 family 71 subfamily A | (RefSeq) LOC109749785; cytochrome P450 71A1-like	--	[Q]	Secondary metabolites biosynthesis, transport and catabolism	Cytochrome P450	indole-2-monooxygenase OS=Zea mays OX=4577 GN=CYP71C4 PE=1 SV=1	Q	Secondary metabolites biosynthesis, transport and catabolism	cytochrome P450 71A1 [Oryza sativa Japonica Group]
LOC_Os11g44380	317	250	159	514	429	855	4.87946	4.37224	2.60274	7.81812	7.46657	15.5411	0.000415152	1.45133	up	--	--	Biological Process: cell surface receptor signaling pathway (GO:0007166);;	--	--	--	--	--	--	--	--	uncharacterized protein LOC4351076 [Oryza sativa Japonica Group]
LOC_Os10g28680	6	15	13	104	39	111	0.066823	0.211397	0.177636	1.34759	0.570604	1.72099	3.91388e-05	3.03214	up	--	--	--	--	--	--	--	zinc-finger of the FCS-type, C2-C2	FCS-Like Zinc finger 8 OS=Arabidopsis thaliana OX=3702 GN=FLZ8 PE=1 SV=1	S	Function unknown	hypothetical protein EE612_051530, partial [Oryza sativa]
LOC_Os02g17940	128	136	113	303	253	495	1.53272	1.84441	1.43491	3.6789	3.43154	7.06011	1.61753e-05	1.61327	up	[Q]	Secondary metabolites biosynthesis, transport and catabolism	Molecular Function: metal ion binding (GO:0046872);; Molecular Function: dioxygenase activity (GO:0051213);;	K05658|2.4e-57|cpep:111781709|K05658 ATP-binding cassette, subfamily B (MDR/TAP), member 1 [EC:7.6.2.2] | (RefSeq) uncharacterized protein LOC111781709	ABC transporters (ko02010)	[QR]	Secondary metabolites biosynthesis, transport and catabolism;; General function prediction only	non-haem dioxygenase in morphine synthesis N-terminal	Protein SRG1 OS=Arabidopsis thaliana OX=3702 GN=SRG1 PE=2 SV=1	Q	Secondary metabolites biosynthesis, transport and catabolism	protein SRG1 [Oryza sativa Japonica Group]
LOC_Os01g73170	168	118	156	329	333	264	2.45588	1.94833	2.42217	4.74259	5.49876	4.5431	0.00242206	1.19698	up	--	--	Molecular Function: peroxidase activity (GO:0004601);; Cellular Component: extracellular region (GO:0005576);; Biological Process: response to oxidative stress (GO:0006979);; Cellular Component: plant-type cell wall (GO:0009505);; Cellular Component: plasmodesma (GO:0009506);; Molecular Function: heme binding (GO:0020037);; Biological Process: hydrogen peroxide catabolic process (GO:0042744);; Mo…	K00430|1.6e-192|dosa:Os01t0962700-01|K00430 peroxidase [EC:1.11.1.7] | (RefSeq) Os01g0962700; Similar to Peroxidase 12 precursor (EC 1.11.1.7) (Atperox P12) (PRXR6) (ATP4a).	Phenylpropanoid biosynthesis (ko00940)	--	--	Peroxidase	Cationic peroxidase SPC4 OS=Sorghum bicolor OX=4558 GN=Sb03g046810 PE=1 SV=2	Q	Secondary metabolites biosynthesis, transport and catabolism	cationic peroxidase SPC4 [Oryza sativa Japonica Group]
LOC_Os11g47500	742	496	964	1858	2355	2410	17.4032	13.2371	24.1072	43.013	62.4373	66.6744	6.11722e-06	1.69344	up	--	--	Molecular Function: chitinase activity (GO:0004568);; Biological Process: carbohydrate metabolic process (GO:0005975);;	K01183|5.7e-172|osa:4351185|K01183 chitinase [EC:3.2.1.14] | (RefSeq) xylanase inhibitor protein 1-like	Amino sugar and nucleotide sugar metabolism (ko00520)	[M]	Cell wall/membrane/envelope biogenesis	Glycosyl hydrolases family 18	Xylanase inhibitor protein 1 OS=Oryza sativa subsp. japonica OX=39947 GN=RIXI PE=1 SV=1	M	Cell wall/membrane/envelope biogenesis	xylanase inhibitor protein 1-like [Oryza sativa Japonica Group]
LOC_Os03g03164	325	190	209	458	604	727	4.67982	3.10137	3.20975	6.52549	9.80372	12.3485	0.00017601	1.43551	up	--	--	Molecular Function: DNA binding (GO:0003677);; Cellular Component: nucleus (GO:0005634);; Biological Process: xylem development (GO:0010089);; Biological Process: mucilage biosynthetic process (GO:0010192);; Biological Process: negative regulation of transcription, DNA-templated (GO:0045892);; Biological Process: regulation of secondary cell wall biogenesis (GO:2000652);;	--	--	[K]	Transcription	KNOX2 domain	Homeobox protein knotted-1-like 3 OS=Oryza sativa subsp. japonica OX=39947 GN=HOS66 PE=2 SV=1	K	Transcription	homeobox protein knotted-1-like 3 [Oryza sativa Japonica Group]
LOC_Os12g02980	156	235	81	438	189	718	1.94778	3.37674	1.09289	5.46334	2.68558	10.6393	0.00492464	1.67538	up	--	--	Molecular Function: ATP binding (GO:0005524);; Molecular Function: hydrolase activity (GO:0016787);;	K14641|2.6e-261|dosa:Os12t0123500-01|K14641 apyrase [EC:3.6.1.5] | (RefSeq) Os12g0123500; Similar to Apyrase precursor (EC 3.6.1.5) (ATP-diphosphatase) (Adenosine diphosphatase) (ADPase) (ATP-diphosphohydrolase).	Purine metabolism (ko00230);; Pyrimidine metabolism (ko00240)	[F]	Nucleotide transport and metabolism	GDA1/CD39 (nucleoside phosphatase) family	Probable apyrase 3 OS=Oryza sativa subsp. japonica OX=39947 GN=APY3 PE=2 SV=2	--	--	probable apyrase 3 [Oryza sativa Japonica Group]
LOC_Os01g02830	94	116	68	154	215	378	0.854443	1.19288	0.65227	1.37686	2.20666	4.05171	0.00112229	1.57771	up	--		Molecular Function: protein kinase activity (GO:0004672);; Molecular Function: ATP binding (GO:0005524);;	K13416|2.0e-45|bna:106410693|K13416 brassinosteroid insensitive 1-associated receptor kinase 1 [EC:2.7.10.1 2.7.11.1] | (RefSeq) somatic embryogenesis receptor kinase 4-like isoform X1	MAPK signaling pathway - plant (ko04016);; Plant hormone signal transduction (ko04075);; Plant-pathogen interaction (ko04626)	[T]	Signal transduction mechanisms	Protein kinase domain	Rust resistance kinase Lr10 OS=Triticum aestivum OX=4565 GN=LRK10 PE=2 SV=1	T	Signal transduction mechanisms	rust resistance kinase Lr10 [Oryza sativa Japonica Group]
LOC_Os03g49630	1446	1207	1393	2216	2811	2763	13.8542	13.1607	14.225	20.9616	30.4486	31.2242	8.65716e-05	1.0763	up	--	--	Cellular Component: integral component of membrane (GO:0016021);;	K13414|3.5e-188|bdi:100826299|K13414 mitogen-activated protein kinase kinase kinase 1 [EC:2.7.11.25] | (RefSeq) uncharacterized protein LOC100826299	MAPK signaling pathway - plant (ko04016);; Plant-pathogen interaction (ko04626)	--	--	--	Protein OPAQUE10 OS=Zea mays OX=4577 GN=O10 PE=1 SV=1	--	--	protein OPAQUE10 [Oryza sativa Japonica Group]
LOC_Os12g18960	334	200	434	717	699	887	2.90335	1.95791	3.99057	5.98043	6.66371	8.96802	0.00216425	1.34688	up	--	--	Cellular Component: integral component of membrane (GO:0016021);; Molecular Function: transmembrane transporter activity (GO:0022857);;	K17500|1.0e-45|nto:104085001|K17500 integrin-linked kinase-associated serine/threonine phosphatase 2C [EC:3.1.3.16] | (RefSeq) WAT1-related protein At3g18200 isoform X1	--	--	--	EamA-like transporter family	WAT1-related protein At1g09380 OS=Arabidopsis thaliana OX=3702 GN=At1g09380 PE=2 SV=1	S	Function unknown	Os12g0288000, partial [Oryza sativa Japonica Group]
LOC_Os01g65100	1322	1199	1547	3252	2485	4091	13.0993	13.6435	15.7027	32.2717	28.2051	49.4035	4.40662e-06	1.38691	up	[E]	Amino acid transport and metabolism	Cellular Component: integral component of membrane (GO:0016021);; Molecular Function: transmembrane transporter activity (GO:0022857);;	K14638|4.0e-310|dosa:Os01t0871500-01|K14638 solute carrier family 15 (peptide/histidine transporter), member 3/4 | (RefSeq) Os01g0871500; TGF-beta receptor, type I/II extracellular region family protein.	--	[E]	Amino acid transport and metabolism	POT family	Protein NRT1/ PTR FAMILY 5.10 OS=Arabidopsis thaliana OX=3702 GN=NPF5.10 PE=2 SV=1	E	Amino acid transport and metabolism	OSJNBb0008G24.11 [Oryza sativa Japonica Group]
LOC_Os01g12760	12	6	18	92	129	179	0.136506	0.081511	0.227048	1.11597	1.79488	2.59861	6.49414e-09	3.57375	up	[QV]	Secondary metabolites biosynthesis, transport and catabolism;; Defense mechanisms	Molecular Function: iron ion binding (GO:0005506);; Cellular Component: membrane (GO:0016020);; Cellular Component: integral component of membrane (GO:0016021);; Molecular Function: oxidoreductase activity, acting on paired donors, with incorporation or reduction of molecular oxygen, NAD(P)H as one donor, and incorporation of one atom of oxygen (GO:0016709);; Molecular Function: heme binding (GO:…	K20617|2.7e-204|dosa:Os01t0227800-01|K20617 cytochrome P450 family 71 subfamily A | (RefSeq) Os01g0227800; Similar to cDNA, clone: J075083L18, full insert sequence.	--	[Q]	Secondary metabolites biosynthesis, transport and catabolism	Cytochrome P450	Cytochrome P450 736A117 OS=Prunus mume OX=102107 GN=CYP736A117 PE=2 SV=1	Q	Secondary metabolites biosynthesis, transport and catabolism	cytochrome P450 71A1 [Oryza sativa Japonica Group]
LOC_Os02g10350	220	220	281	441	445	850	2.52755	2.87354	3.43965	5.00059	5.78007	11.5316	0.000795456	1.37983	up	--	--	Molecular Function: calmodulin binding (GO:0005516);; Biological Process: defense response (GO:0006952);; Biological Process: response to biotic stimulus (GO:0009607);; Cellular Component: integral component of membrane (GO:0016021);;	K08472|1.2e-254|osa:4328620|K08472 mlo protein | (RefSeq) MLO-like protein 13	--	--	--	Mlo family	MLO-like protein 1 OS=Arabidopsis thaliana OX=3702 GN=MLO1 PE=1 SV=1	I	Lipid transport and metabolism	MLO-like protein 13 [Oryza sativa Japonica Group]
LOC_Os01g73940	110	52	65	280	155	350	4.0509	2.15974	2.52811	10.181	6.45416	15.1851	0.000225651	1.905	up	--	--	--	--	--	--	--	--	--	--	--	hypothetical protein OsI_05380 [Oryza sativa Indica Group]
LOC_Os07g48500	925	499	754	2077	1012	2472	20.0197	12.2936	17.3968	44.402	24.7744	63.1455	0.00125812	1.4552	up	--	--	--	--	--	--	--	Ricin-type beta-trefoil lectin domain-like	Ricin B-like lectin R40G3 OS=Oryza sativa subsp. japonica OX=39947 GN=R40G3 PE=2 SV=1	S	Function unknown	ricin B-like lectin R40G3 [Oryza sativa Japonica Group]
LOC_Os11g39370	94	219	131	209	392	359	0.783087	2.16041	1.18038	1.6995	3.75362	3.55058	0.00992902	1.2835	up	[T]	Signal transduction mechanisms	Molecular Function: transmembrane receptor protein serine/threonine kinase activity (GO:0004675);; Molecular Function: ATP binding (GO:0005524);; Cellular Component: plasma membrane (GO:0005886);; Biological Process: protein phosphorylation (GO:0006468);; Cellular Component: integral component of membrane (GO:0016021);;	K13418|8.6e-111|smo:SELMODRAFT_443356|K13418 somatic embryogenesis receptor kinase 1 [EC:2.7.10.1 2.7.11.1] | (RefSeq) SERK2b-2; hypothetical protein	--	--	--	Protein kinase domain	LRR receptor kinase SERK2 OS=Oryza sativa subsp. japonica OX=39947 GN=SERK4 PE=3 SV=1	T	Signal transduction mechanisms	LRR receptor kinase SERK2-like isoform X2 [Oryza sativa Japonica Group]
LOC_Os03g46060	2634	891	2062	5950	5348	4320	65.5044	25.2084	54.6752	146.118	150.366	126.738	0.000765759	1.59103	up	--	--	--	K12173|3.7e-17|gmx:100794341|K12173 BRCA1-A complex subunit BRE | (RefSeq) BRISC and BRCA1-A complex member 2	Homologous recombination (ko03440)	--	--	Thaumatin family	Protein P21 OS=Glycine max OX=3847 PE=1 SV=1	O	Posttranslational modification, protein turnover, chaperones	protein P21 [Oryza sativa Japonica Group]
LOC_Os01g43460	148	147	189	523	731	917	1.32126	1.49943	1.80803	4.57296	7.34281	9.71246	9.8784e-12	2.28699	up	[V]	Defense mechanisms	Cellular Component: integral component of membrane (GO:0016021);; Biological Process: transmembrane transport (GO:0055085);;	--	--	--	--	Voltage-dependent anion channel	S-type anion channel SLAH3 OS=Arabidopsis thaliana OX=3702 GN=SLAH3 PE=1 SV=1	S	Function unknown	S-type anion channel SLAH2 isoform X1 [Oryza sativa Japonica Group]
LOC_Os04g35890	34	28	38	84	99	157	0.253084	0.237946	0.301705	0.618751	0.83865	1.39263	0.000594576	1.88348	up	[T]	Signal transduction mechanisms	Molecular Function: protein kinase activity (GO:0004672);; Molecular Function: ATP binding (GO:0005524);; Cellular Component: integral component of membrane (GO:0016021);;	K13436|1.2e-52|ini:109161589|K13436 pto-interacting protein 1 [EC:2.7.11.1] | (RefSeq) PTI1-like tyrosine-protein kinase 2	Plant-pathogen interaction (ko04626)	[T]	Signal transduction mechanisms	Protein kinase domain	Serine/threonine-protein kinase-like protein CCR4 OS=Arabidopsis thaliana OX=3702 GN=CCR4 PE=1 SV=1	T	Signal transduction mechanisms	serine/threonine-protein kinase-like protein CCR4 [Oryza sativa Japonica Group]
LOC_Os06g38590	138	114	159	315	322	352	0.827269	0.781537	1.01801	1.8707	2.19243	2.50156	9.49104e-05	1.38844	up	[T]	Signal transduction mechanisms	Molecular Function: protein serine/threonine kinase activity (GO:0004674);; Molecular Function: ATP binding (GO:0005524);; Cellular Component: integral component of membrane (GO:0016021);;	K20181|1.5e-84|mtr:MTR_5g026090|K20181 vacuolar protein sorting-associated protein 18 | (RefSeq) vacuolar sorting-associated-like protein	--	--	--	Leucine rich repeat	Putative receptor-like protein kinase At3g47110 OS=Arabidopsis thaliana OX=3702 GN=At3g47110 PE=3 SV=1	T	Signal transduction mechanisms	receptor kinase-like protein Xa21 [Oryza sativa Japonica Group]
LOC_Os06g14324	1810	1203	1630	3490	2524	3743	31.5263	20.668	30.7085	63.2996	48.8068	74.589	0.000247555	1.18662	up	--	--	Molecular Function: monooxygenase activity (GO:0004497);; Molecular Function: calcium ion binding (GO:0005509);;	K17991|1.2e-129|dosa:Os06t0254300-01|K17991 peroxygenase [EC:1.11.2.3] | (RefSeq) Os06g0254300; Similar to EF-hand calcium bining protein.	Cutin, suberine and wax biosynthesis (ko00073)	--	--	Caleosin related protein	Probable peroxygenase 4 OS=Arabidopsis thaliana OX=3702 GN=PXG4 PE=1 SV=1	S	Function unknown	probable peroxygenase 4 [Oryza sativa Japonica Group]
LOC_Os02g08150	227	156	203	597	414	859	3.25944	2.54528	3.11006	8.48147	6.7342	14.5885	3.77588e-06	1.78608	up	--	--	Cellular Component: nucleus (GO:0005634);; Molecular Function: zinc ion binding (GO:0008270);;	K12135|4.3e-14|thj:104802991|K12135 zinc finger protein CONSTANS | (RefSeq) zinc finger protein CONSTANS-LIKE 2-like	Circadian rhythm - plant (ko04712)	[K]	Transcription	CCT motif	Zinc finger protein CO3 OS=Oryza sativa subsp. japonica OX=39947 GN=CO3 PE=2 SV=1	K	Transcription	zinc finger protein CONSTANS-LIKE 3 [Oryza sativa Japonica Group]
LOC_Os08g44360	138	178	139	460	643	738	1.45744	2.13571	1.56743	4.79886	7.68921	9.20575	1.30527e-13	2.16504	up	[Q]	Secondary metabolites biosynthesis, transport and catabolism	Biological Process: lipid metabolic process (GO:0006629);; Molecular Function: fatty-acyl-CoA reductase (alcohol-forming) activity (GO:0080019);; Molecular Function: alcohol-forming fatty acyl-CoA reductase activity (GO:0102965);;	K13356|6.4e-293|dosa:Os08t0557800-01|K13356 alcohol-forming fatty acyl-CoA reductase [EC:1.2.1.84] | (RefSeq) Os08g0557800; Similar to Fatty acyl coA reductase.	Cutin, suberine and wax biosynthesis (ko00073);; Peroxisome (ko04146)	[I]	Lipid transport and metabolism	Male sterility protein	Fatty acyl-CoA reductase 1 OS=Arabidopsis thaliana OX=3702 GN=FAR1 PE=1 SV=1	I	Lipid transport and metabolism	fatty acyl-CoA reductase 1 [Oryza sativa Japonica Group]
LOC_Os08g02700	100	106	117	238	228	406	1.52323	1.83915	1.90157	3.57465	3.91335	7.28896	0.000105862	1.55537	up	[G]	Carbohydrate transport and metabolism	Molecular Function: fructose-bisphosphate aldolase activity (GO:0004332);; Cellular Component: cytosol (GO:0005829);; Biological Process: glycolytic process (GO:0006096);; Biological Process: fructose 1,6-bisphosphate metabolic process (GO:0030388);;	K01623|7.6e-201|dosa:Os08t0120600-01|K01623 fructose-bisphosphate aldolase, class I [EC:4.1.2.13] | (RefSeq) Os08g0120600; Similar to Fructose-bisphosphate aldolase, cytoplasmic isozyme (EC 4.1.2.13).	Glycolysis / Gluconeogenesis (ko00010);; Pentose phosphate pathway (ko00030);; Fructose and mannose metabolism (ko00051);; Carbon fixation in photosynthetic organisms (ko00710);; Carbon metabolism (ko01200);; Biosynthesis of amino acids (ko01230)	[G]	Carbohydrate transport and metabolism	Fructose-bisphosphate aldolase class-I	Fructose-bisphosphate aldolase 1, cytoplasmic OS=Oryza sativa subsp. japonica OX=39947 GN=FBA1 PE=1 SV=2	G	Carbohydrate transport and metabolism	fructose-bisphosphate aldolase 6, cytosolic [Oryza sativa Japonica Group]
LOC_Os08g36480	89	110	93	171	190	332	0.585199	0.826446	0.657299	1.11435	1.42035	2.59602	0.00146579	1.38272	up	[C]	Energy production and conversion	Biological Process: nitric oxide biosynthetic process (GO:0006809);; Molecular Function: heme binding (GO:0020037);; Molecular Function: molybdenum ion binding (GO:0030151);; Biological Process: nitrate assimilation (GO:0042128);; Molecular Function: molybdopterin cofactor binding (GO:0043546);; Molecular Function: nitrate reductase (NADPH) activity (GO:0050464);;	K10534|0.0e+00|dosa:Os08t0468100-01|K10534 nitrate reductase (NAD(P)H) [EC:1.7.1.1 1.7.1.2 1.7.1.3] | (RefSeq) Os08g0468100; Similar to Nitrate reductase.	Nitrogen metabolism (ko00910)	[C]	Energy production and conversion	Oxidoreductase molybdopterin binding domain	Nitrate reductase [NADH] 1 OS=Oryza sativa subsp. japonica OX=39947 GN=NIA1 PE=2 SV=3	C	Energy production and conversion	nitrate reductase [NADH] 1 [Oryza sativa Japonica Group]
LOC_Os01g45914	69	57	44	260	112	809	1.91168	1.8028	1.29826	7.19997	3.55182	26.8093	1.65645e-05	2.911	up	--	--	--	--	--	--	--	--	--	--	--	unknown [Oryza sativa Indica Group]
LOC_Os10g32990	160	110	114	236	240	241	0.945487	0.737881	0.72012	1.38063	1.60512	1.68075	0.00828422	1.03769	up	[M]	Cell wall/membrane/envelope biogenesis	Molecular Function: protein kinase activity (GO:0004672);; Molecular Function: ATP binding (GO:0005524);; Cellular Component: plasma membrane (GO:0005886);; Biological Process: hormone-mediated signaling pathway (GO:0009755);; Cellular Component: integral component of membrane (GO:0016021);;	K13415|8.9e-66|han:110929858|K13415 protein brassinosteroid insensitive 1 [EC:2.7.10.1 2.7.11.1] | (RefSeq) systemin receptor SR160-like	Plant hormone signal transduction (ko04075)	--	--	Leucine rich repeat	MDIS1-interacting receptor like kinase 2 OS=Arabidopsis thaliana OX=3702 GN=MIK2 PE=1 SV=3	T	Signal transduction mechanisms	Os10g0467900 [Oryza sativa Japonica Group]
LOC_Os10g02840	102	150	79	164	217	489	1.69827	2.83207	1.39062	2.68064	4.08125	9.60119	0.00511469	1.54716	up	[H]	Coenzyme transport and metabolism	Molecular Function: O-methyltransferase activity (GO:0008171);;	K22588|9.5e-121|osa:4347993|K22588 acetylserotonin O-methyltransferase, plant [EC:2.1.1.4] | (RefSeq) O-methyltransferase ZRP4	Tryptophan metabolism (ko00380)	[R]	General function prediction only	O-methyltransferase domain	Acetylserotonin O-methyltransferase 3 OS=Oryza sativa subsp. japonica OX=39947 GN=ASMT3 PE=1 SV=1	S	Function unknown	O-methyltransferase family protein, expressed [Oryza sativa Japonica Group]
LOC_Os11g04900	67	50	54	102	164	124	0.874887	0.745561	0.74252	1.32027	2.42937	1.90586	0.00988349	1.33147	up	--	--	--	K00889|1.5e-161|dosa:Os11t0146100-01|K00889 1-phosphatidylinositol-4-phosphate 5-kinase [EC:2.7.1.68] | (RefSeq) Os11g0146100; Similar to AtPIP5K1.	Inositol phosphate metabolism (ko00562);; Phosphatidylinositol signaling system (ko04070);; Endocytosis (ko04144)	[T]	Signal transduction mechanisms	MORN repeat	Phosphatidylinositol 4-phosphate 5-kinase 4 OS=Arabidopsis thaliana OX=3702 GN=PIP5K4 PE=4 SV=1	T	Signal transduction mechanisms	phosphatidylinositol 4-phosphate 5-kinase 6 [Oryza sativa Japonica Group]
LOC_Os02g05744	215	135	189	452	518	654	1.97533	1.41119	1.84867	4.10008	5.38116	7.08277	1.62343e-06	1.71028	up	[G]	Carbohydrate transport and metabolism	Molecular Function: cellulase activity (GO:0008810);; Biological Process: cellulose catabolic process (GO:0030245);;	K01179|4.5e-172|mus:103981613|K01179 endoglucanase [EC:3.2.1.4] | (RefSeq) endoglucanase 6-like	Starch and sucrose metabolism (ko00500)	--	--	Glycosyl hydrolase family 9	Endoglucanase 5 OS=Oryza sativa subsp. japonica OX=39947 GN=Os02g0151300 PE=2 SV=1	G	Carbohydrate transport and metabolism	endoglucanase 5 [Oryza sativa Japonica Group]
LOC_Os05g35470	50	41	60	92	122	158	0.855664	0.785133	1.09516	1.55202	2.37414	3.20263	0.0089763	1.41827	up	--	--	Molecular Function: hydrolase activity (GO:0016787);;	--	--	--	--	--	--	--	--	--
LOC_Os08g32540	25	13	58	109	179	216	0.495693	0.293037	1.22828	2.15806	4.07145	5.11237	0.000577707	2.46392	up	--	--	Cellular Component: host cell nucleus (GO:0042025);;	K18810|1.5e-139|osa:9272445|K18810 cyclin D1/2/4, plant | (RefSeq) cyclin-D1-2 isoform X1	--	[D]	Cell cycle control, cell division, chromosome partitioning	Cyclin, N-terminal domain	Cyclin-D1-2 OS=Oryza sativa subsp. japonica OX=39947 GN=CYCD1-2 PE=3 SV=2	D	Cell cycle control, cell division, chromosome partitioning	cyclin-D1-2 isoform X1 [Oryza sativa Japonica Group]
LOC_Os03g02190	273	173	218	653	414	535	3.49993	2.52864	2.9805	8.2864	6.00727	8.10431	0.000170052	1.39334	up	--	--	Cellular Component: integral component of membrane (GO:0016021);;	--	--	--	--	--	--	--	--	--
LOC_Os02g16544	67	33	37	193	136	172	2.99404	1.64846	1.75597	8.59866	6.90511	9.15113	4.67484e-05	2.0009	up	--	--	Cellular Component: integral component of membrane (GO:0016021);;	--	--	--	--	Protein of unknown function (DUF3778)	--	--	--	hypothetical protein OsJ_06168 [Oryza sativa Japonica Group]
LOC_Os11g03390	184	175	222	317	300	500	3.43261	3.70435	4.41105	5.83082	6.31499	10.8402	0.00946371	1.05932	up	[T]	Signal transduction mechanisms	Molecular Function: mRNA binding (GO:0003729);;	K09838|6.1e-08|spen:107011108|K09838 zeaxanthin epoxidase [EC:1.14.15.21] | (RefSeq) zeaxanthin epoxidase, chloroplastic	Carotenoid biosynthesis (ko00906)	--	--	FHA domain	--	S	Function unknown	hypothetical protein EE612_053269, partial [Oryza sativa]
LOC_Os07g11150	301	375	268	459	741	780	2.51123	3.17954	2.19966	3.62594	6.32747	7.26296	0.000249125	1.22341	up	--	--	--	--	--	--	--	Plant transposase (Ptta/En/Spm family)	--	--	--	uncharacterized protein LOC4342716 isoform X7 [Oryza sativa Japonica Group]
LOC_Os03g32490	470	308	498	916	836	1446	8.18488	6.10209	9.24993	15.7702	16.4855	29.7661	0.000252466	1.42943	up	--	--	Cellular Component: integral component of membrane (GO:0016021);;	--	--	--	--	Conserved in the green lineage and diatoms 27	Protein CONSERVED IN THE GREEN LINEAGE AND DIATOMS 27, chloroplastic OS=Arabidopsis thaliana OX=3702 GN=CGLD27 PE=2 SV=1	S	Function unknown	protein CONSERVED IN THE GREEN LINEAGE AND DIATOMS 27, chloroplastic [Oryza sativa Japonica Group]
LOC_Os12g06260	610	568	529	895	753	1563	9.35988	9.91651	8.65801	13.5692	13.0773	28.3302	0.00551603	1.03807	up	--	--	Cellular Component: integral component of membrane (GO:0016021);;	--	--	--	--	Late embryogenesis abundant protein	NDR1/HIN1-like protein 1 OS=Arabidopsis thaliana OX=3702 GN=NHL1 PE=2 SV=1	S	Function unknown	NDR1/HIN1-like protein 1 [Oryza sativa Japonica Group]
LOC_Os03g18300	249	177	156	351	336	550	3.49616	2.82231	2.33917	4.87375	5.33312	9.11709	0.00172698	1.22128	up	--	--	Cellular Component: chloroplast envelope (GO:0009941);;	--	--	--	--	--	Protein CHUP1, chloroplastic OS=Arabidopsis thaliana OX=3702 GN=CHUP1 PE=1 SV=1	S	Function unknown	protein CHUP1, chloroplastic [Oryza sativa Japonica Group]
LOC_Os06g40080	2924	1781	3449	6745	4749	4876	43.676	30.2778	54.9254	99.47	80.1805	85.9073	0.00780824	1.10962	up	--	--	Molecular Function: heme oxygenase (decyclizing) activity (GO:0004392);; Biological Process: heme oxidation (GO:0006788);; Biological Process: inflorescence development (GO:0010229);; Biological Process: photoperiodism, flowering (GO:0048573);;	K21480|9.3e-156|dosa:Os06t0603000-01|K21480 heme oxygenase (biliverdin-producing, ferredoxin) [EC:1.14.15.20] | (RefSeq) Os06g0603000, SE5, PHOTOSENSITIVITY_5; Similar to Heme oxygenase 1 (Fragment).	Porphyrin and chlorophyll metabolism (ko00860)	[P]	Inorganic ion transport and metabolism	Heme oxygenase	Heme oxygenase 1, chloroplastic OS=Oryza sativa subsp. japonica OX=39947 GN=HO1 PE=2 SV=1	P	Inorganic ion transport and metabolism	heme oxygenase 1, chloroplastic isoform X1 [Oryza sativa Japonica Group]
LOC_Os03g11230	596	428	499	1582	847	1268	13.0315	10.4922	11.6496	34.9329	21.0201	33.3214	5.81677e-05	1.40214	up	--	--	--	--	--	--	--	--	--	--	--	uncharacterized protein LOC4332025 [Oryza sativa Japonica Group]
LOC_Os09g39940	121	75	132	393	315	351	2.95936	2.08214	3.45598	9.54223	8.75642	10.1945	6.89437e-06	1.80254	up	--	--	Molecular Function: electron transfer activity (GO:0009055);;	--	--	--	--	Plastocyanin-like domain	Uclacyanin 1 OS=Arabidopsis thaliana OX=3702 GN=UCC1 PE=1 SV=1	S	Function unknown	basic blue protein [Oryza sativa Japonica Group]
LOC_Os01g14670	2027	1909	1253	3230	3025	6692	39.3318	42.1576	25.9212	61.8857	66.3538	153.205	0.000115095	1.46004	up	--	--	Cellular Component: cell wall (GO:0005618);; Cellular Component: plasmodesma (GO:0009506);; Biological Process: plasmodesmata-mediated intercellular transport (GO:0010497);; Molecular Function: manganese ion binding (GO:0030145);; Molecular Function: nutrient reservoir activity (GO:0045735);; Cellular Component: apoplast (GO:0048046);; Biological Process: regulation of root development (GO:200028…	--	--	--	--	Cupin	Germin-like protein 5-1 OS=Oryza sativa subsp. japonica OX=39947 GN=Os05g0277500 PE=2 SV=1	S	Function unknown	germin-like protein 5-1 [Oryza sativa Japonica Group]
LOC_Os10g39680	1226	936	819	3685	2701	4286	24.542	21.3169	17.4823	72.8461	61.1331	101.221	1.02495e-13	1.97441	up	[R]	General function prediction only	Molecular Function: chitinase activity (GO:0004568);; Biological Process: carbohydrate metabolic process (GO:0005975);; Biological Process: chitin catabolic process (GO:0006032);; Biological Process: cell wall macromolecule catabolic process (GO:0016998);;	K20547|9.9e-149|dosa:Os10t0542900-01|K20547 basic endochitinase B [EC:3.2.1.14] | (RefSeq) Os10g0542900, CHT8, CHITINASE_8; Similar to chitinase.	Amino sugar and nucleotide sugar metabolism (ko00520);; MAPK signaling pathway - plant (ko04016)	[R]	General function prediction only	Chitinase class I	Chitinase 8 OS=Oryza sativa subsp. japonica OX=39947 GN=Cht8 PE=2 SV=1	S	Function unknown	chitinase 8 [Oryza sativa Japonica Group]
LOC_Os08g31750	181	223	170	294	356	450	2.41953	3.40526	2.4241	3.89104	5.39611	7.12418	0.000909343	1.08574	up	[H]	Coenzyme transport and metabolism	Molecular Function: methyltransferase activity (GO:0008168);; Cellular Component: chloroplast (GO:0009507);; Cellular Component: plastoglobule (GO:0010287);;	K00559|4.6e-07|qsu:112022102|K00559 sterol 24-C-methyltransferase [EC:2.1.1.41] | (RefSeq) sterol 24-C-methyltransferase-like	Steroid biosynthesis (ko00100)	--	--	Methyltransferase domain	Uncharacterized methyltransferase At1g78140, chloroplastic OS=Arabidopsis thaliana OX=3702 GN=At1g78140 PE=1 SV=1	H	Coenzyme transport and metabolism	uncharacterized methyltransferase At1g78140, chloroplastic [Oryza sativa Japonica Group]
LOC_Os07g44130	253	183	301	395	512	650	2.85576	2.34816	3.62593	4.40756	6.5453	8.6604	0.00525908	1.18846	up	[QV]	Secondary metabolites biosynthesis, transport and catabolism;; Defense mechanisms	Molecular Function: monooxygenase activity (GO:0004497);; Molecular Function: iron ion binding (GO:0005506);; Cellular Component: integral component of membrane (GO:0016021);; Molecular Function: oxidoreductase activity, acting on paired donors, with incorporation or reduction of molecular oxygen (GO:0016705);; Molecular Function: heme binding (GO:0020037);;	K20660|4.4e-236|dosa:Os07t0635300-01|K20660 cytochrome P450 family 709 | (RefSeq) Os07g0635300; Similar to Cytochrome P450.	--	[QI]	Secondary metabolites biosynthesis, transport and catabolism;; Lipid transport and metabolism	Cytochrome P450	Cytochrome P450 709B2 OS=Arabidopsis thaliana OX=3702 GN=CYP709B2 PE=2 SV=1	Q	Secondary metabolites biosynthesis, transport and catabolism	hypothetical protein DAI22_07g242400 [Oryza sativa Japonica Group]
LOC_Os02g22100	284	240	231	349	437	737	3.5977	3.39856	3.06795	4.39127	6.41341	10.9824	0.00572637	1.14129	up	[O]	Posttranslational modification, protein turnover, chaperones	Molecular Function: serine-type endopeptidase activity (GO:0004252);; Cellular Component: integral component of membrane (GO:0016021);;	--	--	[T]	Signal transduction mechanisms	Rhomboid family	RHOMBOID-like protein 9, chloroplastic OS=Arabidopsis thaliana OX=3702 GN=RBL9 PE=2 SV=1	T	Signal transduction mechanisms	RHOMBOID-like protein 9, chloroplastic isoform X3 [Oryza sativa Japonica Group]
LOC_Os05g08554	326	201	180	725	431	487	10.3224	7.23288	6.06727	22.7054	15.4542	18.2127	0.000938369	1.35561	up	--	--	Cellular Component: integral component of membrane (GO:0016021);;	--	--	--	--	--	--	--	--	hypothetical protein DAI22_05g055500 [Oryza sativa Japonica Group]
LOC_Os01g12270	343	183	202	768	463	491	27.8225	16.8454	17.4407	61.613	42.5078	47.0883	0.00151429	1.37366	up	--	--	--	--	--	--	--	--	--	--	--	uncharacterized protein LOC4326700 [Oryza sativa Japonica Group]
LOC_Os05g16740	186	233	232	372	518	452	1.25798	1.7992	1.67633	2.49682	3.9761	3.61758	0.000364469	1.18558	up	[M]	Cell wall/membrane/envelope biogenesis	Molecular Function: protein kinase activity (GO:0004672);; Molecular Function: ATP binding (GO:0005524);; Cellular Component: integral component of membrane (GO:0016021);;	K13418|4.4e-72|hbr:110664195|K13418 somatic embryogenesis receptor kinase 1 [EC:2.7.10.1 2.7.11.1] | (RefSeq) somatic embryogenesis receptor kinase 2-like isoform X1	--	--	--	Protein tyrosine and serine/threonine kinase	Probable LRR receptor-like serine/threonine-protein kinase At1g56140 OS=Arabidopsis thaliana OX=3702 GN=At1g56140 PE=2 SV=2	T	Signal transduction mechanisms	hypothetical protein OsI_19211 [Oryza sativa Indica Group]
LOC_Os06g18820	92	50	56	155	156	183	1.78634	1.10042	1.10668	2.96653	3.0707	3.75515	0.00233704	1.45043	up	--	--	--	--	--	--	--	--	--	S	Function unknown	U-box domain-containing protein 35 [Oryza sativa Japonica Group]
LOC_Os01g71840	0	0	2	82	51	77	0	0	0.003551	0.216291	0.152759	0.241689	5.41079e-07	6.83407	up	--	--	Molecular Function: nucleic acid binding (GO:0003676);; Molecular Function: zinc ion binding (GO:0008270);; Biological Process: DNA integration (GO:0015074);;	K17545|8.0e-145|zma:103634684|K17545 serine/threonine-protein kinase ULK4 [EC:2.7.11.1] | (RefSeq) uncharacterized protein LOC103634684	--	[R]	General function prediction only	Reverse transcriptase (RNA-dependent DNA polymerase)	Retrovirus-related Pol polyprotein from transposon RE1 OS=Arabidopsis thaliana OX=3702 GN=RE1 PE=2 SV=1	S	Function unknown	retrotransposon protein, putative, unclassified [Oryza sativa Japonica Group]
LOC_Os04g43290	853	891	652	1430	1080	2189	10.9948	13.0482	8.93315	18.4294	15.8582	33.2038	0.000893413	1.11087	up	--	--	Molecular Function: actin binding (GO:0003779);; Cellular Component: cytoplasm (GO:0005737);; Cellular Component: Arp2/3 protein complex (GO:0005885);; Biological Process: actin filament polymerization (GO:0030041);; Biological Process: Arp2/3 complex-mediated actin nucleation (GO:0034314);;	K05758|1.5e-206|osa:4336383|K05758 actin related protein 2/3 complex, subunit 2 | (RefSeq) actin-related protein 2/3 complex subunit 2B isoform X1	Endocytosis (ko04144)	[Z]	Cytoskeleton	Arp2/3 complex, 34 kD subunit p34-Arc	Actin-related protein 2/3 complex subunit 2B OS=Arabidopsis thaliana OX=3702 GN=ARPC2B PE=2 SV=1	Z	Cytoskeleton	actin-related protein 2/3 complex subunit 2B isoform X1 [Oryza sativa Japonica Group]
LOC_Os01g50750	57	68	53	111	132	271	0.77804	1.0576	0.763616	1.49272	2.03319	4.37286	0.00156017	1.66578	up	--	--	Cellular Component: integral component of membrane (GO:0016021);;	K13148|1.1e-26|egu:105053331|K13148 integrator complex subunit 11 [EC:3.1.27.-] | (RefSeq) uncharacterized protein LOC105053331	--	[O]	Posttranslational modification, protein turnover, chaperones	Ring finger domain	E3 ubiquitin-protein ligase At4g11680 OS=Arabidopsis thaliana OX=3702 GN=At4g11680 PE=2 SV=1	O	Posttranslational modification, protein turnover, chaperones	E3 ubiquitin-protein ligase At4g11680 [Oryza sativa Japonica Group]
LOC_Os06g02210	93	61	65	198	121	235	0.99803	0.745041	0.73904	2.09796	1.47375	2.98257	0.00255007	1.46282	up	[F]	Nucleotide transport and metabolism	Molecular Function: catalytic activity (GO:0003824);; Biological Process: nucleoside metabolic process (GO:0009116);;	--	--	--	--	Phosphorylase superfamily	--	F	Nucleotide transport and metabolism	bark storage protein A isoform X1 [Oryza sativa Japonica Group]
LOC_Os09g24620	281	155	155	1010	411	806	5.21933	3.27488	3.061	18.5395	8.62554	17.6718	4.86256e-06	2.03966	up	--	--	Cellular Component: integral component of membrane (GO:0016021);;	--	--	--	--	--	--	--	--	uncharacterized protein LOC4347042 [Oryza sativa Japonica Group]
LOC_Os04g26380	48	40	42	87	95	129	2.4753	2.3561	2.29625	4.43625	5.54295	7.8463	0.00683353	1.39021	up	--	--	Molecular Function: aspartic-type endopeptidase activity (GO:0004190);;	K00924|1.4e-08|smo:SELMODRAFT_63598|K00924 kinase [EC:2.7.1.-] | (RefSeq) hypothetical protein	--	[O]	Posttranslational modification, protein turnover, chaperones	--	--	O	Posttranslational modification, protein turnover, chaperones	hypothetical protein OsI_15370 [Oryza sativa Indica Group]
LOC_Os10g36180	674	403	517	1427	1093	976	8.76693	5.95412	7.16704	18.3189	16.0688	14.9694	0.000499966	1.26085	up	--	--	Biological Process: response to abscisic acid (GO:0009737);;	--	--	--	--	--	Low-temperature-induced 65 kDa protein OS=Arabidopsis thaliana OX=3702 GN=LTI65 PE=2 SV=2	S	Function unknown	low-temperature-induced 65 kDa protein [Oryza sativa Japonica Group]
LOC_Os06g30950	632	653	606	1428	1249	2174	7.3786	8.56842	7.54911	16.1509	16.1532	29.2832	1.24438e-07	1.48959	up	--	--	Cellular Component: integral component of membrane (GO:0016021);;	K15285|2.4e-182|osa:4341132|K15285 solute carrier family 35, member E3 | (RefSeq) uncharacterized membrane protein At1g06890	--	[GE]	Carbohydrate transport and metabolism;; Amino acid transport and metabolism	Triose-phosphate Transporter family	UDP-xylose transporter 1 OS=Arabidopsis thaliana OX=3702 GN=UXT1 PE=1 SV=1	--	--	UDP-xylose transporter 1 [Oryza sativa Japonica Group]
LOC_Os12g15530	157	42	172	307	636	315	1.19072	0.363048	1.39185	2.3052	5.47293	2.82942	0.00709368	1.86272	up	[DPM]	Cell cycle control, cell division, chromosome partitioning;; Inorganic ion transport and metabolism;; Cell wall/membrane/envelope biogenesis	Molecular Function: nucleic acid binding (GO:0003676);; Molecular Function: copper ion binding (GO:0005507);; Molecular Function: zinc ion binding (GO:0008270);; Molecular Function: oxidoreductase activity (GO:0016491);;	K05909|0.0e+00|osa:4351911|K05909 laccase [EC:1.10.3.2] | (RefSeq) laccase-25-like	--	[Q]	Secondary metabolites biosynthesis, transport and catabolism	Multicopper oxidase	Laccase-25 OS=Oryza sativa subsp. japonica OX=39947 GN=LAC25 PE=3 SV=1	Q	Secondary metabolites biosynthesis, transport and catabolism	retrotransposon protein, putative, Ty1-copia subclass, expressed [Oryza sativa Japonica Group]
LOC_Os01g02010	425	353	310	999	873	1122	6.47689	6.12212	5.02942	15.0313	15.0288	20.1609	7.03488e-11	1.59931	up	--	--	--	--	--	--	--	--	--	--	--	hypothetical protein DAI22_01g114600 [Oryza sativa Japonica Group]
LOC_Os12g24020	231	54	316	683	1180	1070	3.2706	0.870794	4.88886	9.82272	19.3071	18.2752	0.000225651	2.36167	up	[P]	Inorganic ion transport and metabolism	--	K22547|1.8e-26|bdi:100831483|K22547 arsenate reductase [EC:1.20.4.1] | (RefSeq) thiosulfate sulfurtransferase 16, chloroplastic	--	[P]	Inorganic ion transport and metabolism	Rhodanese-like domain	Rhodanese-like domain-containing protein 17 OS=Arabidopsis thaliana OX=3702 GN=STR17 PE=2 SV=1	P	Inorganic ion transport and metabolism	hypothetical protein DAI22_12g110700 [Oryza sativa Japonica Group]
LOC_Os05g30350	2857	1720	3191	4195	4906	6840	28.0218	19.2054	33.3635	40.639	54.4099	79.1582	0.00586962	1.13817	up	[G]	Carbohydrate transport and metabolism	Molecular Function: hydrolase activity, hydrolyzing O-glycosyl compounds (GO:0004553);; Biological Process: carbohydrate metabolic process (GO:0005975);;	K01188|0.0e+00|dosa:Os05t0366600-01|K01188 beta-glucosidase [EC:3.2.1.21] | (RefSeq) Os05g0366600; Similar to Hydroxyisourate hydrolase.	Cyanoamino acid metabolism (ko00460);; Starch and sucrose metabolism (ko00500);; Phenylpropanoid biosynthesis (ko00940)	[G]	Carbohydrate transport and metabolism	Glycosyl hydrolase family 1	Beta-glucosidase 22 OS=Oryza sativa subsp. japonica OX=39947 GN=BGLU22 PE=2 SV=1	G	Carbohydrate transport and metabolism	beta-glucosidase 22 [Oryza sativa Japonica Group]
LOC_Os03g60580	294	123	300	857	610	628	13.9206	6.60845	15.1096	40.0782	32.6313	35.0952	0.000633293	1.64603	up	--	--	Molecular Function: actin binding (GO:0003779);; Cellular Component: actin cytoskeleton (GO:0015629);; Biological Process: actin filament depolymerization (GO:0030042);;	K05765|8.1e-79|dosa:Os03t0820500-01|K05765 cofilin | (RefSeq) Os03g0820500; Similar to WCOR719.	--	[Z]	Cytoskeleton	Cofilin/tropomyosin-type actin-binding protein	Actin-depolymerizing factor 3 OS=Oryza sativa subsp. japonica OX=39947 GN=ADF3 PE=1 SV=1	Z	Cytoskeleton	actin-depolymerizing factor 3 [Oryza sativa Japonica Group]
LOC_Os10g22560	354	307	376	566	674	871	2.88167	2.7506	3.39077	4.00724	5.68617	7.84819	0.000523373	1.14856	up	[E]	Amino acid transport and metabolism	Molecular Function: peptide:proton symporter activity (GO:0015333);; Cellular Component: integral component of membrane (GO:0016021);; Molecular Function: oligopeptide transmembrane transporter activity (GO:0035673);; Molecular Function: peptide transmembrane transporter activity (GO:1904680);;	K14638|2.6e-250|obr:102708831|K14638 solute carrier family 15 (peptide/histidine transporter), member 3/4 | (RefSeq) protein NRT1/ PTR FAMILY 8.3-like	--	[E]	Amino acid transport and metabolism	POT family	Protein NRT1/ PTR FAMILY 8.3 OS=Arabidopsis thaliana OX=3702 GN=NPF8.3 PE=1 SV=1	E	Amino acid transport and metabolism	protein NRT1/ PTR FAMILY 8.3 isoform X1 [Oryza sativa Japonica Group]
LOC_Os01g59080	1073	646	857	2391	1869	2747	23.4045	16.0318	19.9176	51.4938	46.0859	70.6864	1.13127e-06	1.56078	up	--	--	Cellular Component: integral component of membrane (GO:0016021);;	--	--	--	--	Protein of unknown function (DUF3007)	--	S	Function unknown	uncharacterized protein LOC4327543 [Oryza sativa Japonica Group]
LOC_Os08g27010	437	254	307	1067	737	1091	6.98665	4.62864	5.23563	16.8665	13.3331	20.6124	1.50522e-06	1.65844	up	--	--	Cellular Component: integral component of membrane (GO:0016021);;	--	--	--	--	Protein of unknown function (DUF2854)	--	S	Function unknown	uncharacterized protein LOC4345365 [Oryza sativa Japonica Group]
LOC_Os02g36619	92	32	67	270	227	292	0.755561	0.299234	0.583943	2.19258	2.10863	2.83777	1.9701e-05	2.15423	up	--	--	Cellular Component: exocyst (GO:0000145);; Biological Process: exocytosis (GO:0006887);; Biological Process: protein transport (GO:0015031);;	K07195|8.3e-31|egu:105051168|K07195 exocyst complex component 7 | (RefSeq) exocyst complex component EXO70B1-like	--	[U]	Intracellular trafficking, secretion, and vesicular transport	Exo70 exocyst complex subunit	--	U	Intracellular trafficking, secretion, and vesicular transport	exocyst complex component EXO70A1 isoform X1 [Oryza sativa Japonica Group]
LOC_Os02g33330	480	228	380	785	739	1032	12.665	6.82867	10.6899	20.4392	22.0278	32.1428	0.00123389	1.34184	up	--	--	--	K13206|3.2e-12|ghi:107902778|K13206 coiled-coil domain-containing protein 55 | (RefSeq) LOW QUALITY PROTEIN: nuclear speckle splicing regulatory protein 1	--	--	--	--	Protein GL2-INTERACTING REPRESSOR 1 OS=Arabidopsis thaliana OX=3702 GN=GIR1 PE=1 SV=1	--	--	uncharacterized protein LOC4329572 [Oryza sativa Japonica Group]
LOC_Os01g31870	287	244	224	459	549	597	2.48672	2.3162	2.14274	3.97598	5.33688	6.24629	2.17449e-05	1.22872	up	[P]	Inorganic ion transport and metabolism	Cellular Component: integral component of membrane (GO:0016021);; Molecular Function: metal ion transmembrane transporter activity (GO:0046873);;	K21398|8.6e-118|jcu:105630317|K21398 natural resistance-associated macrophage protein 2 | (RefSeq) metal transporter Nramp1 isoform X1	--	[P]	Inorganic ion transport and metabolism	Natural resistance-associated macrophage protein	Metal transporter Nramp4 OS=Oryza sativa subsp. japonica OX=39947 GN=NRAMP4 PE=2 SV=1	P	Inorganic ion transport and metabolism	metal transporter Nramp4 isoform X1 [Oryza sativa Japonica Group]
LOC_Os02g36150	35	29	37	153	114	163	0.42121	0.389435	0.473383	1.83183	1.55708	2.32969	7.44746e-07	2.21416	up	[QV]	Secondary metabolites biosynthesis, transport and catabolism;; Defense mechanisms	Molecular Function: monooxygenase activity (GO:0004497);; Molecular Function: iron ion binding (GO:0005506);; Molecular Function: oxidoreductase activity, acting on paired donors, with incorporation or reduction of molecular oxygen (GO:0016705);; Molecular Function: heme binding (GO:0020037);;	K16083|2.8e-296|osa:4329725|K16083 ent-isokaurene hydroxylase [EC:1.14.14.76] | (RefSeq) ent-isokaurene C2-hydroxylase	Diterpenoid biosynthesis (ko00904)	[Q]	Secondary metabolites biosynthesis, transport and catabolism	Cytochrome P450	Ent-isokaurene C2/C3-hydroxylase OS=Oryza sativa subsp. japonica OX=39947 GN=CYP71Z6 PE=1 SV=1	Q	Secondary metabolites biosynthesis, transport and catabolism	ent-isokaurene C2/C3-hydroxylase [Oryza sativa Japonica Group]
LOC_Os03g37840	52	42	45	109	153	211	0.377021	0.350235	0.353229	0.787698	1.26873	1.83267	6.64456e-05	1.89708	up	[P]	Inorganic ion transport and metabolism	Molecular Function: potassium ion transmembrane transporter activity (GO:0015079);; Cellular Component: integral component of membrane (GO:0016021);;	K03549|0.0e+00|dosa:Os03t0575200-01|K03549 KUP system potassium uptake protein | (RefSeq) Os03g0575200, HAK16, HIGH-AFFINITY_POTASSIUM(K+)_TRANSPORTER_16; Similar to Potassium transporter 1 (OsHAK1).	--	--	--	K+ potassium transporter	Probable potassium transporter 16 OS=Oryza sativa subsp. japonica OX=39947 GN=HAK16 PE=2 SV=1	P	Inorganic ion transport and metabolism	probable potassium transporter 16 [Oryza sativa Japonica Group]
LOC_Os02g44920	17	7	29	650	435	334	0.252434	0.107288	0.471552	9.99412	7.65624	6.14151	9.91189e-21	4.83995	up	[T]	Signal transduction mechanisms	Molecular Function: protein serine/threonine kinase activity (GO:0004674);; Molecular Function: ATP binding (GO:0005524);;	K00924|5.7e-115|csat:104716570|K00924 kinase [EC:2.7.1.-] | (RefSeq) probable serine/threonine-protein kinase Cx32, chloroplastic	--	[T]	Signal transduction mechanisms	Protein tyrosine and serine/threonine kinase	Probable serine/threonine-protein kinase PIX13 OS=Arabidopsis thaliana OX=3702 GN=PIX13 PE=1 SV=2	T	Signal transduction mechanisms	probable serine/threonine-protein kinase PIX13 [Oryza sativa Japonica Group]
LOC_Os05g40180	262	150	178	357	412	742	1.41187	0.918314	1.02046	1.89848	2.50768	4.71804	0.00110957	1.47519	up	[T]	Signal transduction mechanisms	Molecular Function: protein kinase activity (GO:0004672);; Molecular Function: ATP binding (GO:0005524);;	K08818|1.6e-08|ats:109741514|K08818 cell division cycle 2-like [EC:2.7.11.22] | (RefSeq) LOC109741514; putative cyclin-dependent kinase F-2	--	[R]	General function prediction only	Protein kinase domain	Serine/threonine-protein kinase STN8, chloroplastic OS=Arabidopsis thaliana OX=3702 GN=STN8 PE=2 SV=1	T	Signal transduction mechanisms	serine/threonine-protein kinase STN8, chloroplastic [Oryza sativa Japonica Group]
LOC_Os06g45350	586	489	619	921	1014	1394	5.05858	4.75801	5.65695	7.8605	9.92193	13.9248	0.000738632	1.09436	up	[M]	Cell wall/membrane/envelope biogenesis	Molecular Function: protein kinase activity (GO:0004672);; Molecular Function: ATP binding (GO:0005524);;	K01534|1.1e-89|var:108330779|K01534 Zn2+/Cd2+-exporting ATPase [EC:7.2.2.12 7.2.2.21] | (RefSeq) cadmium/zinc-transporting ATPase HMA3-like	--	[T]	Signal transduction mechanisms	Protein tyrosine and serine/threonine kinase	Receptor-like cytosolic serine/threonine-protein kinase RBK1 OS=Arabidopsis thaliana OX=3702 GN=RBK1 PE=1 SV=1	T	Signal transduction mechanisms	hypothetical protein DAI22_06g243800 [Oryza sativa Japonica Group]
LOC_Os11g01690	0	0	0	47	45	40	0	0	0	1.56131	1.68741	1.58042	4.35929e-07	8.04708	up	--	--	--	--	--	--	--	--	--	--	--	hypothetical protein LOC_Os11g01690 [Oryza sativa Japonica Group]
LOC_Os07g08300	222	210	250	494	671	1048	1.54516	1.85823	1.72775	3.22907	5.15751	8.4811	1.01617e-06	1.81829	up	--	--	Cellular Component: plant-type vacuole (GO:0000325);; Biological Process: response to acid chemical (GO:0001101);; Molecular Function: molecular_function (GO:0003674);; Molecular Function: transporter activity (GO:0005215);; Cellular Component: cellular_component (GO:0005575);; Cellular Component: intracellular (GO:0005622);; Cellular Component: obsolete cell (GO:0005623);; Cellular Component: cy…	K12818|6.9e-44|smo:SELMODRAFT_429199|K12818 ATP-dependent RNA helicase DHX8/PRP22 [EC:3.6.4.13] | (RefSeq) hypothetical protein	Spliceosome (ko03040)	[R]	General function prediction only	Major Facilitator Superfamily	Protein ZINC INDUCED FACILITATOR-LIKE 1 OS=Arabidopsis thaliana OX=3702 GN=ZIFL1 PE=2 SV=1	S	Function unknown	hypothetical protein DAI22_07g052600 [Oryza sativa Japonica Group]
LOC_Os05g15770	460	227	1040	3462	9904	3640	7.49683	4.20102	18.0877	55.7804	182.739	70.0926	0.0031418	3.38783	up	--	--	Molecular Function: chitinase activity (GO:0004568);; Cellular Component: extracellular region (GO:0005576);; Biological Process: carbohydrate metabolic process (GO:0005975);;	K01183|1.9e-172|osa:4338208|K01183 chitinase [EC:3.2.1.14] | (RefSeq) xylanase inhibitor protein 2-like	Amino sugar and nucleotide sugar metabolism (ko00520)	[M]	Cell wall/membrane/envelope biogenesis	Glycosyl hydrolases family 18	Xylanase inhibitor protein XIP OS=Oryza sativa subsp. japonica OX=39947 GN=XIP PE=2 SV=1	M	Cell wall/membrane/envelope biogenesis	xylanase inhibitor protein 2-like [Oryza sativa Japonica Group]
LOC_Os01g10580	114	98	117	287	193	219	1.59834	1.5555	1.74353	3.977	3.05973	3.62281	0.00252783	1.21499	up	--	--	Molecular Function: zinc ion binding (GO:0008270);;	--	--	--	--	B-box zinc finger	B-box zinc finger protein 22 OS=Arabidopsis thaliana OX=3702 GN=BBX22 PE=1 SV=2	S	Function unknown	B-box zinc finger protein 22 [Oryza sativa Japonica Group]
LOC_Os08g10020	11320	6581	9692	21448	16892	25035	286.687	189.585	261.584	536.141	483.424	747.64	0.000102565	1.31124	up	--	--	Cellular Component: photosystem II oxygen evolving complex (GO:0009654);; Biological Process: photosynthesis (GO:0015979);; Cellular Component: integral component of membrane (GO:0016021);;	K03541|4.1e-50|dosa:Os08t0200300-02|K03541 photosystem II 10kDa protein | (RefSeq) Os08g0200300; Similar to Photosystem II 10 kDa polypeptide (Fragment).	Photosynthesis (ko00195)	--	--	Photosystem II 10 kDa polypeptide PsbR	Photosystem II 10 kDa polypeptide, chloroplastic OS=Spinacia oleracea OX=3562 GN=PSBR PE=2 SV=1	U	Intracellular trafficking, secretion, and vesicular transport	hypothetical protein DAI22_08g064000 [Oryza sativa Japonica Group]
LOC_Os06g09560	455	264	396	1079	643	898	9.01704	5.93358	8.35402	21.1011	14.3974	20.9898	0.000610114	1.34555	up	--	--	--	--	--	--	--	--	--	--	--	unknown protein [Oryza sativa Japonica Group]
LOC_Os03g08170	353	181	474	910	892	1401	3.76892	2.19653	5.39403	9.6024	10.7831	17.6703	0.000221834	1.75218	up	[T]	Signal transduction mechanisms	Molecular Function: protein kinase activity (GO:0004672);; Molecular Function: ATP binding (GO:0005524);;	K00924|3.7e-92|boe:106307512|K00924 kinase [EC:2.7.1.-] | (RefSeq) probable receptor-like protein kinase At3g55450 isoform X1	--	[T]	Signal transduction mechanisms	Protein tyrosine and serine/threonine kinase	Serine/threonine-protein kinase RIPK OS=Arabidopsis thaliana OX=3702 GN=RIPK PE=1 SV=1	T	Signal transduction mechanisms	serine/threonine-protein kinase RIPK [Oryza sativa Japonica Group]
LOC_Os06g50040	562	297	340	1346	932	1048	13.0942	7.87957	8.45174	30.9858	24.5719	28.8386	1.31917e-05	1.60117	up	--	--	Biological Process: response to auxin (GO:0009733);;	K14488|1.0e-46|dosa:Os06t0714300-01|K14488 SAUR family protein | (RefSeq) Os06g0714300, SMALL_AUXIN-UP_RNA_29, SAUR29; Auxin responsive SAUR protein family protein.	Plant hormone signal transduction (ko04075)	--	--	Auxin responsive protein	Auxin-responsive protein SAUR32 OS=Arabidopsis thaliana OX=3702 GN=SAUR32 PE=2 SV=1	S	Function unknown	auxin-responsive protein SAUR32 [Oryza sativa Japonica Group]
LOC_Os01g62140	0	0	0	54	73	57	0	0	0	1.60865	2.49043	2.01936	2.02195e-08	8.52959	up	--	--	--	--	--	--	--	--	--	--	--	hypothetical protein LOC_Os03g04700 [Oryza sativa Japonica Group]
LOC_Os03g52130	227	198	180	429	320	396	6.78616	6.73607	5.73773	12.7007	10.8416	13.9928	0.00069308	1.05875	up	--	--	Cellular Component: photosystem I (GO:0009522);; Biological Process: photosynthesis (GO:0015979);;	--	--	--	--	Photosystem I reaction centre subunit N (PSAN or PSI-N)	--	S	Function unknown	uncharacterized protein LOC4333999 [Oryza sativa Japonica Group]
LOC_Os11g03580	23	16	14	87	38	65	0.455215	0.361859	0.286192	1.74377	0.859033	1.55934	0.00659508	1.977	up	[S]	Function unknown	--	--	--	--	--	Domain of unknown function (DUF309)	--	S	Function unknown	uncharacterized protein LOC4349671 [Oryza sativa Japonica Group]
LOC_Os07g35680	218	157	216	498	592	812	1.8246	1.49347	1.93123	4.12195	5.61707	8.0408	2.47016e-07	1.80359	up	[T]	Signal transduction mechanisms	Molecular Function: protein kinase activity (GO:0004672);; Molecular Function: ATP binding (GO:0005524);; Cellular Component: integral component of membrane (GO:0016021);;	K24104|5.5e-77|thj:104799061|K24104 GPN-loop GTPase | (RefSeq) LOW QUALITY PROTEIN: uncharacterized protein LOC104799061	--	--	--	Protein kinase domain	Cysteine-rich receptor-like protein kinase 6 OS=Oryza sativa subsp. japonica OX=39947 GN=CRK6 PE=1 SV=1	T	Signal transduction mechanisms	cysteine-rich receptor-like protein kinase 10 [Oryza sativa Japonica Group]
LOC_Os04g50770	198	140	211	668	606	920	2.43512	1.95048	2.7604	8.1212	8.43475	13.3658	3.74135e-10	2.10988	up	--	--	Molecular Function: DNA binding (GO:0003677);; Cellular Component: nucleus (GO:0005634);;	K09422|3.7e-174|dosa:Os04t0594100-01|K09422 transcription factor MYB, plant | (RefSeq) Os04g0594100; Similar to P-type R2R3 Myb protein (Fragment).	--	[K]	Transcription	Myb-like DNA-binding domain	Myb-related protein Zm1 OS=Zea mays OX=4577 PE=2 SV=1	--	--	myb-related protein Zm1 [Oryza sativa Japonica Group]
LOC_Os02g37700	83	47	48	165	91	217	1.15637	0.744822	0.716247	2.29126	1.44278	3.5936	0.00819007	1.5318	up	--	--	Biological Process: lipid metabolic process (GO:0006629);; Molecular Function: O-acyltransferase activity (GO:0008374);;	K06129|6.8e-17|csl:COCSUDRAFT_65109|K06129 lysophospholipase III [EC:3.1.1.5] | (RefSeq) Lecithin:cholesterol acyltransferase	Glycerophospholipid metabolism (ko00564)	[I]	Lipid transport and metabolism	Lecithin:cholesterol acyltransferase	Lecithin-cholesterol acyltransferase-like 1 OS=Oryza sativa subsp. japonica OX=39947 GN=Os03g0232800 PE=2 SV=1	I	Lipid transport and metabolism	lecithin-cholesterol acyltransferase-like 1 isoform X1 [Oryza sativa Japonica Group]
LOC_Os04g57130	386	194	393	1077	707	1287	10.4244	5.96197	11.3391	28.7765	21.6203	41.0965	5.2763e-05	1.75315	up	--	--	Cellular Component: apoplast (GO:0048046);;	--	--	--	--	--	--	--	--	Os04g0666800, partial [Oryza sativa Japonica Group]
LOC_Os02g07110	49	32	54	124	100	110	1.23142	0.917238	1.46087	3.12706	2.89013	3.31144	0.0098406	1.42255	up	--	--	Cellular Component: integral component of membrane (GO:0016021);;	--	--	--	--	--	--	--	--	hypothetical protein EE612_009083, partial [Oryza sativa]
LOC_Os01g73500	339	191	341	1065	924	1306	6.32169	4.03793	6.77024	19.6658	19.5322	28.8728	1.96375e-08	2.02458	up	--	--	Cellular Component: plasma membrane (GO:0005886);;	--	--	--	--	--	--	S	Function unknown	uncharacterized protein LOC4324469 isoform X1 [Oryza sativa Japonica Group]
LOC_Os09g27010	141	190	206	321	366	334	1.69452	2.59639	2.64025	3.80844	4.98625	4.74601	0.00356864	1.06318	up	--		Molecular Function: protein kinase activity (GO:0004672);; Molecular Function: ATP binding (GO:0005524);;	K00924|2.7e-88|boe:106307512|K00924 kinase [EC:2.7.1.-] | (RefSeq) probable receptor-like protein kinase At3g55450 isoform X1	--	[T]	Signal transduction mechanisms	Protein tyrosine and serine/threonine kinase	Serine/threonine-protein kinase RIPK OS=Arabidopsis thaliana OX=3702 GN=RIPK PE=1 SV=1	T	Signal transduction mechanisms	serine/threonine-protein kinase RIPK [Oryza sativa Japonica Group]
LOC_Os05g02200	54	44	70	241	227	295	0.994788	0.930861	1.38368	4.42206	4.7583	6.46696	5.22052e-09	2.29799	up	--	--	--	--	--	--	--	Salt stress response/antifungal	--	S	Function unknown	cysteine-rich repeat secretory protein 55 [Oryza sativa Japonica Group]
LOC_Os03g08490	335	271	258	438	432	784	5.60216	5.15755	4.59225	7.22443	8.16662	15.4693	0.00659508	1.06495	up	--	--	Molecular Function: DNA binding (GO:0003677);; Molecular Function: DNA-binding transcription factor activity (GO:0003700);; Cellular Component: nucleus (GO:0005634);;	K09286|9.0e-49|sita:101772959|K09286 EREBP-like factor | (RefSeq) ethylene-responsive transcription factor ERF073	--	--	--	AP2 domain	Ethylene-responsive transcription factor RAP2-12 OS=Arabidopsis thaliana OX=3702 GN=RAP2-12 PE=1 SV=1	K	Transcription	ethylene-responsive transcription factor ERF073 [Oryza sativa Japonica Group]
LOC_Os11g29870	85	46	94	176	197	195	1.35281	0.824147	1.59803	2.78229	3.56916	3.68118	0.00500992	1.44503	up	--	--	Molecular Function: DNA-binding transcription factor activity (GO:0003700);; Cellular Component: nucleus (GO:0005634);; Molecular Function: sequence-specific DNA binding (GO:0043565);;	K12835|1.5e-26|cmax:111493042|K12835 ATP-dependent RNA helicase DDX42 [EC:3.6.4.13] | (RefSeq) DEAD-box ATP-dependent RNA helicase 24 isoform X1	Spliceosome (ko03040)	--	--	WRKY DNA -binding domain	Probable WRKY transcription factor 75 OS=Arabidopsis thaliana OX=3702 GN=WRKY75 PE=1 SV=1	K	Transcription	probable WRKY transcription factor 56 [Oryza sativa Japonica Group]
NewGene_4733	0	0	0	106	311	112	0	0	0	0.613282	2.0645	0.775404	5.4933e-12	10.0712	up	--	--	--	K12153|3.29e-22|vra:106778952|K12153 phenylalanine N-monooxygenase [EC:1.14.14.40] | (RefSeq) isoleucine N-monooxygenase 2-like	Cyanoamino acid metabolism (ko00460);; Glucosinolate biosynthesis (ko00966);; 2-Oxocarboxylic acid metabolism (ko01210)	--	--	Domain of unknown function (DUF4218)	--	--	--	uncharacterized protein LOC107277528 isoform X1 [Oryza sativa Japonica Group]
LOC_Os01g12750	146	89	119	407	320	323	1.65585	1.14193	1.43519	4.55292	4.09956	4.32126	6.87435e-06	1.69433	up	[QV]	Secondary metabolites biosynthesis, transport and catabolism;; Defense mechanisms	Molecular Function: monooxygenase activity (GO:0004497);; Molecular Function: iron ion binding (GO:0005506);; Cellular Component: integral component of membrane (GO:0016021);; Molecular Function: oxidoreductase activity, acting on paired donors, with incorporation or reduction of molecular oxygen (GO:0016705);; Molecular Function: heme binding (GO:0020037);;	K20617|6.5e-161|ats:109749785|K20617 cytochrome P450 family 71 subfamily A | (RefSeq) LOC109749785; cytochrome P450 71A1-like	--	[Q]	Secondary metabolites biosynthesis, transport and catabolism	Cytochrome P450	Cytochrome P450 71A1 OS=Persea americana OX=3435 GN=CYP71A1 PE=1 SV=2	Q	Secondary metabolites biosynthesis, transport and catabolism	cytochrome P450 71A1 [Oryza sativa Japonica Group]
LOC_Os06g24190	13	8	12	64	69	52	0.353499	0.247524	0.338008	1.70047	2.09945	1.64259	0.000128682	2.62029	up	--	--	--	--	--	--	--	--	--	--	--	uncharacterized protein LOC4340978 [Oryza sativa Japonica Group]
LOC_Os07g05000	461	501	493	859	860	1487	6.19506	7.66705	7.06869	11.4171	13.0865	23.6193	9.49104e-05	1.2673	up	[R]	General function prediction only	Molecular Function: oxidoreductase activity (GO:0016491);;	K05275|7.3e-68|ppp:112279415|K05275 pyridoxine 4-dehydrogenase [EC:1.1.1.65] | (RefSeq) pyridoxal reductase, chloroplastic-like	Vitamin B6 metabolism (ko00750)	[C]	Energy production and conversion	Aldo/keto reductase family	Uncharacterized oxidoreductase At1g06690, chloroplastic OS=Arabidopsis thaliana OX=3702 GN=At1g06690 PE=1 SV=1	C	Energy production and conversion	uncharacterized oxidoreductase At1g06690, chloroplastic [Oryza sativa Japonica Group]
LOC_Os03g28300	252	152	272	312	545	717	1.56708	1.07639	1.86213	1.98858	3.80408	5.39738	0.00915859	1.32499	up	--		Molecular Function: protein kinase activity (GO:0004672);; Molecular Function: ATP binding (GO:0005524);;	K14510|9.5e-47|bvg:104898488|K14510 serine/threonine-protein kinase CTR1 [EC:2.7.11.1] | (RefSeq) serine/threonine-protein kinase CTR1	MAPK signaling pathway - plant (ko04016);; Plant hormone signal transduction (ko04075)	[T]	Signal transduction mechanisms	Protein tyrosine and serine/threonine kinase	Serine/threonine-protein kinase CTR1 OS=Arabidopsis thaliana OX=3702 GN=CTR1 PE=1 SV=1	T	Signal transduction mechanisms	dual specificity protein kinase shkD isoform X1 [Oryza sativa Japonica Group]
LOC_Os11g30620	8	13	14	60	73	163	0.079312	0.155883	0.160116	0.627642	0.881007	2.05828	2.91215e-06	3.20195	up	--	--	Cellular Component: integral component of membrane (GO:0016021);;	--	--	--	--	--	--	--	--	uncharacterized protein LOC4350559 [Oryza sativa Japonica Group]
LOC_Os03g01520	15	11	18	62	59	62	0.498164	0.437832	0.639581	2.12327	2.32924	2.55276	0.00106115	2.17829	up	--	--	--	--	--	--	--	--	--	--	--	Hypothetical protein [Oryza sativa Japonica Group]
LOC_Os07g48980	124	198	125	328	269	272	1.62323	2.95988	1.74554	4.25642	4.00182	4.21171	0.00138657	1.12024	up	--	--	Molecular Function: nicotianamine synthase activity (GO:0030410);; Biological Process: nicotianamine biosynthetic process (GO:0030418);;	K05953|5.2e-190|dosa:Os07t0689600-01|K05953 nicotianamine synthase [EC:2.5.1.43] | (RefSeq) Os07g0689600, NICOTIANAMINE_SYNTHASE_3, NAS3; Nicotianamine synthase 3 (EC 2.5.1.43) (S-adenosyl-L-methionine:S- adenosyl-L-methionine:S-adenosyl-methionine 3-amino-3- carboxypropyltransferase 3) (OsNAS3).	--	--	--	Nicotianamine synthase protein	Nicotianamine synthase 3 OS=Oryza sativa subsp. indica OX=39946 GN=NAS3 PE=2 SV=2	S	Function unknown	nicotianamine synthase 3 [Oryza sativa Japonica Group]
LOC_Os12g13445	20	16	27	59	226	90	0.39417	0.349403	0.559603	1.16106	5.0988	2.1051	0.000246754	2.71252	up	--	--	--	--	--	--	--	--	--	--	--	hypothetical protein EE612_058597 [Oryza sativa]
LOC_Os10g40020	177	140	121	230	311	362	1.58338	1.41726	1.14094	2.00213	3.15696	3.89589	0.00202405	1.18566	up	[IQR]	Lipid transport and metabolism;; Secondary metabolites biosynthesis, transport and catabolism;; General function prediction only	--	K19329|1.3e-102|dct:110097933|K19329 WW domain-containing oxidoreductase | (RefSeq) short-chain dehydrogenase TIC 32, chloroplastic-like isoform X1	--	[Q]	Secondary metabolites biosynthesis, transport and catabolism	short chain dehydrogenase	Short-chain dehydrogenase TIC 32, chloroplastic OS=Pisum sativum OX=3888 GN=TIC32 PE=1 SV=1	Q	Secondary metabolites biosynthesis, transport and catabolism	short-chain dehydrogenase TIC 32, chloroplastic isoform X1 [Oryza sativa Japonica Group]
LOC_Os02g49880	126	110	87	270	286	428	0.931442	0.925935	0.683302	1.97657	2.3932	3.74586	6.69841e-07	1.74775	up	--	--	Cellular Component: nucleus (GO:0005634);; Molecular Function: zinc ion binding (GO:0008270);;	K12135|4.3e-06|thj:104802991|K12135 zinc finger protein CONSTANS | (RefSeq) zinc finger protein CONSTANS-LIKE 2-like	Circadian rhythm - plant (ko04712)	[K]	Transcription	CCT motif	Zinc finger protein CONSTANS-LIKE 16 OS=Arabidopsis thaliana OX=3702 GN=COL16 PE=1 SV=2	K	Transcription	zinc finger protein CONSTANS-LIKE 16 [Oryza sativa Japonica Group]
LOC_Os09g04960	49	28	122	281	224	195	0.253886	0.1612	0.676594	1.44648	1.31814	1.19514	0.00726844	1.88645	up	--	--	Molecular Function: nucleic acid binding (GO:0003676);; Biological Process: DNA integration (GO:0015074);;	K12349|1.6e-88|ccaj:109806181|K12349 neutral ceramidase [EC:3.5.1.23] | (RefSeq) neutral ceramidase-like	Sphingolipid metabolism (ko00600)	[R]	General function prediction only	Reverse transcriptase (RNA-dependent DNA polymerase)	Uncharacterized mitochondrial protein AtMg00860 OS=Arabidopsis thaliana OX=3702 GN=AtMg00860 PE=4 SV=1	U	Intracellular trafficking, secretion, and vesicular transport	retrotransposon protein, putative, unclassified, expressed [Oryza sativa Japonica Group]
LOC_Os03g17870	355	81	393	1151	1077	514	34.7646	8.97345	41.0358	111.31	119.262	59.408	0.00884405	1.8171	up	--	--	Molecular Function: copper ion binding (GO:0005507);; Molecular Function: zinc ion binding (GO:0008270);; Molecular Function: nickel cation binding (GO:0016151);; Molecular Function: cadmium ion binding (GO:0046870);;	--	--	--	--	Metallothionein	Metallothionein-like protein 1B OS=Oryza sativa subsp. japonica OX=39947 GN=MT1B PE=2 SV=1	S	Function unknown	metallothionein-like protein 1B [Oryza sativa Japonica Group]
LOC_Os02g46460	1615	726	1832	2937	2571	4081	14.7537	7.46605	17.8146	25.8436	26.4823	43.7545	0.00793812	1.28715	up	[E]	Amino acid transport and metabolism	Cellular Component: integral component of membrane (GO:0016021);; Molecular Function: transmembrane transporter activity (GO:0022857);;	K14638|7.6e-224|egu:105043845|K14638 solute carrier family 15 (peptide/histidine transporter), member 3/4 | (RefSeq) protein NRT1/ PTR FAMILY 7.3-like isoform X1	--	[E]	Amino acid transport and metabolism	POT family	Protein NRT1/ PTR FAMILY 7.3 OS=Arabidopsis thaliana OX=3702 GN=NPF7.3 PE=1 SV=2	E	Amino acid transport and metabolism	protein NRT1/ PTR FAMILY 7.2 [Oryza sativa Japonica Group]
LOC_Os10g05250	19	47	29	93	114	142	0.164096	0.467643	0.272761	0.81152	1.13975	1.47525	0.000182584	2.0374	up	--		Molecular Function: protein serine/threonine kinase activity (GO:0004674);; Molecular Function: ATP binding (GO:0005524);;	K13436|4.5e-63|gab:108488231|K13436 pto-interacting protein 1 [EC:2.7.11.1] | (RefSeq) PTI1-like tyrosine-protein kinase 1	Plant-pathogen interaction (ko04626)	--	--	Protein kinase domain	Wall-associated receptor kinase-like 1 OS=Arabidopsis thaliana OX=3702 GN=WAKL1 PE=2 SV=1	--	--	Putative wall-associated protein kinase [Oryza sativa]
LOC_Os05g05210	685	677	689	1125	1254	1636	7.03635	7.87929	7.56365	11.4548	14.5189	19.8026	3.91693e-05	1.10077	up	--	--	Molecular Function: protein binding (GO:0005515);;	K11801|1.1e-278|osa:4337782|K11801 DDB1- and CUL4-associated factor 11 | (RefSeq) LEC14B protein isoform X1	--	[R]	General function prediction only	WD domain, G-beta repeat	LEC14B protein OS=Lithospermum erythrorhizon OX=34254 PE=2 SV=1	S	Function unknown	LEC14B protein isoform X1 [Oryza sativa Japonica Group]
LOC_Os12g33120	161	60	95	933	424	1405	5.89687	2.48851	3.70689	33.9115	17.6144	61.0027	2.13135e-10	3.22742	up	--	--	--	--	--	--	--	--	--	--	--	uncharacterized protein LOC9268392 [Oryza sativa Japonica Group]
LOC_Os08g40910	44	62	46	221	189	145	0.99791	1.61543	1.10987	4.9977	4.87968	3.90785	7.61086e-07	2.02538	up	--	--	--	--	--	--	--	--	--	--	--	hypothetical protein EE612_045424 [Oryza sativa]
LOC_Os02g04640	43	11	66	258	300	383	0.451401	0.128956	0.751912	2.72732	3.627	4.83728	1.55168e-06	3.0416	up	--	--	Molecular Function: DNA binding (GO:0003677);; Cellular Component: nucleus (GO:0005634);;	K14491|1.3e-10|brp:103832960|K14491 two-component response regulator ARR-B family | (RefSeq) putative two-component response regulator ARR19	Plant hormone signal transduction (ko04075)	--	--	MYB-CC type transfactor, LHEQLE motif	Protein PHOSPHATE STARVATION RESPONSE 3 OS=Oryza sativa subsp. japonica OX=39947 GN=PHR3 PE=2 SV=1	K	Transcription	protein PHOSPHATE STARVATION RESPONSE 3 [Oryza sativa Japonica Group]
LOC_Os03g05800	186	175	197	375	293	403	4.11474	4.39093	4.70419	8.32711	7.44224	10.6095	0.00133572	1.06743	up	--	--	--	K01657|3.6e-18|cam:101503207|K01657 anthranilate synthase component I [EC:4.1.3.27] | (RefSeq) anthranilate synthase alpha subunit 1, chloroplastic-like	Phenylalanine, tyrosine and tryptophan biosynthesis (ko00400);; Biosynthesis of amino acids (ko01230)	--	--	--	--	--	--	uncharacterized protein LOC4331651 [Oryza sativa Japonica Group]
LOC_Os01g07590	526	591	406	1491	631	1226	8.18525	10.4802	6.74216	22.9329	11.115	22.5351	0.000857517	1.28109	up	[T]	Signal transduction mechanisms	--	--	--	--	--	Universal stress protein family	--	S	Function unknown	hypothetical protein OsI_00575 [Oryza sativa Indica Group]
LOC_Os11g13870	246	195	281	527	386	662	3.88166	3.50919	4.72599	8.23338	6.90038	12.3516	0.00140186	1.2352	up	[R]	General function prediction only	Cellular Component: Golgi apparatus (GO:0005794);; Biological Process: plant-type secondary cell wall biogenesis (GO:0009834);; Biological Process: xylan metabolic process (GO:0045491);; Biological Process: xylan biosynthetic process (GO:0045492);;	K18801|3.9e-139|dosa:Os11t0242600-00|K18801 glucuronoxylan 4-O-methyltransferase [EC:2.1.1.112] | (RefSeq) Os11g0242600; Protein of unknown function DUF579, plant family protein.	--	--	--	Polysaccharide biosynthesis	Glucuronoxylan 4-O-methyltransferase 2 OS=Arabidopsis thaliana OX=3702 GN=GXM2 PE=1 SV=1	S	Function unknown	glucuronoxylan 4-O-methyltransferase 2 [Oryza sativa Japonica Group]
LOC_Os12g33610	15	9	7	47	59	85	0.135108	0.082756	0.067693	0.419635	0.598841	0.903261	0.000110449	2.76357	up	[E]	Amino acid transport and metabolism	Cellular Component: cytoplasm (GO:0005737);; Biological Process: L-phenylalanine catabolic process (GO:0006559);; Biological Process: cinnamic acid biosynthetic process (GO:0009800);; Molecular Function: phenylalanine ammonia-lyase activity (GO:0045548);;	K10775|0.0e+00|dosa:Os12t0520200-01|K10775 phenylalanine ammonia-lyase [EC:4.3.1.24] | (RefSeq) Os12g0520200; Similar to phenylalanine ammonia-lyase.	Phenylalanine metabolism (ko00360);; Phenylpropanoid biosynthesis (ko00940)	[Q]	Secondary metabolites biosynthesis, transport and catabolism	Aromatic amino acid lyase	Phenylalanine ammonia-lyase OS=Oryza sativa subsp. indica OX=39946 GN=ZB8 PE=3 SV=1	H	Coenzyme transport and metabolism	hypothetical protein DAI22_12g148200 [Oryza sativa Japonica Group]
LOC_Os06g03830	35	43	22	104	113	200	0.451806	0.692389	0.308474	1.39927	1.72591	3.29824	1.64908e-05	2.21499	up	[IQR]	Lipid transport and metabolism;; Secondary metabolites biosynthesis, transport and catabolism;; General function prediction only	Molecular Function: molecular_function (GO:0003674);; Molecular Function: catalytic activity (GO:0003824);; Cellular Component: cellular_component (GO:0005575);; Cellular Component: intracellular (GO:0005622);; Cellular Component: obsolete cell (GO:0005623);; Cellular Component: cytoplasm (GO:0005737);; Cellular Component: plasma membrane (GO:0005886);; Biological Process: biological_process (GO:…	K19329|1.6e-72|smo:SELMODRAFT_85319|K19329 WW domain-containing oxidoreductase | (RefSeq) hypothetical protein	--	[Q]	Secondary metabolites biosynthesis, transport and catabolism	short chain dehydrogenase	Short-chain dehydrogenase TIC 32 B, chloroplastic OS=Brassica napus OX=3708 GN=TIC32B PE=3 SV=1	Q	Secondary metabolites biosynthesis, transport and catabolism	short-chain dehydrogenase TIC 32, chloroplastic isoform X2 [Oryza sativa Japonica Group]
LOC_Os01g13390	382	375	318	734	627	597	7.56933	8.46767	6.71171	14.3606	14.0486	13.9643	0.000125814	1.01141	up	--	--	--	--	--	--	--	--	--	--	--	uncharacterized protein LOC4327776 [Oryza sativa Japonica Group]
LOC_Os08g05520	35	39	15	103	109	135	0.418493	0.535355	0.192379	1.23947	1.49073	1.94182	5.47611e-05	2.13208	up	--	--	Molecular Function: DNA binding (GO:0003677);; Cellular Component: nucleus (GO:0005634);;	K09422|3.6e-157|dosa:Os08t0151300-01|K09422 transcription factor MYB, plant | (RefSeq) Os08g0151300; Myb transcription factor domain containing protein.	--	[K]	Transcription	Myb-like DNA-binding domain	Transcription factor MYB86 OS=Arabidopsis thaliana OX=3702 GN=MYB86 PE=2 SV=1	--	--	transcription factor MYB61 [Oryza sativa Japonica Group]
LOC_Os09g32620	224	142	212	547	368	567	4.53292	3.26944	4.56668	10.9485	8.41801	13.5622	0.000140846	1.47034	up	--	--	--	--	--	--	--	--	--	--	--	predicted protein, partial [Hordeum vulgare subsp. vulgare]
LOC_Os01g73580	105	71	92	145	271	429	1.02417	0.790944	0.95756	1.40261	2.99903	4.96005	0.000859234	1.77391	up	[G]	Carbohydrate transport and metabolism	Molecular Function: hydrolase activity, hydrolyzing O-glycosyl compounds (GO:0004553);; Biological Process: carbohydrate metabolic process (GO:0005975);;	K20848|1.2e-312|dosa:Os01t0966700-01|K20848 fructan beta-(2,1)-fructosidase [EC:3.2.1.153] | (RefSeq) Os01g0966700; Similar to Beta-fructofuranosidase (EC 3.2.1.26) (Fragment).	--	[G]	Carbohydrate transport and metabolism	Glycosyl hydrolases family 32 N-terminal domain	Beta-fructofuranosidase, insoluble isoenzyme 4 OS=Oryza sativa subsp. japonica OX=39947 GN=CIN4 PE=2 SV=1	G	Carbohydrate transport and metabolism	beta-fructofuranosidase, insoluble isoenzyme 4 [Oryza sativa Japonica Group]
LOC_Os03g18779	121	153	42	2450	1733	2860	2.00991	2.90016	0.738081	40.3112	32.6464	56.2248	8.06114e-36	4.65763	up	--	--	--	--	--	--	--	--	--	--	--	hypothetical protein OsJ_10514 [Oryza sativa Japonica Group]
LOC_Os01g19260	179	131	215	297	531	913	1.98735	1.65233	2.55089	3.26437	6.67681	11.9872	0.000333711	1.83166	up	[MDT]	Cell wall/membrane/envelope biogenesis;; Cell cycle control, cell division, chromosome partitioning;; Signal transduction mechanisms	Molecular Function: ATP binding (GO:0005524);; Cellular Component: integral component of membrane (GO:0016021);;	K08900|2.2e-113|zju:107415588|K08900 mitochondrial chaperone BCS1 | (RefSeq) AAA-ATPase ASD, mitochondrial-like	--	[O]	Posttranslational modification, protein turnover, chaperones	Domain associated at C-terminal with AAA	AAA-ATPase ASD, mitochondrial OS=Arabidopsis thaliana OX=3702 GN=AATP1 PE=1 SV=1	O	Posttranslational modification, protein turnover, chaperones	AAA-ATPase At3g28580 [Oryza sativa Japonica Group]
LOC_Os07g45570	311	315	391	502	667	1183	1.96553	2.26238	2.63324	3.12878	4.76696	8.81628	0.00215586	1.32391	up	--	--	Cellular Component: integral component of membrane (GO:0016021);;	--	--	--	--	--	--	--	--	uncharacterized protein LOC4344126 [Oryza sativa Japonica Group]
LOC_Os05g01530	171	122	161	622	293	331	5.02709	4.09945	5.05585	18.1394	9.78115	11.5363	0.000522816	1.57846	up	--	--	--	--	--	--	--	--	--	--	--	protein PHOTOSYSTEM I ASSEMBLY 2, chloroplastic isoform X2 [Oryza sativa Japonica Group]
LOC_Os03g43100	2	2	0	1017	652	900	0.035683	0.041743	0	19.2493	14.4783	20.5166	3.69157e-31	9.47393	up	--	--	--	--	--	--	--	--	--	--	--	hypothetical protein DAI22_03g264200 [Oryza sativa Japonica Group]
LOC_Os07g37550	7847	6383	7183	12850	10988	16533	141.065	130.594	137.663	228.08	223.295	350.621	0.000147153	1.03805	up	--	--	Cellular Component: photosystem I (GO:0009522);; Cellular Component: photosystem II (GO:0009523);; Cellular Component: chloroplast thylakoid membrane (GO:0009535);; Biological Process: photosynthesis, light harvesting (GO:0009765);; Cellular Component: integral component of membrane (GO:0016021);; Molecular Function: chlorophyll binding (GO:0016168);; Biological Process: protein-chromophore linka…	K08914|5.5e-156|dosa:Os07t0562700-01|K08914 light-harvesting complex II chlorophyll a/b binding protein 3 | (RefSeq) Os07g0562700; Similar to Type III chlorophyll a/b-binding protein (Fragment).	Photosynthesis - antenna proteins (ko00196)	--	--	Chlorophyll A-B binding protein	Chlorophyll a-b binding protein of LHCII type III, chloroplastic OS=Hordeum vulgare OX=4513 GN=LHBC PE=2 SV=1	C	Energy production and conversion	chlorophyll a-b binding protein of LHCII type III, chloroplastic [Oryza sativa Japonica Group]
LOC_Os08g44400	293	401	497	842	656	940	4.37062	6.81659	7.78983	12.167	10.8939	16.6363	0.00158282	1.15219	up	[O]	Posttranslational modification, protein turnover, chaperones	Cellular Component: chloroplast (GO:0009507);;	K03354|1.5e-43|smo:SELMODRAFT_441208|K03354 anaphase-promoting complex subunit 7 | (RefSeq) hypothetical protein	Ubiquitin mediated proteolysis (ko04120)	--	--	Glutathione S-transferase, N-terminal domain	--	S	Function unknown	uncharacterized protein LOC4346305 [Oryza sativa Japonica Group]
LOC_Os01g47350	112	112	87	438	384	671	1.5832	1.80725	1.31321	6.14314	6.17038	11.2458	3.19728e-14	2.40212	up	[H]	Coenzyme transport and metabolism	Molecular Function: 1,4-dihydroxy-2-naphthoyl-CoA synthase activity (GO:0008935);; Biological Process: menaquinone biosynthetic process (GO:0009234);;	K01661|4.9e-82|dosa:Os01t0662700-01|K01661 naphthoate synthase [EC:4.1.3.36] | (RefSeq) Os01g0662700; Similar to Naphthoate synthase (EC 4.1.3.36).	Ubiquinone and other terpenoid-quinone biosynthesis (ko00130)	[I]	Lipid transport and metabolism	Enoyl-CoA hydratase/isomerase	1,4-dihydroxy-2-naphthoyl-CoA synthase, peroxisomal OS=Arabidopsis thaliana OX=3702 GN=MENB PE=1 SV=2	I	Lipid transport and metabolism	1,4-dihydroxy-2-naphthoyl-CoA synthase, peroxisomal [Oryza sativa Japonica Group]
LOC_Os09g11480	100	59	121	308	270	210	1.71728	1.21296	2.24494	5.51875	5.32714	4.46086	0.00114594	1.60338	up	--	--	Molecular Function: DNA binding (GO:0003677);; Molecular Function: DNA-binding transcription factor activity (GO:0003700);; Cellular Component: nucleus (GO:0005634);;	K09286|4.4e-33|obr:102722329|K09286 EREBP-like factor | (RefSeq) ethylene-responsive transcription factor RAP2-2-like	--	--	--	AP2 domain	Ethylene-responsive transcription factor RAP2-2 OS=Arabidopsis thaliana OX=3702 GN=RAP2-2 PE=1 SV=2	K	Transcription	ethylene-responsive transcription factor 1-like [Oryza sativa Japonica Group]
LOC_Os06g27760	562	587	526	1400	839	1092	11.7106	13.9202	11.6768	28.8382	19.7819	26.8705	0.000104963	1.12977	up	[O]	Posttranslational modification, protein turnover, chaperones	Biological Process: response to oxidative stress (GO:0006979);; Biological Process: protein repair (GO:0030091);; Molecular Function: peptide-methionine (R)-S-oxide reductase activity (GO:0033743);; Molecular Function: metal ion binding (GO:0046872);;	K07305|9.0e-110|osa:4341018|K07305 peptide-methionine (R)-S-oxide reductase [EC:1.8.4.12] | (RefSeq) peptide methionine sulfoxide reductase B1, chloroplastic	--	[O]	Posttranslational modification, protein turnover, chaperones	SelR domain	Peptide methionine sulfoxide reductase B1, chloroplastic OS=Oryza sativa subsp. japonica OX=39947 GN=MSRB1 PE=2 SV=2	O	Posttranslational modification, protein turnover, chaperones	peptide methionine sulfoxide reductase B1, chloroplastic [Oryza sativa Japonica Group]
LOC_Os11g37950	468	413	249	1989	2757	1748	10.781	10.8275	6.12599	45.3203	71.9246	47.5897	4.44143e-18	2.69215	up	--	--	Biological Process: defense response to bacterium (GO:0042742);; Biological Process: defense response to fungus (GO:0050832);;	--	--	[R]	General function prediction only	Barwin family	Wheatwin-1 OS=Triticum aestivum OX=4565 GN=PR4A PE=1 SV=1	S	Function unknown	barwin [Oryza sativa Japonica Group]
LOC_Os03g25500	157	128	149	201	342	608	3.68722	3.4252	3.73002	4.67183	9.11264	16.9149	0.00283705	1.52556	up	[QV]	Secondary metabolites biosynthesis, transport and catabolism;; Defense mechanisms	Molecular Function: monooxygenase activity (GO:0004497);; Molecular Function: iron ion binding (GO:0005506);; Molecular Function: oxidoreductase activity, acting on paired donors, with incorporation or reduction of molecular oxygen (GO:0016705);; Molecular Function: heme binding (GO:0020037);;	K20660|1.2e-72|obr:102701987|K20660 cytochrome P450 family 709 | (RefSeq) cytochrome P450 709B2-like	--	[QI]	Secondary metabolites biosynthesis, transport and catabolism;; Lipid transport and metabolism	Cytochrome P450	Cytochrome P450 709B2 OS=Arabidopsis thaliana OX=3702 GN=CYP709B2 PE=2 SV=1	Q	Secondary metabolites biosynthesis, transport and catabolism	hypothetical protein EE612_017641 [Oryza sativa]
LOC_Os04g57310	156	174	157	410	341	382	2.23065	2.83413	2.40271	5.80676	5.53246	6.46676	9.46522e-07	1.35954	up	[R]	General function prediction only	Cellular Component: mitochondrion (GO:0005739);; Molecular Function: protein disulfide oxidoreductase activity (GO:0015035);; Biological Process: tissue regeneration (GO:0042246);;	--	--	--	--	Protein of unknown function, DUF393	Uncharacterized protein At5g50100, chloroplastic OS=Arabidopsis thaliana OX=3702 GN=At5g50100 PE=1 SV=1	S	Function unknown	uncharacterized protein At5g50100, chloroplastic [Oryza sativa Japonica Group]
LOC_Os09g07670	72	18	23	187	145	123	0.965526	0.27312	0.328971	2.496	2.21098	1.96216	0.00210612	2.14321	up	[T]	Signal transduction mechanisms	Molecular Function: ATP binding (GO:0005524);; Cellular Component: integral component of membrane (GO:0016021);; Molecular Function: ATPase activity (GO:0016887);;	K05681|1.6e-49|vcn:VOLCADRAFT_73319|K05681 ATP-binding cassette, subfamily G (WHITE), member 2 | (RefSeq) hypothetical protein	ABC transporters (ko02010)	[Q]	Secondary metabolites biosynthesis, transport and catabolism	ABC-2 type transporter	ABC transporter G family member 11 OS=Arabidopsis thaliana OX=3702 GN=ABCG11 PE=1 SV=1	Q	Secondary metabolites biosynthesis, transport and catabolism	hypothetical protein OsJ_28533 [Oryza sativa Japonica Group]
LOC_Os10g02480	516	362	507	1456	1013	1541	8.52833	6.77803	8.85005	23.5237	18.8548	29.772	2.92695e-07	1.64732	up	[Q]	Secondary metabolites biosynthesis, transport and catabolism	Molecular Function: alditol:NADP+ 1-oxidoreductase activity (GO:0004032);; Cellular Component: cytosol (GO:0005829);; Molecular Function: alcohol dehydrogenase (NADP+) activity (GO:0008106);; Molecular Function: oxidoreductase activity (GO:0016491);;	K22374|8.1e-194|osa:4347980|K22374 3''-deamino-3''-oxonicotianamine reductase [EC:1.1.1.285] | (RefSeq) probable NAD(P)H-dependent oxidoreductase 1	--	[R]	General function prediction only	Aldo/keto reductase family	Deoxymugineic acid synthase 1-D OS=Triticum aestivum OX=4565 GN=DMAS1-D PE=2 SV=1	S	Function unknown	hypothetical protein DAI22_10g006500 [Oryza sativa Japonica Group]
LOC_Os01g73250	18	3	5	151	128	255	0.311342	0.039997	0.083838	2.38809	2.33236	4.82017	1.76262e-11	4.47883	up	--	--	--	--	--	--	--	ABA/WDS induced protein	Abscisic stress-ripening protein 3 OS=Solanum lycopersicum OX=4081 GN=ASR3 PE=3 SV=2	S	Function unknown	homeotic protein female sterile [Oryza sativa Japonica Group]
LOC_Os01g14410	1798	1331	1810	4026	3487	5673	40.2683	33.923	43.2366	89.0472	88.3179	149.93	8.82754e-07	1.52921	up	--	--	Cellular Component: chloroplast thylakoid membrane (GO:0009535);;	K17290|1.6e-08|apro:F751_3177|K17290 oxidoreductase [EC:1.1.1.-] | (RefSeq) Oxidoreductase HTATIP2	--	--	--	Chlorophyll A-B binding protein	Low molecular mass early light-inducible protein HV90, chloroplastic OS=Hordeum vulgare OX=4513 PE=2 SV=1	S	Function unknown	high molecular mass early light-inducible protein HV58, chloroplastic [Oryza sativa Japonica Group]
LOC_Os06g01790	77	119	93	237	165	318	0.841351	1.47218	1.07965	2.55725	2.04282	4.10261	0.000518758	1.45616	up	[S]	Function unknown	Cellular Component: integral component of membrane (GO:0016021);;	K00521|2.1e-101|eus:EUTSA_v10003544mg|K00521 ferric-chelate reductase [EC:1.16.1.7] | (RefSeq) hypothetical protein	--	--	--	Protein of unknown function (DUF819)	--	S	Function unknown	hypothetical protein DAI22_06g004200 [Oryza sativa Japonica Group]
LOC_Os02g54980	731	465	700	1175	941	1507	7.33165	5.3012	7.48422	11.6387	10.6677	17.8388	0.00641726	1.04339	up	[PR]	Inorganic ion transport and metabolism;; General function prediction only	Molecular Function: chlorophyllide a oxygenase [overall] activity (GO:0010277);; Cellular Component: integral component of membrane (GO:0016021);; Molecular Function: 2 iron, 2 sulfur cluster binding (GO:0051537);;	K13071|1.3e-46|zju:107405855|K13071 pheophorbide a oxygenase [EC:1.14.15.17] | (RefSeq) pheophorbide a oxygenase, chloroplastic-like	Porphyrin and chlorophyll metabolism (ko00860)	--	--	Pheophorbide a oxygenase	Protein TIC 55, chloroplastic OS=Arabidopsis thaliana OX=3702 GN=TIC55 PE=1 SV=1	P	Inorganic ion transport and metabolism	protein TIC 55, chloroplastic [Oryza sativa Japonica Group]
LOC_Os07g01560	122	82	139	281	422	329	1.14457	0.756816	1.32215	2.28357	4.07052	3.2612	6.85154e-05	1.70952	up	[G]	Carbohydrate transport and metabolism	Cellular Component: integral component of membrane (GO:0016021);; Molecular Function: transmembrane transporter activity (GO:0022857);;	K24193|1.4e-295|dosa:Os07t0106200-02|K24193 MFS transporter, SP family, sugar:H+ symporter | (RefSeq) Os07g0106200; Similar to Hexose transporter.	--	[R]	General function prediction only	Sugar (and other) transporter	Sugar transport protein MST3 OS=Oryza sativa subsp. japonica OX=39947 GN=MST3 PE=2 SV=1	U	Intracellular trafficking, secretion, and vesicular transport	sugar transport protein MST3 [Oryza sativa Japonica Group]
LOC_Os09g30414	1398	818	1155	2682	2734	2581	12.3083	8.19613	10.8372	23.3114	27.2086	26.805	2.26922e-05	1.36925	up	--	--	Molecular Function: DNA binding (GO:0003677);; Molecular Function: aspartic-type endopeptidase activity (GO:0004190);;	K22683|8.2e-80|jre:109005618|K22683 aspartyl protease family protein [EC:3.4.23.-] | (RefSeq) protein ASPARTIC PROTEASE IN GUARD CELL 1-like	--	[O]	Posttranslational modification, protein turnover, chaperones	Xylanase inhibitor N-terminal	Aspartyl protease family protein At5g10770 OS=Arabidopsis thaliana OX=3702 GN=At5g10770 PE=2 SV=1	O	Posttranslational modification, protein turnover, chaperones	aspartyl protease family protein At5g10770 [Oryza sativa Japonica Group]
LOC_Os11g47780	0	14	4	57	46	72	0	0.093532	0.025642	0.336717	0.307805	0.510138	0.00094845	3.47817	up	[R]	General function prediction only	Biological Process: defense response (GO:0006952);; Molecular Function: ADP binding (GO:0043531);;	K12818|4.5e-62|mtr:MTR_0267s0070|K12818 ATP-dependent RNA helicase DHX8/PRP22 [EC:3.6.4.13] | (RefSeq) NB-ARC domain disease resistance protein, putative	Spliceosome (ko03040)	[T]	Signal transduction mechanisms	NB-ARC domain	Putative disease resistance RPP13-like protein 1 OS=Arabidopsis thaliana OX=3702 GN=RPPL1 PE=3 SV=1	T	Signal transduction mechanisms	hypothetical protein OsJ_34858 [Oryza sativa Japonica Group]
LOC_Os07g24000	3712	2546	4872	10526	8988	9095	63.8424	49.8409	89.33	178.743	174.738	184.529	5.27251e-05	1.46614	up	--	--	Cellular Component: integral component of membrane (GO:0016021);;	--	--	--	--	AWPM-19-like family	Membrane protein PM19L OS=Oryza sativa subsp. japonica OX=39947 GN=PM19L PE=2 SV=1	S	Function unknown	membrane protein PM19L-like [Oryza sativa Japonica Group]
LOC_Os09g30120	465	607	503	1124	902	1359	4.11188	6.2107	4.74606	9.66973	9.0031	14.2688	1.42436e-06	1.24374	up	--	--	Cellular Component: integral component of membrane (GO:0016021);; Molecular Function: cellulose synthase (UDP-forming) activity (GO:0016760);; Biological Process: cellulose biosynthetic process (GO:0030244);; Biological Process: cell wall organization (GO:0071555);;	K10999|1.5e-112|dosa:Os09t0422500-01|K10999 cellulose synthase A [EC:2.4.1.12] | (RefSeq) Os09g0422500, BC6, BRITTLE_CULM_6, CESA9, CELLULOSE_SYNTHASE_A9; Similar to Cellulose synthase (Fragment).	--	--	--	Cellulose synthase	Cellulose synthase-like protein E1 OS=Oryza sativa subsp. japonica OX=39947 GN=CSLE1 PE=2 SV=2	G	Carbohydrate transport and metabolism	cellulose synthase-like protein E1 isoform X1 [Oryza sativa Japonica Group]
LOC_Os12g28137	111	106	90	207	246	388	1.19001	1.29513	1.02874	2.20527	3.00202	4.93218	5.0244e-05	1.59076	up	[MDT]	Cell wall/membrane/envelope biogenesis;; Cell cycle control, cell division, chromosome partitioning;; Signal transduction mechanisms	Molecular Function: ATP binding (GO:0005524);;	K08900|7.7e-113|cic:CICLE_v10011614mg|K08900 mitochondrial chaperone BCS1 | (RefSeq) hypothetical protein	--	[O]	Posttranslational modification, protein turnover, chaperones	ATPase family associated with various cellular activities (AAA)	AAA-ATPase ASD, mitochondrial OS=Arabidopsis thaliana OX=3702 GN=AATP1 PE=1 SV=1	O	Posttranslational modification, protein turnover, chaperones	AAA-ATPase At3g28580 [Oryza sativa Japonica Group]
LOC_Os12g43450	175	103	136	965	955	1124	4.0837	2.72524	3.38404	22.2392	25.2016	30.9641	2.28135e-24	3.0025	up	--	--	Cellular Component: extracellular region (GO:0005576);; Biological Process: defense response (GO:0006952);;	--	--	--	--	Thaumatin family	Thaumatin-like protein OS=Actinidia deliciosa OX=3627 GN=tlp PE=1 SV=2	O	Posttranslational modification, protein turnover, chaperones	protein P21 [Oryza sativa Japonica Group]
LOC_Os01g49740	75	38	40	133	172	278	0.687861	0.390626	0.389086	1.20326	1.78614	3.01687	0.000104611	2.05688	up	--	--	Cellular Component: cellular_component (GO:0005575);; Cellular Component: intracellular (GO:0005622);; Cellular Component: obsolete cell (GO:0005623);; Cellular Component: cytoplasm (GO:0005737);; Cellular Component: cytosol (GO:0005829);; Biological Process: organelle organization (GO:0006996);; Biological Process: biological_process (GO:0008150);; Biological Process: response to radiation (GO:0…	--	--	--	--	Weak chloroplast movement under blue light	Protein PLASTID MOVEMENT IMPAIRED 2 OS=Arabidopsis thaliana OX=3702 GN=PMI2 PE=1 SV=1	S	Function unknown	Os01g0692300 [Oryza sativa Japonica Group]
LOC_Os11g26570	6007	2178	4991	14189	15015	14865	91.7646	37.8604	81.2854	214.024	259.296	267.912	1.60918e-05	1.84592	up	--	--	Biological Process: response to water (GO:0009415);;	--	--	--	--	Dehydrin	Dehydrin Rab16C OS=Oryza sativa subsp. indica OX=39946 GN=RAB16C PE=2 SV=1	S	Function unknown	water stress-inducible protein Rab21-like [Oryza sativa Japonica Group]
LOC_Os07g09760	0	9	4	343	366	288	0	0.039542	0.018515	1.46706	1.79461	1.47083	1.53643e-29	6.42968	up	--	--	Molecular Function: nucleic acid binding (GO:0003676);; Molecular Function: zinc ion binding (GO:0008270);; Biological Process: DNA integration (GO:0015074);;	K17545|4.5e-178|zma:103634684|K17545 serine/threonine-protein kinase ULK4 [EC:2.7.11.1] | (RefSeq) uncharacterized protein LOC103634684	--	[R]	General function prediction only	Reverse transcriptase (RNA-dependent DNA polymerase)	Retrovirus-related Pol polyprotein from transposon RE1 OS=Arabidopsis thaliana OX=3702 GN=RE1 PE=2 SV=1	--	--	putative polyprotein [Oryza sativa Japonica Group]
LOC_Os03g14050	2761	1724	3148	4152	4734	5581	26.9744	18.2682	33.531	41.3685	52.8604	61.6396	0.00904008	1.02754	up	--	--	Cellular Component: extracellular region (GO:0005576);; Biological Process: defense response (GO:0006952);;	K12173|2.6e-53|gmx:100794341|K12173 BRCA1-A complex subunit BRE | (RefSeq) BRISC and BRCA1-A complex member 2	Homologous recombination (ko03440)	--	--	Thaumatin family	Thaumatin-like protein 1 OS=Arabidopsis thaliana OX=3702 GN=TLP1 PE=2 SV=1	O	Posttranslational modification, protein turnover, chaperones	thaumatin-like protein 1b isoform X1 [Oryza sativa Japonica Group]
LOC_Os05g38570	111	93	169	314	242	404	1.02585	0.977907	1.67407	2.88788	2.5431	4.43931	0.00160777	1.46282	up	[H]	Coenzyme transport and metabolism	Molecular Function: GTP cyclohydrolase II activity (GO:0003935);; Molecular Function: 3,4-dihydroxy-2-butanone-4-phosphate synthase activity (GO:0008686);; Biological Process: riboflavin biosynthetic process (GO:0009231);; Cellular Component: chloroplast (GO:0009507);;	K14652|2.8e-302|dosa:Os05t0460600-01|K14652 3,4-dihydroxy 2-butanone 4-phosphate synthase / GTP cyclohydrolase II [EC:4.1.99.12 3.5.4.25] | (RefSeq) Os05g0460600; Similar to GTP cyclohydrolase II/3,4-dihydroxy-2-butanone-4-phosphate synthase- like protein (Fragment).	Riboflavin metabolism (ko00740);; Folate biosynthesis (ko00790)	[H]	Coenzyme transport and metabolism	GTP cyclohydrolase II	Probable monofunctional riboflavin biosynthesis protein RIBA 3, chloroplastic OS=Oryza sativa subsp. japonica OX=39947 GN=RIBA3 PE=2 SV=1	H	Coenzyme transport and metabolism	probable monofunctional riboflavin biosynthesis protein RIBA 3, chloroplastic isoform X1 [Oryza sativa Japonica Group]
LOC_Os05g33280	448	324	440	678	605	975	6.79347	5.58821	7.11137	10.144	10.3633	17.4347	0.00721391	1.01142	up	[S]	Function unknown	Molecular Function: acid phosphatase activity (GO:0003993);; Cellular Component: chloroplast thylakoid membrane (GO:0009535);; Biological Process: photosystem II repair (GO:0010206);; Cellular Component: integral component of membrane (GO:0016021);; Cellular Component: thylakoid lumen (GO:0031977);;	--	--	--	--	TPM domain	UPF0603 protein OsI_019212, chloroplastic OS=Oryza sativa subsp. indica OX=39946 GN=OsI_19898 PE=3 SV=2	S	Function unknown	hypothetical protein DAI22_05g154400 [Oryza sativa Japonica Group]
LOC_Os11g37960	158	157	123	977	671	661	4.57391	5.18198	3.80425	28.0698	22.0666	22.7016	6.82307e-20	2.54712	up	--	--	Biological Process: defense response to bacterium (GO:0042742);; Biological Process: defense response to fungus (GO:0050832);;	--	--	[R]	General function prediction only	Barwin family	Wheatwin-1 OS=Triticum aestivum OX=4565 GN=PR4A PE=1 SV=1	S	Function unknown	barwin [Oryza sativa Japonica Group]
LOC_Os11g02440	2238	1903	2311	4303	3608	6291	73.7838	71.3861	81.2219	140.063	134.456	244.686	5.19662e-05	1.25461	up	--	--	Molecular Function: intramolecular lyase activity (GO:0016872);;	K01859|6.2e-112|dosa:Os11t0116300-01|K01859 chalcone isomerase [EC:5.5.1.6] | (RefSeq) Os11g0116300; Chalcone isomerase domain containing protein.	Flavonoid biosynthesis (ko00941)	--	--	Chalcone-flavanone isomerase	Probable chalcone--flavonone isomerase 3 OS=Arabidopsis thaliana OX=3702 GN=CHI3 PE=1 SV=1	S	Function unknown	hypothetical protein OsI_34872 [Oryza sativa Indica Group]
LOC_Os10g28370	47	49	81	231	195	225	0.757961	0.899548	1.39258	3.69569	3.56467	4.29997	6.47503e-06	1.99142	up	--	--	Biological Process: chlorophyll catabolic process (GO:0015996);; Molecular Function: chlorophyllase activity (GO:0047746);;	K08099|3.0e-191|dosa:Os10t0419600-00|K08099 chlorophyllase [EC:3.1.1.14] | (RefSeq) Os10g0419600, CHLOROPHYLL_A_DEGRADING_ENZYME, CHL; Chlorophyllase family protein.	Porphyrin and chlorophyll metabolism (ko00860)	--	--	Chlorophyllase enzyme	Chlorophyllase-2 OS=Arabidopsis thaliana OX=3702 GN=CLH2 PE=1 SV=1	S	Function unknown	chlorophyllase-2, chloroplastic [Oryza sativa Japonica Group]
LOC_Os01g16980	70	38	30	151	131	185	2.10316	1.2946	0.941333	4.46626	4.43351	6.57033	0.000198606	1.89845	up	--	--	--	--	--	--	--	--	--	O	Posttranslational modification, protein turnover, chaperones	uncharacterized protein LOC9271754 isoform X1 [Oryza sativa Japonica Group]
LOC_Os03g04680	134	141	168	428	206	415	1.35807	1.62728	1.82494	4.31064	2.37395	4.98402	0.00197953	1.36056	up	[QV]	Secondary metabolites biosynthesis, transport and catabolism;; Defense mechanisms	Molecular Function: monooxygenase activity (GO:0004497);; Molecular Function: iron ion binding (GO:0005506);; Cellular Component: integral component of membrane (GO:0016021);; Molecular Function: oxidoreductase activity, acting on paired donors, with incorporation or reduction of molecular oxygen (GO:0016705);; Molecular Function: heme binding (GO:0020037);;	K15402|2.3e-107|pop:7486378|K15402 fatty acid omega-hydroxylase [EC:1.14.-.-] | (RefSeq) cytochrome P450 86B1	Cutin, suberine and wax biosynthesis (ko00073)	[QI]	Secondary metabolites biosynthesis, transport and catabolism;; Lipid transport and metabolism	Cytochrome P450	Noroxomaritidine synthase OS=Narcissus aff. pseudonarcissus MK-2014 OX=1540222 GN=Cyp96T1 PE=1 SV=1	Q	Secondary metabolites biosynthesis, transport and catabolism	noroxomaritidine synthase [Oryza sativa Japonica Group]
LOC_Os04g45810	24	17	49	158	160	170	0.415934	0.335036	0.893599	2.70653	3.14979	3.49052	1.0128e-05	2.53185	up	--	--	Cellular Component: nucleus (GO:0005634);; Biological Process: regulation of transcription, DNA-templated (GO:0006355);; Molecular Function: sequence-specific DNA binding (GO:0043565);;	K09338|6.4e-29|dosa:Os09t0528200-01|K09338 homeobox-leucine zipper protein | (RefSeq) Os09g0528200, HOMEOBOX_GENE_6, HOX6; Similar to Homeobox-leucine zipper protein HOX6.	--	[K]	Transcription	Homeodomain	Homeobox-leucine zipper protein HOX22 OS=Oryza sativa subsp. indica OX=39946 GN=HOX22 PE=2 SV=2	K	Transcription	homeobox-leucine zipper protein HOX22 [Oryza sativa Japonica Group]
LOC_Os04g27670	213	133	349	489	1192	455	2.12184	1.50646	3.71214	4.81736	13.4655	5.36211	0.00562625	1.73168	up	--	--	Molecular Function: magnesium ion binding (GO:0000287);; Molecular Function: terpene synthase activity (GO:0010333);;	K15803|3.1e-205|obr:102702367|K15803 (-)-germacrene D synthase [EC:4.2.3.75] | (RefSeq) (+)-germacrene D synthase-like	Sesquiterpenoid and triterpenoid biosynthesis (ko00909)	--	--	Terpene synthase family, metal binding domain	Tau-cadinol synthase OS=Zea mays OX=4577 GN=TPS7 PE=1 SV=1	S	Function unknown	(+)-germacrene D synthase isoform X1 [Oryza sativa Japonica Group]
LOC_Os02g09630	365	168	347	943	843	533	4.97504	2.6025	5.04602	12.7001	13.0021	8.56648	0.00193224	1.51177	up	--	--	--	K13456|8.3e-19|sita:101771230|K13456 RPM1-interacting protein 4 | (RefSeq) RPM1-interacting protein 4	Plant-pathogen interaction (ko04626)	--	--	Cleavage site for pathogenic type III effector avirulence factor Avr	--	S	Function unknown	homeobox protein B-H1 [Oryza sativa Japonica Group]
LOC_Os06g49970	532	360	639	1476	1163	935	5.75183	4.42995	7.3654	15.7507	14.2078	11.9248	0.00101488	1.33576	up	[G]	Carbohydrate transport and metabolism	Molecular Function: alpha-amylase activity (GO:0004556);; Molecular Function: calcium ion binding (GO:0005509);; Biological Process: carbohydrate metabolic process (GO:0005975);; Molecular Function: alpha-amylase activity (releasing maltohexaose) (GO:0103025);;	K01176|1.2e-266|dosa:Os06t0713800-01|K01176 alpha-amylase [EC:3.2.1.1] | (RefSeq) Os06g0713800, AMY2A, ALPHA-AMYLASE_2A; Alpha-amylase isozyme 2A precursor (EC 3.2.1.1) (1,4-alpha-D-glucan glucanohydrolase).	Starch and sucrose metabolism (ko00500)	[G]	Carbohydrate transport and metabolism	Alpha-amylase C-terminal beta-sheet domain	Alpha-amylase isozyme 2A OS=Oryza sativa subsp. japonica OX=39947 GN=AMY2A PE=2 SV=1	G	Carbohydrate transport and metabolism	alpha-amylase isozyme 2A [Oryza sativa Japonica Group]
LOC_Os06g51050	135	130	160	279	389	499	2.29616	2.51724	2.90449	4.70275	7.49481	10.0413	3.29393e-05	1.58091	up	[G]	Carbohydrate transport and metabolism	Molecular Function: chitinase activity (GO:0004568);; Biological Process: carbohydrate metabolic process (GO:0005975);; Biological Process: chitin catabolic process (GO:0006032);; Molecular Function: chitin binding (GO:0008061);; Biological Process: cell wall macromolecule catabolic process (GO:0016998);;	K20547|1.3e-195|dosa:Os06t0726100-01|K20547 basic endochitinase B [EC:3.2.1.14] | (RefSeq) Os06g0726100, CHT3, CHITINASE_3; Similar to Seed chitinase-c.	Amino sugar and nucleotide sugar metabolism (ko00520);; MAPK signaling pathway - plant (ko04016)	[R]	General function prediction only	Chitinase class I	Chitinase 3 OS=Oryza sativa subsp. japonica OX=39947 GN=Cht3 PE=2 SV=2	S	Function unknown	chitinase 3 [Oryza sativa Japonica Group]
LOC_Os10g28080	739	511	554	1363	1701	2207	12.24	9.62318	9.79012	22.2928	31.8709	43.1388	4.9116e-08	1.67569	up	[G]	Carbohydrate transport and metabolism	Molecular Function: hydrolase activity, hydrolyzing O-glycosyl compounds (GO:0004553);; Biological Process: carbohydrate metabolic process (GO:0005975);;	--	--	--	--	Glycosyl hydrolases family 18	Chitinase 1 OS=Tulipa saxatilis subsp. bakeri OX=110455 PE=1 SV=1	G	Carbohydrate transport and metabolism	chitinase 1 [Oryza sativa Japonica Group]
LOC_Os04g20164	2331	1993	2358	2910	3735	5891	17.2851	16.312	17.3554	21.0651	29.8944	46.0017	0.00525908	1.02707	up	[Q]	Secondary metabolites biosynthesis, transport and catabolism	Molecular Function: copper ion binding (GO:0005507);; Molecular Function: primary amine oxidase activity (GO:0008131);; Biological Process: amine metabolic process (GO:0009308);; Molecular Function: quinone binding (GO:0048038);;	K00276|2.2e-240|osa:4335335|K00276 primary-amine oxidase [EC:1.4.3.21] | (RefSeq) LOW QUALITY PROTEIN: primary amine oxidase	Glycine, serine and threonine metabolism (ko00260);; Tyrosine metabolism (ko00350);; Phenylalanine metabolism (ko00360);; beta-Alanine metabolism (ko00410);; Isoquinoline alkaloid biosynthesis (ko00950);; Tropane, piperidine and pyridine alkaloid biosynthesis (ko00960)	[Q]	Secondary metabolites biosynthesis, transport and catabolism	Copper amine oxidase, enzyme domain	Primary amine oxidase OS=Arabidopsis thaliana OX=3702 GN=At1g62810 PE=2 SV=1	Q	Secondary metabolites biosynthesis, transport and catabolism	LOW QUALITY PROTEIN: primary amine oxidase-like [Oryza sativa Japonica Group]
LOC_Os10g40990	172	155	178	226	422	484	2.9271	3.00685	3.24133	3.81175	8.13997	9.75063	0.00342123	1.29385	up	[Q]	Secondary metabolites biosynthesis, transport and catabolism	Molecular Function: dioxygenase activity (GO:0051213);;	K14975|7.6e-24|psom:113311621|K14975 codeine 3-O-demethylase [EC:1.14.11.32] | (RefSeq) codeine O-demethylase	Isoquinoline alkaloid biosynthesis (ko00950)	[QR]	Secondary metabolites biosynthesis, transport and catabolism;; General function prediction only	non-haem dioxygenase in morphine synthesis N-terminal	2-oxoglutarate-dependent dioxygenase 11 OS=Oryza sativa subsp. japonica OX=39947 GN=2ODD11 PE=1 SV=1	C	Energy production and conversion	Flavonol synthase/flavanone 3-hydroxylase, putative, expressed [Oryza sativa Japonica Group]
LOC_Os05g46720	1773	1585	1679	2610	2689	4339	16.1305	16.415	16.2968	23.473	27.6709	46.5092	0.000566057	1.06093	up	--	--	Cellular Component: integral component of membrane (GO:0016021);;	K02433|4.2e-55|apro:F751_6020|K02433 aspartyl-tRNA(Asn)/glutamyl-tRNA(Gln) amidotransferase subunit A [EC:6.3.5.6 6.3.5.7] | (RefSeq) Glutamyl-tRNA(Gln) amidotransferase subunit A	Aminoacyl-tRNA biosynthesis (ko00970)	[I]	Lipid transport and metabolism	CRAL/TRIO domain	Phosphatidylinositol/phosphatidylcholine transfer protein SFH8 OS=Arabidopsis thaliana OX=3702 GN=SFH8 PE=2 SV=1	I	Lipid transport and metabolism	phosphatidylinositol/phosphatidylcholine transfer protein SFH8 [Oryza sativa Japonica Group]
LOC_Os05g28210	6691	9505	6710	25762	11726	18967	175.992	284.59	188.167	669.071	348.671	588.583	1.21565e-05	1.44923	up	--	--	Biological Process: response to abscisic acid (GO:0009737);;	--	--	--	--	Small hydrophilic plant seed protein	Embryonic abundant protein 1 OS=Oryza sativa subsp. japonica OX=39947 GN=EMP1 PE=2 SV=1	S	Function unknown	hypothetical protein E2562_018437 [Oryza meyeriana var. granulata]
LOC_Os05g34630	127	156	128	259	234	309	1.52987	2.13987	1.63875	3.08076	3.19395	4.40126	0.000594576	1.10755	up	[I]	Lipid transport and metabolism	--	K13699|2.9e-06|ini:109149724|K13699 abhydrolase domain-containing protein 5 [EC:2.3.1.51] | (RefSeq) 1-acylglycerol-3-phosphate O-acyltransferase-like	--	[R]	General function prediction only	Alpha/beta hydrolase family	--	S	Function unknown	pheophytinase, chloroplastic [Oryza sativa Japonica Group]
LOC_Os05g31680	135	236	183	234	479	497	1.68033	3.35384	2.42649	2.87681	6.75842	7.30995	0.00623126	1.27996	up	--	--	Cellular Component: integral component of membrane (GO:0016021);;	--	--	--	--	--	--	--	--	hypothetical protein DAI22_05g144300 [Oryza sativa Japonica Group]
LOC_Os03g21660	98	85	101	370	317	297	0.885913	0.877175	0.971803	3.31272	3.2504	3.17386	4.35658e-09	1.92522	up	--	--	Cellular Component: nucleus (GO:0005634);; Biological Process: regulation of transcription, DNA-templated (GO:0006355);; Molecular Function: zinc ion binding (GO:0008270);;	K17604|3.1e-22|psom:113343127|K17604 zinc finger SWIM domain-containing protein 3 | (RefSeq) protein FAR1-RELATED SEQUENCE 5-like	--	--	--	FAR1 DNA-binding domain	Protein FAR1-RELATED SEQUENCE 1 OS=Arabidopsis thaliana OX=3702 GN=FRS1 PE=1 SV=1	S	Function unknown	transposon protein, putative, unclassified, expressed [Oryza sativa Japonica Group]
NewGene_4720	81	24	42	215	155	158	2.64045	0.873759	1.46055	6.94553	5.70588	6.07173	0.00113995	1.96463	up	--	--	--	--	--	--	--	--	--	--	--	hypothetical protein DAI22_10g085900 [Oryza sativa Japonica Group]
LOC_Os10g34930	352	162	290	537	581	703	8.2875	4.31917	7.27734	12.4715	15.4667	19.5327	0.00351843	1.28943	up	--	--	--	--	--	--	--	Peptidase of plants and bacteria	--	S	Function unknown	uncharacterized protein LOC4348974 [Oryza sativa Japonica Group]
LOC_Os05g35410	876	797	959	1898	1761	2686	7.1559	7.41329	8.35112	15.3122	16.2704	25.8977	1.23911e-06	1.38913	up	[T]	Signal transduction mechanisms	Molecular Function: voltage-gated potassium channel activity (GO:0005249);; Cellular Component: integral component of membrane (GO:0016021);; Biological Process: regulation of ion transmembrane transport (GO:0034765);;	K21867|0.0e+00|osa:4338867|K21867 potassium channel | (RefSeq) potassium channel AKT2	--	[PT]	Inorganic ion transport and metabolism;; Signal transduction mechanisms	Ion transport protein	Potassium channel AKT2 OS=Oryza sativa subsp. japonica OX=39947 GN=Os05g0428700 PE=2 SV=1	--	--	hypothetical protein DAI22_05g169800 [Oryza sativa Japonica Group]
LOC_Os06g12370	76	43	88	169	292	446	0.735243	0.46672	0.911739	1.62302	3.20749	5.11783	3.73507e-05	2.23016	up	[O]	Posttranslational modification, protein turnover, chaperones	Molecular Function: metalloendopeptidase activity (GO:0004222);; Molecular Function: ATP binding (GO:0005524);; Cellular Component: membrane (GO:0016020);;	K03798|0.0e+00|osa:4340563|K03798 cell division protease FtsH [EC:3.4.24.-] | (RefSeq) ATP-dependent zinc metalloprotease FTSH 6, chloroplastic	--	[O]	Posttranslational modification, protein turnover, chaperones	Peptidase family M41	ATP-dependent zinc metalloprotease FTSH 6, chloroplastic OS=Oryza sativa subsp. japonica OX=39947 GN=FTSH6 PE=3 SV=1	O	Posttranslational modification, protein turnover, chaperones	hypothetical protein OsI_22249 [Oryza sativa Indica Group]
LOC_Os05g50550	715	743	816	1307	1244	1804	8.24443	9.74647	10.0282	14.8789	16.2081	24.5464	0.000173613	1.06287	up	[H]	Coenzyme transport and metabolism	Biological Process: isoprenoid biosynthetic process (GO:0008299);; Molecular Function: transferase activity (GO:0016740);;	K05356|5.2e-221|osa:107276142|K05356 all-trans-nonaprenyl-diphosphate synthase [EC:2.5.1.84 2.5.1.85] | (RefSeq) solanesyl-diphosphate synthase 2, chloroplastic	Terpenoid backbone biosynthesis (ko00900)	[H]	Coenzyme transport and metabolism	Polyprenyl synthetase	Solanesyl-diphosphate synthase 2, chloroplastic OS=Oryza sativa subsp. japonica OX=39947 GN=SPS2 PE=1 SV=2	H	Coenzyme transport and metabolism	RecName: Full=Solanesyl-diphosphate synthase 2, chloroplastic; Short=OsSPS2; AltName: Full=All-trans-nonaprenyl-diphosphate synthase 2 (geranyl-diphosphate specific); Flags: Precursor [Oryza sativa Japonica Group]
LOC_Os05g07060	257	203	183	501	373	722	4.87974	4.38746	3.68808	9.38129	8.00145	16.1707	7.26625e-05	1.44137	up	--	--	--	--	--	--	--	--	--	--	--	Os01g0159200, partial [Oryza sativa Japonica Group]
LOC_Os07g47700	1039	1018	1282	1986	1714	2702	11.518	12.8522	15.158	21.7468	21.4833	35.3524	0.000874629	1.05533	up	[M]	Cell wall/membrane/envelope biogenesis	Cellular Component: integral component of membrane (GO:0016021);;	K08678|5.8e-258|osa:4344260|K08678 UDP-glucuronate decarboxylase [EC:4.1.1.35] | (RefSeq) UDP-glucuronic acid decarboxylase 2	Amino sugar and nucleotide sugar metabolism (ko00520)	[GM]	Carbohydrate transport and metabolism;; Cell wall/membrane/envelope biogenesis	GDP-mannose 4,6 dehydratase	UDP-glucuronic acid decarboxylase 2 OS=Arabidopsis thaliana OX=3702 GN=UXS2 PE=1 SV=1	--	--	UDP-glucuronic acid decarboxylase 2 [Oryza sativa Japonica Group]
LOC_Os06g37330	25	13	16	75	88	104	0.299241	0.179031	0.202427	0.905711	1.22106	1.50393	3.2147e-05	2.43663	up	[QV]	Secondary metabolites biosynthesis, transport and catabolism;; Defense mechanisms	Molecular Function: monooxygenase activity (GO:0004497);; Molecular Function: iron ion binding (GO:0005506);; Molecular Function: oxidoreductase activity, acting on paired donors, with incorporation or reduction of molecular oxygen (GO:0016705);; Molecular Function: heme binding (GO:0020037);;	K04122|5.4e-276|dosa:Os06t0569900-01|K04122 ent-kaurene oxidase [EC:1.14.14.86] | (RefSeq) Os06g0569900, ENT-KAURENE_OXIDASE_1, KO1; Similar to Ent-kaurene oxidase 1 (Fragment).	Diterpenoid biosynthesis (ko00904)	[Q]	Secondary metabolites biosynthesis, transport and catabolism	Cytochrome P450	Ent-kaurene oxidase-like 3 OS=Oryza sativa subsp. japonica OX=39947 GN=CYP701A19 PE=2 SV=1	Q	Secondary metabolites biosynthesis, transport and catabolism	ent-kaurene oxidase-like 3 [Oryza sativa Japonica Group]
LOC_Os05g33630	237	292	306	484	1198	942	1.39153	1.96625	1.99015	2.79231	7.94798	6.51669	1.93054e-05	1.79441	up	[F]	Nucleotide transport and metabolism	--	K01240|6.0e-08|peq:110033184|K01240 uridine nucleosidase [EC:3.2.2.3] | (RefSeq) probable uridine nucleosidase 1	Pyrimidine metabolism (ko00240);; Nicotinate and nicotinamide metabolism (ko00760)	[F]	Nucleotide transport and metabolism	Inosine-uridine preferring nucleoside hydrolase	Uridine nucleosidase 1 OS=Arabidopsis thaliana OX=3702 GN=URH1 PE=1 SV=2	F	Nucleotide transport and metabolism	uncharacterized protein LOC4338756 isoform X2 [Oryza sativa Japonica Group]
LOC_Os11g28910	121	84	92	218	195	326	1.20871	0.954942	0.980221	2.15105	2.2058	3.85275	0.000560345	1.4399	up	--	--	--	--	--	--	--	--	--	--	--	transposon protein, putative, CACTA, En/Spm sub-class, expressed [Oryza sativa Japonica Group]
LOC_Os01g71340	71	115	49	209	135	173	1.07357	1.97837	0.790685	3.13975	2.31467	3.1008	0.0069788	1.31085	up	--	--	Molecular Function: hydrolase activity, hydrolyzing O-glycosyl compounds (GO:0004553);; Biological Process: carbohydrate metabolic process (GO:0005975);; Cellular Component: anchored component of plasma membrane (GO:0046658);;	K19893|3.3e-48|sind:105164963|K19893 glucan endo-1,3-beta-glucosidase 5/6 [EC:3.2.1.39] | (RefSeq) glucan endo-1,3-beta-glucosidase 5	Starch and sucrose metabolism (ko00500)	--	--	Glycosyl hydrolases family 17	Glucan endo-1,3-beta-glucosidase, acidic isoform OS=Zea mays OX=4577 PE=2 SV=1	G	Carbohydrate transport and metabolism	glucan endo-1,3-beta-glucosidase, acidic isoform [Oryza sativa Japonica Group]
LOC_Os09g30350	5132	3910	3914	8543	6479	9862	32.9182	28.5483	26.7653	54.1075	46.9801	74.6351	0.000114145	1.0705	up	--	--	Molecular Function: molecular_function (GO:0003674);; Molecular Function: binding (GO:0005488);; Molecular Function: protein binding (GO:0005515);; Cellular Component: cellular_component (GO:0005575);; Cellular Component: intracellular (GO:0005622);; Cellular Component: obsolete cell (GO:0005623);; Cellular Component: nucleus (GO:0005634);; Cellular Component: nuclear envelope (GO:0005635);; Cell…	--	--	--	--	--	--	S	Function unknown	WPP domain-interacting protein 2 [Oryza sativa Japonica Group]
LOC_Os07g35690	229	225	180	419	303	482	2.05887	2.30339	1.72607	3.73031	3.07613	5.136	0.00106476	1.06508	up	--		Molecular Function: protein kinase activity (GO:0004672);; Molecular Function: ATP binding (GO:0005524);; Cellular Component: integral component of membrane (GO:0016021);; Biological Process: defense response to bacterium (GO:0042742);;	K24104|2.7e-76|thj:104799061|K24104 GPN-loop GTPase | (RefSeq) LOW QUALITY PROTEIN: uncharacterized protein LOC104799061	--	--	--	Protein tyrosine and serine/threonine kinase	Cysteine-rich receptor-like protein kinase 6 OS=Oryza sativa subsp. japonica OX=39947 GN=CRK6 PE=1 SV=1	T	Signal transduction mechanisms	cysteine-rich receptor-like protein kinase 6 isoform X1 [Oryza sativa Japonica Group]
LOC_Os01g53650	212	115	167	394	416	407	4.63035	2.85095	3.87835	8.49082	10.2659	10.4742	0.000280016	1.42394	up	--	--	Molecular Function: metal ion binding (GO:0046872);;	K23047|2.8e-38|csv:101211149|K23047 E3 ubiquitin-protein ligase UNKL [EC:2.3.2.27] | (RefSeq) zinc finger CCCH domain-containing protein 2	--	[R]	General function prediction only	--	Zinc finger CCCH domain-containing protein 10 OS=Oryza sativa subsp. japonica OX=39947 GN=Os01g0738400 PE=2 SV=1	S	Function unknown	zinc finger CCCH domain-containing protein 10 [Oryza sativa Japonica Group]
LOC_Os03g16610	1103	968	1224	2271	2570	4275	10.4081	10.4001	12.3129	21.1621	27.4137	47.5952	2.31337e-06	1.583	up	[DPM]	Cell cycle control, cell division, chromosome partitioning;; Inorganic ion transport and metabolism;; Cell wall/membrane/envelope biogenesis	Molecular Function: copper ion binding (GO:0005507);; Biological Process: lignin catabolic process (GO:0046274);; Cellular Component: apoplast (GO:0048046);; Molecular Function: hydroquinone:oxygen oxidoreductase activity (GO:0052716);;	K05909|0.0e+00|dosa:Os03t0273200-01|K05909 laccase [EC:1.10.3.2] | (RefSeq) Os03g0273200; Similar to Laccase (EC 1.10.3.2).	--	[Q]	Secondary metabolites biosynthesis, transport and catabolism	Multicopper oxidase	Laccase-10 OS=Oryza sativa subsp. japonica OX=39947 GN=LAC10 PE=2 SV=1	Q	Secondary metabolites biosynthesis, transport and catabolism	laccase-10 [Oryza sativa Japonica Group]
LOC_Os03g47050	326	190	242	750	333	601	5.60124	3.70341	4.43078	12.7123	6.45087	12.1763	0.00665567	1.26828	up	--	--	--	--	--	--	--	--	--	--	--	uncharacterized protein LOC4333700 [Oryza sativa Japonica Group]
LOC_Os12g15470	268	189	276	503	500	692	2.85268	2.28164	3.14214	5.26443	6.00521	8.64833	0.000245355	1.32347	up	[E]	Amino acid transport and metabolism	Molecular Function: serine-type carboxypeptidase activity (GO:0004185);;	K16296|5.9e-300|dosa:Os12t0257000-01|K16296 serine carboxypeptidase-like clade I [EC:3.4.16.-] | (RefSeq) Os12g0257000; Serine carboxypeptidase I precursor (EC 3.4.16.5) (Carboxypeptidase C).	--	[OE]	Posttranslational modification, protein turnover, chaperones;; Amino acid transport and metabolism	Serine carboxypeptidase	Serine carboxypeptidase 1 OS=Oryza sativa subsp. japonica OX=39947 GN=CBP1 PE=2 SV=1	O	Posttranslational modification, protein turnover, chaperones	hypothetical protein DAI22_12g086600 [Oryza sativa Japonica Group]
LOC_Os04g54020	13	18	9	65	99	116	0.083616	0.139562	0.065664	0.440458	0.768588	0.941636	4.61084e-07	2.96943	up	[T]	Signal transduction mechanisms	Molecular Function: protein serine/threonine kinase activity (GO:0004674);; Molecular Function: ATP binding (GO:0005524);; Cellular Component: integral component of membrane (GO:0016021);; Biological Process: recognition of pollen (GO:0048544);;	K24104|4.5e-59|thj:104799061|K24104 GPN-loop GTPase | (RefSeq) LOW QUALITY PROTEIN: uncharacterized protein LOC104799061	--	--	--	Protein tyrosine and serine/threonine kinase	Receptor-like serine/threonine-protein kinase SD1-8 OS=Arabidopsis thaliana OX=3702 GN=SD18 PE=1 SV=1	T	Signal transduction mechanisms	Os04g0632700 [Oryza sativa Japonica Group]
LOC_Os05g14330	15	26	6	107	72	48	0.112067	0.226839	0.043527	0.817806	0.634215	0.43955	0.00127763	2.46983	up	--	--	Molecular Function: nucleic acid binding (GO:0003676);; Biological Process: DNA integration (GO:0015074);;	K19525|1.1e-56|dct:110098611|K19525 vacuolar protein sorting-associated protein 13A/C | (RefSeq) uncharacterized protein LOC110098611	--	[R]	General function prediction only	RNase H-like domain found in reverse transcriptase	Uncharacterized mitochondrial protein AtMg00860 OS=Arabidopsis thaliana OX=3702 GN=AtMg00860 PE=4 SV=1	H	Coenzyme transport and metabolism	unknown protein [Oryza sativa Japonica Group]
LOC_Os02g50000	60	15	26	54	141	309	1.01908	0.285626	0.458791	0.896879	2.70935	6.18441	0.004654	2.42332	up	[IR]	Lipid transport and metabolism;; General function prediction only	--	K14209|5.1e-38|ats:109773794|K14209 solute carrier family 36 (proton-coupled amino acid transporter) | (RefSeq) uncharacterized protein LOC109773794	--	--	--	GDSL-like Lipase/Acylhydrolase	GDSL esterase/lipase At5g37690 OS=Arabidopsis thaliana OX=3702 GN=At5g37690 PE=2 SV=1	I	Lipid transport and metabolism	Os02g0732800 [Oryza sativa Japonica Group]
LOC_Os10g34730	24	30	32	130	71	70	0.569657	0.809239	0.81027	3.12374	1.93345	2.0074	0.00342123	1.79159	up	--	--	--	--	--	--	--	GRAM domain	Putative GEM-like protein 8 OS=Arabidopsis thaliana OX=3702 GN=At5g23370 PE=3 SV=1	S	Function unknown	putative GEM-like protein 8 [Oryza sativa Japonica Group]
LOC_Os03g56110	99	108	87	226	170	314	1.14166	1.41966	1.09138	2.59016	2.27722	4.45493	0.000315911	1.40917	up	--	--	Cellular Component: nucleus (GO:0005634);; Biological Process: regulation of transcription, DNA-templated (GO:0006355);; Molecular Function: sequence-specific DNA binding (GO:0043565);;	--	--	[K]	Transcription	KNOX1 domain	Homeobox protein knotted-1-like 8 OS=Oryza sativa subsp. japonica OX=39947 GN=OSH43 PE=2 SV=1	K	Transcription	homeobox protein knotted-1-like 8 isoform X1 [Oryza sativa Japonica Group]
LOC_Os12g17950	25	6	15	76	58	182	0.352316	0.084486	0.223555	1.06966	0.934192	3.06815	0.000326554	2.87197	up	--	--	Cellular Component: integral component of membrane (GO:0016021);;	--	--	--	--	--	--	--	--	uncharacterized protein LOC107276434 [Oryza sativa Japonica Group]
LOC_Os10g28350	263	541	217	1820	736	998	5.97073	13.9925	5.26592	40.8869	18.9154	26.7896	1.26343e-05	1.98081	up	[E]	Amino acid transport and metabolism	Molecular Function: iron ion binding (GO:0005506);; Cellular Component: nucleus (GO:0005634);; Cellular Component: cytoplasm (GO:0005737);; Molecular Function: acireductone dioxygenase [iron(II)-requiring] activity (GO:0010309);; Biological Process: L-methionine salvage from methylthioadenosine (GO:0019509);;	K08967|7.4e-120|dosa:Os10t0419400-01|K08967 1,2-dihydroxy-3-keto-5-methylthiopentene dioxygenase [EC:1.13.11.53 1.13.11.54] | (RefSeq) Os10g0419400; Similar to SIPL.	Cysteine and methionine metabolism (ko00270)	[S]	Function unknown	ARD/ARD' family	1,2-dihydroxy-3-keto-5-methylthiopentene dioxygenase 1 OS=Oryza sativa subsp. indica OX=39946 GN=ARD1 PE=1 SV=2	E	Amino acid transport and metabolism	RecName: Full=1,2-dihydroxy-3-keto-5-methylthiopentene dioxygenase 1; AltName: Full=Acireductone dioxygenase (Fe(2+)-requiring) 1; Short=ARD 1; Short=Fe-ARD 1; AltName: Full=OsIDI1; AltName: Full=Submergence-induced protein 2 [Oryza sativa Japonica Group]
LOC_Os01g28500	1180	823	1023	6010	4675	5762	33.0469	26.2286	30.5521	166.277	148.062	190.456	2.25772e-24	2.56532	up	[S]	Function unknown	Cellular Component: extracellular region (GO:0005576);;	K13449|8.0e-97|dosa:Os01t0382400-01|K13449 pathogenesis-related protein 1 | (RefSeq) Os01g0382400; Similar to Pathogenesis-related protein PRB1-2 precursor.	MAPK signaling pathway - plant (ko04016);; Plant hormone signal transduction (ko04075);; Plant-pathogen interaction (ko04626)	[S]	Function unknown	Cysteine-rich secretory protein family	Pathogenesis-related protein PRMS OS=Zea mays OX=4577 GN=PRMS PE=2 SV=1	S	Function unknown	pathogenesis-related protein PRB1-2 [Oryza sativa Japonica Group]
LOC_Os04g49930	205	110	126	301	642	580	1.57672	0.959845	1.02913	2.28729	5.60092	5.27265	2.91708e-05	1.92407	up	--	--	Molecular Function: nucleic acid binding (GO:0003676);; Molecular Function: RNA-DNA hybrid ribonuclease activity (GO:0004523);; Cellular Component: nucleus (GO:0005634);; Cellular Component: cytoplasm (GO:0005737);; Biological Process: microtubule-based process (GO:0007017);; Biological Process: circadian rhythm (GO:0007623);;	--	--	--	--	SRR1	--	S	Function unknown	Os04g0589000 [Oryza sativa Japonica Group]
LOC_Os01g63854	95	96	86	264	177	224	1.1255	1.28657	1.08683	3.08504	2.37606	3.13156	0.000111065	1.4028	up	--	--	Cellular Component: integral component of membrane (GO:0016021);;	K15015|2.0e-11|cre:CHLREDRAFT_196429|K15015 solute carrier family 32 (vesicular inhibitory amino acid transporter) | (RefSeq) AOT3; amino acid permease	--	[E]	Amino acid transport and metabolism	Transmembrane amino acid transporter protein	GABA transporter 1 OS=Arabidopsis thaliana OX=3702 GN=GAT1 PE=1 SV=1	E	Amino acid transport and metabolism	GABA transporter 1 [Oryza sativa Japonica Group]
LOC_Os07g04990	141	105	211	682	1264	2059	2.04095	1.69932	3.2385	9.7661	20.5607	35.0759	3.90845e-12	3.22447	up	[R]	General function prediction only	Molecular Function: oxidoreductase activity (GO:0016491);;	K05275|2.9e-67|ota:OT_ostta10g00690|K05275 pyridoxine 4-dehydrogenase [EC:1.1.1.65] | (RefSeq) NADP-dependent oxidoreductase domain	Vitamin B6 metabolism (ko00750)	[C]	Energy production and conversion	Aldo/keto reductase family	Uncharacterized oxidoreductase At1g06690, chloroplastic OS=Arabidopsis thaliana OX=3702 GN=At1g06690 PE=1 SV=1	C	Energy production and conversion	uncharacterized oxidoreductase At1g06690, chloroplastic [Oryza sativa Japonica Group]
LOC_Os08g01940	129	171	83	187	320	494	0.847663	1.27808	0.580392	1.209	2.37832	3.83223	0.00174025	1.54945	up	[S]	Function unknown	Molecular Function: glucosylceramidase activity (GO:0004348);; Biological Process: glucosylceramide catabolic process (GO:0006680);; Molecular Function: beta-glucosidase activity (GO:0008422);; Cellular Component: membrane (GO:0016020);;	K17108|0.0e+00|dosa:Os08t0111200-01|K17108 non-lysosomal glucosylceramidase [EC:3.2.1.45] | (RefSeq) Os08g0111200; Beta-glucosidase, GBA2 type domain containing protein.	Other glycan degradation (ko00511);; Sphingolipid metabolism (ko00600)	[G]	Carbohydrate transport and metabolism	Glycosyl-hydrolase family 116, catalytic region	--	G	Carbohydrate transport and metabolism	hypothetical protein EE612_041713 [Oryza sativa]
LOC_Os11g08750	15	9	7	60	75	43	0.215002	0.143196	0.108016	0.868067	1.2388	0.732817	0.000310023	2.6787	up	[GI]	Carbohydrate transport and metabolism;; Lipid transport and metabolism	Molecular Function: pectinesterase activity (GO:0030599);; Biological Process: cell wall modification (GO:0042545);; Molecular Function: aspartyl esterase activity (GO:0045330);; Molecular Function: pectinesterase inhibitor activity (GO:0046910);;	K01051|4.9e-221|dosa:Os11t0192400-01|K01051 pectinesterase [EC:3.1.1.11] | (RefSeq) Os11g0192400; Pectin lyase fold/virulence factor domain containing protein.	Pentose and glucuronate interconversions (ko00040)	--	--	Pectinesterase	Pectinesterase 2 OS=Citrus sinensis OX=2711 GN=PECS-2.1 PE=2 SV=1	G	Carbohydrate transport and metabolism	probable pectinesterase 56 [Oryza sativa Japonica Group]
LOC_Os07g46852	90	58	110	228	528	401	1.43154	1.02617	2.04901	3.64129	10.5194	8.06451	4.35187e-06	2.28204	up	[IQR]	Lipid transport and metabolism;; Secondary metabolites biosynthesis, transport and catabolism;; General function prediction only	--	K13070|9.0e-52|dosa:Os04t0179200-01|K13070 momilactone-A synthase [EC:1.1.1.295] | (RefSeq) Os04g0179200, MAS, MOMILACTONE_A_SYNTHASE; Similar to Stem secoisolariciresinol dehydrogenase (Fragment).	Diterpenoid biosynthesis (ko00904)	[R]	General function prediction only	Enoyl-(Acyl carrier protein) reductase	Momilactone A synthase OS=Oryza sativa subsp. japonica OX=39947 GN=Os04g0179200 PE=2 SV=1	Q	Secondary metabolites biosynthesis, transport and catabolism	momilactone A synthase-like [Oryza sativa Japonica Group]
LOC_Os07g34870	22	17	13	54	80	115	0.347208	0.302343	0.217262	0.834914	1.42402	2.13984	0.000143527	2.40155	up	--	--	Molecular Function: aspartic-type endopeptidase activity (GO:0004190);;	K22683|1.3e-50|han:110884860|K22683 aspartyl protease family protein [EC:3.4.23.-] | (RefSeq) protein ASPARTIC PROTEASE IN GUARD CELL 1-like	--	[O]	Posttranslational modification, protein turnover, chaperones	Xylanase inhibitor N-terminal	Aspartic proteinase nepenthesin-1 OS=Nepenthes gracilis OX=150966 GN=nep1 PE=1 SV=1	O	Posttranslational modification, protein turnover, chaperones	aspartic proteinase nepenthesin-1 [Oryza sativa Japonica Group]
LOC_Os05g39240	94	50	118	225	212	271	0.990747	0.599909	1.32048	2.34572	2.52335	3.37039	0.00329699	1.53079	up	[P]	Inorganic ion transport and metabolism	Cellular Component: integral component of plasma membrane (GO:0005887);; Molecular Function: ammonium transmembrane transporter activity (GO:0008519);;	K03320|1.8e-276|dosa:Os05t0468700-01|K03320 ammonium transporter, Amt family | (RefSeq) Os05g0468700, AMMONIUM_TRANSPORTER_2;1, AMT2;1; Ammonium transporter.	--	[P]	Inorganic ion transport and metabolism	Ammonium Transporter Family	Ammonium transporter 2 member 1 OS=Oryza sativa subsp. japonica OX=39947 GN=AMT2-1 PE=2 SV=1	P	Inorganic ion transport and metabolism	ammonium transporter 2 member 1 [Oryza sativa Japonica Group]
LOC_Os07g42960	10777	8705	10477	16450	14319	25139	108.208	99.5831	112.187	163.057	162.53	297.751	0.0018377	1.01663	up	[E]	Amino acid transport and metabolism	Molecular Function: 3-deoxy-7-phosphoheptulonate synthase activity (GO:0003849);; Biological Process: aromatic amino acid family biosynthetic process (GO:0009073);; Biological Process: chorismate biosynthetic process (GO:0009423);; Cellular Component: chloroplast (GO:0009507);;	K01626|1.7e-307|dosa:Os07t0622200-01|K01626 3-deoxy-7-phosphoheptulonate synthase [EC:2.5.1.54] | (RefSeq) Os07g0622200; Similar to M-160-u1_1 (Fragment).	Phenylalanine, tyrosine and tryptophan biosynthesis (ko00400);; Biosynthesis of amino acids (ko01230)	--	--	Class-II DAHP synthetase family	Phospho-2-dehydro-3-deoxyheptonate aldolase 2, chloroplastic OS=Oryza sativa subsp. japonica OX=39947 GN=DAHPS2 PE=2 SV=1	E	Amino acid transport and metabolism	phospho-2-dehydro-3-deoxyheptonate aldolase 2, chloroplastic [Oryza sativa Japonica Group]
LOC_Os01g41240	78	25	119	231	290	320	1.35334	0.479659	2.19382	3.97247	5.70215	6.57603	0.00243645	1.99656	up	[I]	Lipid transport and metabolism	--	--	--	--	--	alpha/beta hydrolase fold	Strigolactone esterase D14 OS=Oryza sativa subsp. japonica OX=39947 GN=D14 PE=1 SV=1	S	Function unknown	probable esterase KAI2 [Oryza sativa Japonica Group]
LOC_Os06g21820	616	122	469	1555	1812	2766	9.98549	2.23359	8.09525	24.9136	33.2371	52.9517	2.58175e-05	2.42944	up	--	--	Molecular Function: methyltransferase activity (GO:0008168);;	K18848|1.3e-221|osa:4340899|K18848 indole-3-acetate O-methyltransferase [EC:2.1.1.278] | (RefSeq) indole-3-acetate O-methyltransferase 1-like isoform X1	--	--	--	SAM dependent carboxyl methyltransferase	Indole-3-acetate O-methyltransferase 1 OS=Oryza sativa subsp. japonica OX=39947 GN=IAMT1 PE=1 SV=1	S	Function unknown	indole-3-acetate O-methyltransferase 1-like isoform X1 [Oryza sativa Japonica Group]
LOC_Os04g31350	323	222	202	938	376	629	5.95094	4.65272	3.95654	17.0555	7.82215	13.6583	0.0006372	1.51158	up	--	--	--	K01689|2.7e-13|dzi:111289713|K01689 enolase [EC:4.2.1.11] | (RefSeq) enolase 1, chloroplastic isoform X1	Glycolysis / Gluconeogenesis (ko00010);; Carbon metabolism (ko01200);; Biosynthesis of amino acids (ko01230);; RNA degradation (ko03018)	--	--	Cotton fibre expressed protein	--	S	Function unknown	uncharacterized protein LOC4335641 [Oryza sativa Japonica Group]
LOC_Os06g05440	290	219	426	645	806	665	6.9733	5.97213	10.9231	15.3151	21.8982	18.8679	0.00283869	1.28687	up	--	--	Cellular Component: integral component of membrane (GO:0016021);;	--	--	--	--	--	--	--	--	uncharacterized protein LOC4340120 [Oryza sativa Japonica Group]
LOC_Os01g28744	116	314	85	856	475	599	3.13395	9.72451	2.46625	23.0178	14.5973	19.2172	2.35399e-05	2.10788	up	--	--	--	--	--	--	--	--	--	--	--	hypothetical protein EE612_002778, partial [Oryza sativa]
LOC_Os02g57290	590	592	663	939	1211	1841	3.34644	3.59865	3.84277	5.20908	7.36539	11.8606	0.000415152	1.2363	up	[QV]	Secondary metabolites biosynthesis, transport and catabolism;; Defense mechanisms	Molecular Function: monooxygenase activity (GO:0004497);; Molecular Function: iron ion binding (GO:0005506);; Cellular Component: chloroplast (GO:0009507);; Cellular Component: chloroplast envelope (GO:0009941);; Molecular Function: carotene beta-ring hydroxylase activity (GO:0010291);; Biological Process: xanthophyll biosynthetic process (GO:0016123);; Molecular Function: oxidoreductase activity…	K15747|0.0e+00|dosa:Os02t0817900-01|K15747 beta-ring hydroxylase [EC:1.14.-.-] | (RefSeq) Os02g0817900; Cytochrome P450 family protein.	Carotenoid biosynthesis (ko00906)	[QI]	Secondary metabolites biosynthesis, transport and catabolism;; Lipid transport and metabolism	Cytochrome P450	Protein LUTEIN DEFICIENT 5, chloroplastic OS=Arabidopsis thaliana OX=3702 GN=CYP97A3 PE=1 SV=1	Q	Secondary metabolites biosynthesis, transport and catabolism	protein LUTEIN DEFICIENT 5, chloroplastic isoform X1 [Oryza sativa Japonica Group]
LOC_Os06g35165	154	47	131	1228	1212	2291	2.67148	0.929161	2.41254	21.0561	23.7988	46.9627	2.85457e-17	3.92048	up	--	--	--	--	--	--	--	Protein of unknown function (DUF3778)	--	--	--	hypothetical protein DAI22_06g180400 [Oryza sativa Japonica Group]
LOC_Os03g08080	85	114	92	156	170	249	1.59738	2.45608	1.84426	2.90484	3.62475	5.55765	0.00742367	1.12466	up	[S]	Function unknown	Cellular Component: membrane (GO:0016020);;	K02221|6.9e-126|dosa:Os03t0178200-01|K02221 YggT family protein | (RefSeq) Os03g0178200; Protein of unknown function YGGT family protein.	--	--	--	YGGT family	YlmG homolog protein 2, chloroplastic OS=Arabidopsis thaliana OX=3702 GN=YLMG2 PE=2 SV=1	S	Function unknown	ylmG homolog protein 2, chloroplastic [Oryza sativa Japonica Group]
LOC_Os03g20100	740	750	697	1353	1151	2125	9.99374	11.522	10.0334	18.041	17.5713	33.8608	8.90041e-05	1.21087	up	[J]	Translation, ribosomal structure and biogenesis	Molecular Function: mRNA binding (GO:0003729);; Cellular Component: chloroplast stroma (GO:0009570);; Cellular Component: thylakoid (GO:0009579);;	K02945|6.2e-220|osa:4332652|K02945 small subunit ribosomal protein S1 | (RefSeq) 30S ribosomal protein S1, chloroplastic	Ribosome (ko03010)	--	--	S1 RNA binding domain	30S ribosomal protein S1, chloroplastic OS=Spinacia oleracea OX=3562 GN=RPS1 PE=1 SV=1	A	RNA processing and modification	30S ribosomal protein S1, chloroplastic [Oryza sativa Japonica Group]
LOC_Os09g09930	304	113	357	702	862	1163	4.82239	2.02814	6.03054	11.0118	15.4666	21.7906	0.000276646	1.90072	up	--	--	Molecular Function: molecular_function (GO:0003674);; Molecular Function: binding (GO:0005488);; Cellular Component: cellular_component (GO:0005575);; Cellular Component: intracellular (GO:0005622);; Cellular Component: obsolete cell (GO:0005623);; Cellular Component: cytoplasm (GO:0005737);; Biological Process: transport (GO:0006810);; Biological Process: ion transport (GO:0006811);; Biological …	--	--	--	--	--	--	L	Replication, recombination and repair	POU domain, class 4, transcription factor 1 [Oryza sativa Japonica Group]
LOC_Os09g29200	3183	2130	2573	5104	4244	5814	54.5571	41.5606	47.0163	86.3826	82.2383	117.577	0.000374331	1.06529	up	[O]	Posttranslational modification, protein turnover, chaperones	Molecular Function: glutathione transferase activity (GO:0004364);; Cellular Component: cytoplasm (GO:0005737);; Biological Process: glutathione metabolic process (GO:0006749);;	K00799|2.4e-127|dosa:Os09t0467200-01|K00799 glutathione S-transferase [EC:2.5.1.18] | (RefSeq) Os09g0467200, TAU_GLUTATHIONE_S-TRANSFERASE_17, GSTU17; Similar to Glutathione S-transferase GST 23 (EC 2.5.1.18) (Fragment).	Glutathione metabolism (ko00480)	[O]	Posttranslational modification, protein turnover, chaperones	Glutathione S-transferase, N-terminal domain	Glutathione transferase GST 23 OS=Zea mays OX=4577 PE=2 SV=1	O	Posttranslational modification, protein turnover, chaperones	glutathione transferase GST 23 [Oryza sativa Japonica Group]
LOC_Os04g16872	8	18	4	46	58	43	0.148669	0.403376	0.079056	0.883231	1.29871	0.992883	0.00338978	2.49292	up	--	--	Molecular Function: iron ion binding (GO:0005506);; Cellular Component: photosystem II (GO:0009523);; Cellular Component: chloroplast thylakoid membrane (GO:0009535);; Biological Process: photosynthetic electron transport in photosystem II (GO:0009772);; Cellular Component: integral component of membrane (GO:0016021);; Molecular Function: chlorophyll binding (GO:0016168);; Biological Process: pro…	K02706|6.0e-205|obr:BBW32_gp079|K02706 photosystem II P680 reaction center D2 protein [EC:1.10.3.9] | (RefSeq) psbD; photosystem II protein D	Photosynthesis (ko00195)	--	--	Photosynthetic reaction centre protein	Photosystem II D2 protein OS=Oryza nivara OX=4536 GN=psbD PE=3 SV=1	C	Energy production and conversion	photosystem II protein D2 [Oryza sativa Japonica Group]
LOC_Os04g47300	117	174	245	288	604	560	1.33556	2.26559	2.99177	3.25787	7.83852	7.58586	0.00205539	1.55897	up	[T]	Signal transduction mechanisms	Molecular Function: protein kinase activity (GO:0004672);; Molecular Function: calcium ion binding (GO:0005509);; Molecular Function: ATP binding (GO:0005524);;	K13412|8.6e-267|dosa:Os04t0560600-01|K13412 calcium-dependent protein kinase [EC:2.7.11.1] | (RefSeq) Os04g0560600; Similar to Calcium-dependent protein kinase 3 (Fragment).	Plant-pathogen interaction (ko04626)	[T]	Signal transduction mechanisms	Protein kinase domain	Calcium-dependent protein kinase 12 OS=Oryza sativa subsp. japonica OX=39947 GN=CPK12 PE=2 SV=2	T	Signal transduction mechanisms	calcium-dependent protein kinase 12 [Oryza sativa Japonica Group]
LOC_Os10g21192	52	10	24	244	351	30	1.03559	0.215012	0.506236	4.85088	8.01461	0.704961	0.00200638	3.00528	up	--	--	Cellular Component: photosystem II (GO:0009523);; Biological Process: photosynthetic electron transport in photosystem II (GO:0009772);; Cellular Component: integral component of membrane (GO:0016021);; Molecular Function: electron transporter, transferring electrons within the cyclic electron transport pathway of photosynthesis activity (GO:0045156);; Molecular Function: metal ion binding (GO:00…	K02703|4.6e-205|obr:BBW32_gp001|K02703 photosystem II P680 reaction center D1 protein [EC:1.10.3.9] | (RefSeq) psbA; photosystem II protein D1	Photosynthesis (ko00195)	--	--	Photosynthetic reaction centre protein	Photosystem II protein D1 OS=Oryza nivara OX=4536 GN=psbA PE=3 SV=1	C	Energy production and conversion	Putative PSII 32kDa protein from chromosome 10 chloroplast insertion [Oryza sativa Japonica Group]
LOC_Os08g33150	263	99	173	436	325	515	4.24113	1.80985	2.97845	6.94375	5.92257	9.80165	0.00801786	1.36192	up	--	--	Molecular Function: DNA binding (GO:0003677);; Cellular Component: nucleus (GO:0005634);;	K09422|1.4e-138|osa:4345623|K09422 transcription factor MYB, plant | (RefSeq) protein ODORANT1	--	[K]	Transcription	Myb-like DNA-binding domain	Transcription factor MYB20 OS=Arabidopsis thaliana OX=3702 GN=MYB20 PE=2 SV=1	K	Transcription	transcription factor MYB20 [Oryza sativa Japonica Group]
LOC_Os10g32980	1719	1741	1800	2763	2657	5479	10.3184	11.8982	11.521	16.3755	18.031	38.8079	0.0013415	1.17178	up	[N]	Cell motility	Cellular Component: plasma membrane (GO:0005886);; Biological Process: plant-type secondary cell wall biogenesis (GO:0009834);; Cellular Component: integral component of membrane (GO:0016021);; Molecular Function: cellulose synthase (UDP-forming) activity (GO:0016760);; Biological Process: cellulose biosynthetic process (GO:0030244);; Molecular Function: metal ion binding (GO:0046872);; Biologica…	K10999|0.0e+00|dosa:Os10t0467800-01|K10999 cellulose synthase A [EC:2.4.1.12] | (RefSeq) Os10g0467800, CESA7, CELLULOSE_SYNTHASE_A7; Similar to Cellulose synthase (Fragment).	--	--	--	Cellulose synthase	Cellulose synthase A catalytic subunit 7 [UDP-forming] OS=Oryza sativa subsp. japonica OX=39947 GN=CESA7 PE=2 SV=1	O	Posttranslational modification, protein turnover, chaperones	cellulose synthase A catalytic subunit 7 [UDP-forming] [Oryza sativa Japonica Group]
LOC_Os10g37330	244	222	292	538	388	731	2.36375	2.45133	3.0177	5.14724	4.24574	8.36388	0.00130288	1.24035	up	[R]	General function prediction only	Biological Process: pyridoxal 5'-phosphate salvage (GO:0009443);; Cellular Component: chloroplast (GO:0009507);; Biological Process: pyridoxal biosynthetic process (GO:0042821);; Molecular Function: pyridoxine:NADP 4-dehydrogenase activity (GO:0050236);; Molecular Function: NADPH binding (GO:0070402);;	K05275|4.2e-218|dosa:Os10t0517400-01|K05275 pyridoxine 4-dehydrogenase [EC:1.1.1.65] | (RefSeq) Os10g0517400; Aldo/keto reductase family protein.	Vitamin B6 metabolism (ko00750)	[C]	Energy production and conversion	Aldo/keto reductase family	Pyridoxal reductase, chloroplastic OS=Arabidopsis thaliana OX=3702 GN=PLR1 PE=1 SV=1	C	Energy production and conversion	pyridoxal reductase, chloroplastic [Oryza sativa Japonica Group]
LOC_Os10g01110	332	214	253	500	504	783	3.53294	2.58835	2.86853	5.25235	6.0684	9.82935	0.000583592	1.283	up	--	--	Molecular Function: serine-type carboxypeptidase activity (GO:0004185);;	K16296|2.0e-262|dosa:Os10t0101100-01|K16296 serine carboxypeptidase-like clade I [EC:3.4.16.-] | (RefSeq) Os10g0101100; Peptidase S10, serine carboxypeptidase family protein.	--	[OE]	Posttranslational modification, protein turnover, chaperones;; Amino acid transport and metabolism	Serine carboxypeptidase	Serine carboxypeptidase-like 6 OS=Arabidopsis thaliana OX=3702 GN=SCPL6 PE=2 SV=2	--	--	serine carboxypeptidase-like 15 isoform X2 [Oryza sativa Japonica Group]
LOC_Os12g28177	114	110	91	215	259	865	1.28948	1.41047	1.09245	2.39813	3.3211	11.5647	0.000139315	2.20906	up	[MDT]	Cell wall/membrane/envelope biogenesis;; Cell cycle control, cell division, chromosome partitioning;; Signal transduction mechanisms	Molecular Function: ATP binding (GO:0005524);;	K08900|6.0e-113|cic:CICLE_v10011614mg|K08900 mitochondrial chaperone BCS1 | (RefSeq) hypothetical protein	--	[O]	Posttranslational modification, protein turnover, chaperones	ATPase family associated with various cellular activities (AAA)	AAA-ATPase ASD, mitochondrial OS=Arabidopsis thaliana OX=3702 GN=AATP1 PE=1 SV=1	O	Posttranslational modification, protein turnover, chaperones	AAA-ATPase At3g28580 [Oryza sativa Japonica Group]
LOC_Os02g32860	4681	8025	4997	8126	13230	11369	34.4296	67.1856	39.1866	59.0144	110.01	98.6596	0.00130173	1.05537	up	--	--	Molecular Function: NAD+ ADP-ribosyltransferase activity (GO:0003950);; Biological Process: protein ADP-ribosylation (GO:0006471);;	K10798|0.0e+00|dosa:Os02t0530600-01|K10798 poly [ADP-ribose] polymerase 2/3/4 [EC:2.4.2.30] | (RefSeq) Os02g0530600; Poly(ADP-ribose) polymerase, regulatory region domain containing protein.	Base excision repair (ko03410)	[KLO]	Transcription;; Replication, recombination and repair;; Posttranslational modification, protein turnover, chaperones	Poly(ADP-ribose) polymerase catalytic domain	Protein ADP-ribosyltransferase PARP3 OS=Oryza sativa subsp. japonica OX=39947 GN=PARP3 PE=2 SV=1	--	--	poly [ADP-ribose] polymerase 3 isoform X3 [Oryza sativa Japonica Group]
LOC_Os01g39960	226	239	183	391	274	535	2.45744	2.94971	2.11583	4.1979	3.36549	6.8544	0.00683353	1.02718	up	[HC]	Coenzyme transport and metabolism;; Energy production and conversion	Biological Process: ubiquinone biosynthetic process (GO:0006744);; Cellular Component: integral component of membrane (GO:0016021);; Biological Process: carotene biosynthetic process (GO:0016120);; Biological Process: xanthophyll biosynthetic process (GO:0016123);; Molecular Function: oxidoreductase activity (GO:0016491);; Molecular Function: oxidoreductase activity, acting on paired donors, with…	K06444|0.0e+00|dosa:Os01t0581300-01|K06444 lycopene epsilon-cyclase [EC:5.5.1.18] | (RefSeq) Os01g0581300; Similar to Lycopene epsilon-cyclase (Fragment).	Carotenoid biosynthesis (ko00906)	--	--	Lycopene cyclase protein	Lycopene epsilon cyclase, chloroplastic OS=Arabidopsis thaliana OX=3702 GN=LUT2 PE=1 SV=2	S	Function unknown	lycopene epsilon cyclase, chloroplastic [Oryza sativa Japonica Group]
LOC_Os11g35300	6	4	12	66	66	40	0.143266	0.087678	0.285549	1.55258	1.79689	1.11537	0.00020675	3.07914	up	--	--	--	K13495|3.6e-14|sita:101777646|K13495 cis-zeatin O-glucosyltransferase [EC:2.4.1.215] | (RefSeq) putative cis-zeatin O-glucosyltransferase	Zeatin biosynthesis (ko00908)	--	--	--	Cis-zeatin O-glucosyltransferase 1 OS=Zea mays OX=4577 GN=CISZOG1 PE=1 SV=1	--	--	hypothetical protein LOC_Os11g35300 [Oryza sativa Japonica Group]
LOC_Os03g26010	14	10	19	73	56	89	0.207065	0.167263	0.305468	1.11326	0.976579	1.62277	0.000197933	2.45081	up	--	--	Molecular Function: nucleic acid binding (GO:0003676);;	K02469|1.6e-45|lang:109359716|K02469 DNA gyrase subunit A [EC:5.6.2.2] | (RefSeq) DNA gyrase subunit A, chloroplastic/mitochondrial-like	--	[R]	General function prediction only	Chromo (CHRromatin Organisation MOdifier) domain	--	U	Intracellular trafficking, secretion, and vesicular transport	retrotransposon protein, putative, unclassified, expressed [Oryza sativa Japonica Group]
LOC_Os03g06630	249	283	294	541	623	830	3.85309	5.01015	4.90142	8.24935	11.1391	14.9111	3.64864e-06	1.40218	up	--	--	Molecular Function: DNA-binding transcription factor activity (GO:0003700);; Cellular Component: nucleus (GO:0005634);; Cellular Component: host cell nucleus (GO:0042025);; Molecular Function: sequence-specific DNA binding (GO:0043565);;	K09419|5.4e-178|obr:102715741|K09419 heat shock transcription factor, other eukaryote | (RefSeq) heat stress transcription factor A-2d	--	[K]	Transcription	HSF-type DNA-binding	Heat stress transcription factor A-2d OS=Oryza sativa subsp. japonica OX=39947 GN=HSFA2D PE=2 SV=2	K	Transcription	Putative heat shock protein [Oryza sativa Japonica Group]
LOC_Os03g48540	73	123	56	151	197	348	0.552339	1.06761	0.449223	1.13811	1.69443	3.13826	0.00138657	1.63102	up	[G]	Carbohydrate transport and metabolism	Molecular Function: catalytic activity (GO:0003824);;	--	--	--	--	Glucose / Sorbosone dehydrogenase	HIPL1 protein OS=Arabidopsis thaliana OX=3702 GN=HIPL1 PE=3 SV=2	G	Carbohydrate transport and metabolism	HIPL1 protein [Oryza sativa Japonica Group]
LOC_Os02g35320	56	33	107	227	259	386	0.846967	0.566334	1.72588	3.40138	4.45361	6.92717	0.000115095	2.23031	up	[HC]	Coenzyme transport and metabolism;; Energy production and conversion	Molecular Function: monooxygenase activity (GO:0004497);; Molecular Function: FAD binding (GO:0071949);;	--	--	[CR]	Energy production and conversion;; General function prediction only	FAD binding domain	Monooxygenase 1 OS=Arabidopsis thaliana OX=3702 GN=MO1 PE=2 SV=1	C	Energy production and conversion	putative monooxygenase 1 [Oryza sativa Japonica Group]
LOC_Os01g46169	121	49	94	162	254	416	1.70964	0.930845	1.23302	2.39639	3.58384	6.53887	0.00283869	1.75872	up	--	--	--	K01206|1.8e-16|csat:104750593|K01206 alpha-L-fucosidase [EC:3.2.1.51] | (RefSeq) alpha-L-fucosidase 3-like	Other glycan degradation (ko00511)	--	--	GDSL-like Lipase/Acylhydrolase	GDSL esterase/lipase At1g28600 OS=Arabidopsis thaliana OX=3702 GN=At1g28600 PE=2 SV=1	S	Function unknown	hypothetical protein DAI22_01g262001 [Oryza sativa Japonica Group]
LOC_Os01g24780	139	107	171	394	549	550	1.63964	1.44359	2.16203	4.61982	7.36836	7.70054	1.47809e-07	1.95709	up	[QV]	Secondary metabolites biosynthesis, transport and catabolism;; Defense mechanisms	Molecular Function: monooxygenase activity (GO:0004497);; Molecular Function: iron ion binding (GO:0005506);; Cellular Component: integral component of membrane (GO:0016021);; Molecular Function: oxidoreductase activity, acting on paired donors, with incorporation or reduction of molecular oxygen (GO:0016705);; Molecular Function: heme binding (GO:0020037);;	K20660|6.5e-296|dosa:Os01t0349800-01|K20660 cytochrome P450 family 709 | (RefSeq) Os01g0349800; Similar to Cytochrome P450.	--	[QI]	Secondary metabolites biosynthesis, transport and catabolism;; Lipid transport and metabolism	Cytochrome P450	Cytochrome P450 709B2 OS=Arabidopsis thaliana OX=3702 GN=CYP709B2 PE=2 SV=1	Q	Secondary metabolites biosynthesis, transport and catabolism	cytochrome P450 709B2 [Oryza sativa Japonica Group]
LOC_Os02g40100	302	270	263	549	558	1085	2.04881	2.084	1.90005	3.67671	4.2781	8.68738	4.2309e-05	1.51793	up	--	--	--	--	--	--	--	Filament-like plant protein, long coiled-coil	Filament-like plant protein 7 OS=Arabidopsis thaliana OX=3702 GN=FPP7 PE=3 SV=2	S	Function unknown	filament-like plant protein 7 [Oryza sativa Japonica Group]
LOC_Os01g54620	1952	2303	2252	3518	4212	8146	12.0389	16.171	14.8115	21.4262	29.3741	59.2864	0.000140285	1.41147	up	[N]	Cell motility	Biological Process: plant-type secondary cell wall biogenesis (GO:0009834);; Cellular Component: integral component of membrane (GO:0016021);; Molecular Function: cellulose synthase (UDP-forming) activity (GO:0016760);; Biological Process: cellulose biosynthetic process (GO:0030244);; Biological Process: cell wall organization (GO:0071555);;	K10999|0.0e+00|dosa:Os01t0750300-01|K10999 cellulose synthase A [EC:2.4.1.12] | (RefSeq) Os01g0750300, BC7, CELLULOSE_SYNTHASE_A4, CESA4, BRITTLE_CULM_7; Similar to Cellulose synthase (Fragment).	--	--	--	Cellulose synthase	Cellulose synthase A catalytic subunit 4 [UDP-forming] OS=Oryza sativa subsp. japonica OX=39947 GN=CESA4 PE=2 SV=1	G	Carbohydrate transport and metabolism	cellulose synthase A catalytic subunit 4 [UDP-forming] [Oryza sativa Japonica Group]
LOC_Os10g40934	738	371	544	2027	1811	2731	4.81777	2.66593	3.64871	12.3552	13.4026	20.3369	1.71575e-09	2.10369	up	[Q]	Secondary metabolites biosynthesis, transport and catabolism	Molecular Function: oxidoreductase activity (GO:0016491);; Molecular Function: metal ion binding (GO:0046872);;	K05658|1.4e-71|cpep:111781709|K05658 ATP-binding cassette, subfamily B (MDR/TAP), member 1 [EC:7.6.2.2] | (RefSeq) uncharacterized protein LOC111781709	ABC transporters (ko02010)	[QR]	Secondary metabolites biosynthesis, transport and catabolism;; General function prediction only	2OG-Fe(II) oxygenase superfamily	2-oxoglutarate-dependent dioxygenase 11 OS=Oryza sativa subsp. japonica OX=39947 GN=2ODD11 PE=1 SV=1	Q	Secondary metabolites biosynthesis, transport and catabolism	oxidoreductase, 2OG-Fe oxygenase family protein, expressed [Oryza sativa Japonica Group]
LOC_Os03g63310	228	207	277	475	369	485	2.47091	2.55145	3.20322	5.08381	4.52506	6.20542	0.00456074	1.01886	up	[QV]	Secondary metabolites biosynthesis, transport and catabolism;; Defense mechanisms	Molecular Function: monooxygenase activity (GO:0004497);; Molecular Function: iron ion binding (GO:0005506);; Cellular Component: integral component of membrane (GO:0016021);; Molecular Function: oxidoreductase activity, acting on paired donors, with incorporation or reduction of molecular oxygen (GO:0016705);; Molecular Function: heme binding (GO:0020037);;	K13029|6.4e-288|osa:4334792|K13029 4-hydroxyphenylacetaldehyde oxime monooxygenase [EC:1.14.14.37] | (RefSeq) 4-hydroxyphenylacetaldehyde oxime monooxygenase	Cyanoamino acid metabolism (ko00460)	[Q]	Secondary metabolites biosynthesis, transport and catabolism	Cytochrome P450	4-hydroxyphenylacetaldehyde oxime monooxygenase OS=Sorghum bicolor OX=4558 GN=CYP71E1 PE=1 SV=1	Q	Secondary metabolites biosynthesis, transport and catabolism	4-hydroxyphenylacetaldehyde oxime monooxygenase [Oryza sativa Japonica Group]
LOC_Os10g18340	115	42	89	582	354	590	2.76375	1.12448	2.27825	13.8219	9.62931	16.7365	3.14211e-09	2.73427	up	--	--	Biological Process: response to heat (GO:0009408);; Biological Process: regulation of abscisic acid biosynthetic process (GO:0010115);;	--	--	--	--	--	--	--	--	hypothetical protein EE612_050708 [Oryza sativa]
LOC_Os08g43334	203	139	240	706	543	580	2.79261	2.17928	3.52995	9.61924	8.46249	9.43752	2.05565e-06	1.76291	up	--	--	Molecular Function: DNA-binding transcription factor activity (GO:0003700);; Cellular Component: nucleus (GO:0005634);; Cellular Component: host cell nucleus (GO:0042025);; Molecular Function: sequence-specific DNA binding (GO:0043565);;	K09419|0.0e+00|osa:4346229|K09419 heat shock transcription factor, other eukaryote | (RefSeq) heat stress transcription factor B-2b	--	[K]	Transcription	HSF-type DNA-binding	Heat stress transcription factor B-2b OS=Oryza sativa subsp. japonica OX=39947 GN=HSFB2B PE=2 SV=1	K	Transcription	heat stress transcription factor B-2b isoform X1 [Oryza sativa Japonica Group]
LOC_Os09g21180	82	52	59	159	246	244	1.04502	0.750079	0.800342	2.01007	3.5534	3.67841	1.65193e-05	1.88441	up	--	--	Cellular Component: nucleus (GO:0005634);; Biological Process: regulation of transcription, DNA-templated (GO:0006355);; Molecular Function: sequence-specific DNA binding (GO:0043565);;	K09338|7.3e-112|osa:9266289|K09338 homeobox-leucine zipper protein | (RefSeq) homeobox-leucine zipper protein HOX25	--	[K]	Transcription	Homeodomain	Homeobox-leucine zipper protein HOX25 OS=Oryza sativa subsp. japonica OX=39947 GN=HOX25 PE=2 SV=2	K	Transcription	homeobox-leucine zipper protein HOX25 [Oryza sativa Japonica Group]
LOC_Os08g02300	216	143	183	399	375	802	2.33257	1.74921	2.10697	4.25004	4.57747	10.2209	0.000157703	1.65135	up	--	--	Molecular Function: DNA binding (GO:0003677);; Cellular Component: nucleus (GO:0005634);; Biological Process: regulation of transcription, DNA-templated (GO:0006355);;	K00521|3.1e-32|cmos:111447866|K00521 ferric-chelate reductase [EC:1.16.1.7] | (RefSeq) ferric reduction oxidase 7, chloroplastic-like	--	--	--	No apical meristem (NAM) protein	NAC domain-containing protein 43 OS=Arabidopsis thaliana OX=3702 GN=NAC043 PE=2 SV=2	K	Transcription	NAC domain-containing protein 43 [Oryza sativa Japonica Group]
LOC_Os05g26440	26	0	15	162	72	133	1.22108	0	0.729141	7.66441	3.86151	7.53338	0.00168216	3.24003	up	--	--	--	--	--	--	--	Cys-rich Gliadin N-terminal	Prolamin PPROL 14E OS=Oryza sativa subsp. indica OX=39946 PE=3 SV=1	--	--	putative prolamin 7 [Oryza sativa Japonica Group]
LOC_Os06g11150	85	67	67	199	110	243	0.917693	0.825785	0.771403	2.12333	1.34231	3.1082	0.00291761	1.45815	up	--	--	--	--	--	--	--	Protein of unknown function (DUF1645)	--	S	Function unknown	uncharacterized protein LOC4340480 [Oryza sativa Japonica Group]
LOC_Os02g26670	126	59	124	310	264	375	1.91431	1.01239	2.00285	4.64409	4.52549	6.71845	0.000276393	1.71991	up	--	--	Cellular Component: cellular_component (GO:0005575);; Cellular Component: intracellular (GO:0005622);; Cellular Component: obsolete cell (GO:0005623);; Cellular Component: nucleus (GO:0005634);; Cellular Component: cytoplasm (GO:0005737);; Cellular Component: cytosol (GO:0005829);; Biological Process: proteolysis (GO:0006508);; Biological Process: ubiquitin-dependent protein catabolic process (GO…	--	--	--	--	--	F-box/kelch-repeat protein At1g23390 OS=Arabidopsis thaliana OX=3702 GN=At1g23390 PE=2 SV=1	S	Function unknown	F-box/kelch-repeat protein At1g23390 [Oryza sativa Japonica Group]
LOC_Os09g28630	123	111	115	231	240	467	2.3037	2.35176	2.29492	4.2677	5.07455	10.3282	0.000292936	1.54967	up	--	--	--	--	--	--	--	--	--	--	--	hypothetical protein D1007_58660 [Hordeum vulgare]
LOC_Os03g62510	537	572	487	842	887	1336	5.38663	6.4452	5.21792	8.32423	9.9385	15.6431	0.000182816	1.07917	up	[Q]	Secondary metabolites biosynthesis, transport and catabolism	Molecular Function: oxidoreductase activity (GO:0016491);;	K09835|6.4e-58|cpep:111800043|K09835 prolycopene isomerase [EC:5.2.1.13] | (RefSeq) prolycopene isomerase, chloroplastic	Carotenoid biosynthesis (ko00906)	[H]	Coenzyme transport and metabolism	Flavin containing amine oxidoreductase	Prolycopene isomerase, chloroplastic OS=Arabidopsis thaliana OX=3702 GN=CRTISO PE=1 SV=2	H	Coenzyme transport and metabolism	prolycopene isomerase 1, chloroplastic [Oryza sativa Japonica Group]
LOC_Os04g48270	123	129	135	200	230	327	1.50813	1.74328	1.76223	2.37902	3.30089	4.59769	0.00591246	1.09765	up	--	--	--	--	--	--	--	Phloem protein 2	F-box protein PP2-A13 OS=Arabidopsis thaliana OX=3702 GN=PP2A13 PE=1 SV=1	S	Function unknown	F-box protein PP2-A13 [Oryza sativa Japonica Group]
LOC_Os05g32220	866	887	894	1517	1247	2111	11.6771	13.6135	12.8528	20.2057	19.0084	33.5895	0.000648415	1.00785	up	[J]	Translation, ribosomal structure and biogenesis	Molecular Function: RNA binding (GO:0003723);; Molecular Function: structural constituent of ribosome (GO:0003735);; Biological Process: translation (GO:0006412);; Cellular Component: large ribosomal subunit (GO:0015934);;	K02863|1.4e-172|dosa:Os05t0388500-01|K02863 large subunit ribosomal protein L1 | (RefSeq) Os05g0388500; Similar to 50S ribosomal protein L1.	Ribosome (ko03010)	[J]	Translation, ribosomal structure and biogenesis	Ribosomal protein L1p/L10e family	50S ribosomal protein L1, chloroplastic OS=Arabidopsis thaliana OX=3702 GN=RPL1 PE=1 SV=1	J	Translation, ribosomal structure and biogenesis	50S ribosomal protein L1, chloroplastic [Oryza sativa Japonica Group]
LOC_Os06g49840	853	581	548	1898	1175	1262	13.5636	10.5293	9.2922	29.9553	21.1587	23.6728	0.000275559	1.26687	up	--	--	Molecular Function: RNA polymerase II transcription regulatory region sequence-specific DNA binding (GO:0000977);; Molecular Function: DNA-binding transcription factor activity (GO:0003700);; Cellular Component: nucleus (GO:0005634);; Biological Process: specification of floral organ identity (GO:0010093);; Biological Process: positive regulation of transcription by RNA polymerase II (GO:0045944)…	K09264|5.6e-124|dosa:Os06t0712700-01|K09264 MADS-box transcription factor, plant | (RefSeq) Os06g0712700, SPW1, SUPERWOMAN_1; MADS-box protein SPW1.	--	[K]	Transcription	SRF-type transcription factor (DNA-binding and dimerisation domain)	MADS-box transcription factor 16 OS=Oryza sativa subsp. japonica OX=39947 GN=MADS16 PE=1 SV=2	K	Transcription	MADS-box transcription factor 16 [Oryza sativa Japonica Group]
LOC_Os12g12860	23	30	11	185	42	52	0.197292	0.292411	0.103535	1.60686	0.413441	0.541649	0.00860158	2.29872	up	[T]	Signal transduction mechanisms	Molecular Function: protein kinase activity (GO:0004672);; Molecular Function: calcium ion binding (GO:0005509);; Molecular Function: ATP binding (GO:0005524);;	K13412|0.0e+00|osa:4351829|K13412 calcium-dependent protein kinase [EC:2.7.11.1] | (RefSeq) calcium-dependent protein kinase 7	Plant-pathogen interaction (ko04626)	[T]	Signal transduction mechanisms	Protein kinase domain	Calcium-dependent protein kinase 29 OS=Oryza sativa subsp. japonica OX=39947 GN=CPK29 PE=2 SV=1	T	Signal transduction mechanisms	calcium-dependent protein kinase 29 [Oryza sativa Japonica Group]
LOC_Os11g27730	411	313	410	757	786	1421	4.56542	3.9539	4.8504	8.30935	9.88918	18.6275	6.7213e-05	1.49868	up	[QV]	Secondary metabolites biosynthesis, transport and catabolism;; Defense mechanisms	Molecular Function: iron ion binding (GO:0005506);; Cellular Component: membrane (GO:0016020);; Molecular Function: oxidoreductase activity, acting on paired donors, with incorporation or reduction of molecular oxygen, NAD(P)H as one donor, and incorporation of one atom of oxygen (GO:0016709);; Molecular Function: heme binding (GO:0020037);;	K13223|3.8e-131|ats:109757929|K13223 indole-2-monooxygenase [EC:1.14.14.153] | (RefSeq) LOC109757929; indole-2-monooxygenase-like	Benzoxazinoid biosynthesis (ko00402)	[Q]	Secondary metabolites biosynthesis, transport and catabolism	Cytochrome P450	indole-2-monooxygenase OS=Zea mays OX=4577 GN=CYP71C4 PE=1 SV=1	Q	Secondary metabolites biosynthesis, transport and catabolism	indole-2-monooxygenase isoform X2 [Oryza sativa Japonica Group]
LOC_Os03g20680	4197	4349	3909	7628	6257	9345	67.9862	80.1929	67.5154	121.999	114.568	178.579	6.46589e-06	1.03423	up	--	--	Cellular Component: nucleus (GO:0005634);; Biological Process: response to freezing (GO:0050826);; Biological Process: positive regulation of response to salt stress (GO:1901002);; Biological Process: positive regulation of response to water deprivation (GO:1902584);;	--	--	--	--	Late embryogenesis abundant protein	Late embryogenesis abundant protein 17 OS=Oryza sativa subsp. japonica OX=39947 GN=LEA17 PE=2 SV=1	S	Function unknown	late embryogenesis abundant protein 17 [Oryza sativa Japonica Group]
LOC_Os01g47070	1311	1038	1335	3513	4183	6175	22.1272	19.9362	24.0339	58.5747	79.8568	123.014	1.76262e-11	2.0297	up	[G]	Carbohydrate transport and metabolism	Molecular Function: hydrolase activity, hydrolyzing O-glycosyl compounds (GO:0004553);; Biological Process: carbohydrate metabolic process (GO:0005975);;	K01183|2.5e-172|dosa:Os01t0660200-01|K01183 chitinase [EC:3.2.1.14] | (RefSeq) Os01g0660200; Acidic class III chitinase OsChib3a precursor (Chitinase) (EC 3.2.1.14).	Amino sugar and nucleotide sugar metabolism (ko00520)	[M]	Cell wall/membrane/envelope biogenesis	Glycosyl hydrolases family 18	Acidic endochitinase OS=Vitis vinifera OX=29760 GN=CHIT3 PE=2 SV=1	G	Carbohydrate transport and metabolism	acidic endochitinase [Oryza sativa Japonica Group]
LOC_Os01g17240	248	230	332	716	537	877	2.22976	2.35383	3.1926	6.37342	5.47165	9.3294	2.491e-05	1.50461	up	[G]	Carbohydrate transport and metabolism	Molecular Function: inorganic phosphate transmembrane transporter activity (GO:0005315);; Biological Process: response to light stimulus (GO:0009416);; Cellular Component: chloroplast thylakoid membrane (GO:0009535);; Cellular Component: integral component of membrane (GO:0016021);;	K08193|0.0e+00|dosa:Os01t0279700-01|K08193 MFS transporter, ACS family, solute carrier family 17 (sodium-dependent inorganic phosphate cotransporter), other | (RefSeq) Os01g0279700; Major facilitator superfamily protein.	--	[G]	Carbohydrate transport and metabolism	Major Facilitator Superfamily	Probable anion transporter 1, chloroplastic OS=Oryza sativa subsp. japonica OX=39947 GN=PHT4;1 PE=2 SV=1	G	Carbohydrate transport and metabolism	probable anion transporter 1, chloroplastic [Oryza sativa Japonica Group]
LOC_Os12g03040	179	104	195	294	390	678	1.97536	1.29913	2.29251	3.19428	4.86302	8.8196	0.00142075	1.60861	up	--	--	Molecular Function: DNA binding (GO:0003677);; Cellular Component: nucleus (GO:0005634);; Biological Process: regulation of transcription, DNA-templated (GO:0006355);;	K00521|5.3e-37|cmos:111447866|K00521 ferric-chelate reductase [EC:1.16.1.7] | (RefSeq) ferric reduction oxidase 7, chloroplastic-like	--	--	--	No apical meristem (NAM) protein	NAC transcription factor NAM-B1 OS=Hordeum vulgare subsp. spontaneum OX=77009 GN=NAM-B1 PE=4 SV=1	K	Transcription	NAC transcription factor 29 [Oryza sativa Japonica Group]
LOC_Os01g57570	5790	2385	5147	12829	7522	9678	99.8475	46.7152	94.5854	218.528	147.149	197.133	0.0070674	1.27203	up	[C]	Energy production and conversion	Molecular Function: NAD(P)H dehydrogenase (quinone) activity (GO:0003955);; Molecular Function: FMN binding (GO:0010181);;	K03809|2.4e-113|dosa:Os01t0784800-01|K03809 NAD(P)H dehydrogenase (quinone) [EC:1.6.5.2] | (RefSeq) Os01g0784800; Flavodoxin/nitric oxide synthase domain containing protein.	Ubiquinone and other terpenoid-quinone biosynthesis (ko00130)	[R]	General function prediction only	NADPH-dependent FMN reductase	NAD(P)H dehydrogenase (quinone) FQR1 OS=Arabidopsis thaliana OX=3702 GN=FQR1 PE=1 SV=1	S	Function unknown	NAD(P)H dehydrogenase (quinone) FQR1 [Oryza sativa Japonica Group]
LOC_Os06g08041	36	23	7	75	99	106	0.626619	0.457793	0.130383	1.30733	1.95966	2.18938	0.00160777	2.25421	up	[Q]	Secondary metabolites biosynthesis, transport and catabolism	Molecular Function: oxidoreductase activity (GO:0016491);; Molecular Function: metal ion binding (GO:0046872);;	K05278|1.1e-35|ats:109784747|K05278 flavonol synthase [EC:1.14.20.6] | (RefSeq) LOC109784747; flavonol synthase/flavanone 3-hydroxylase-like	Flavonoid biosynthesis (ko00941)	[QR]	Secondary metabolites biosynthesis, transport and catabolism;; General function prediction only	2OG-Fe(II) oxygenase superfamily	Protein SRG1 OS=Arabidopsis thaliana OX=3702 GN=SRG1 PE=2 SV=1	Q	Secondary metabolites biosynthesis, transport and catabolism	hypothetical protein OsI_21889 [Oryza sativa Indica Group]
LOC_Os04g53300	968	421	1271	2312	3170	3337	8.04489	3.97617	11.262	18.976	29.7814	32.7189	0.00017559	1.81672	up	--	--	Molecular Function: catechol oxidase activity (GO:0004097);; Biological Process: pigment biosynthetic process (GO:0046148);; Molecular Function: metal ion binding (GO:0046872);;	K00422|0.0e+00|dosa:Os04t0624500-01|K00422 polyphenol oxidase [EC:1.10.3.1] | (RefSeq) Os04g0624500, BLACK_HULL_C, BHC; Similar to Polyphenol oxidase (EC 1.10.3.1) (Fragment).	Tyrosine metabolism (ko00350);; Isoquinoline alkaloid biosynthesis (ko00950)	--	--	Protein of unknown function (DUF_B2219)	Polyphenol oxidase, chloroplastic OS=Vitis vinifera OX=29760 PE=1 SV=1	S	Function unknown	polyphenol oxidase I, chloroplastic [Oryza sativa Japonica Group]
LOC_Os02g01730	107	84	125	255	219	276	1.51239	1.35054	1.88365	3.56078	3.50043	4.61629	0.000672277	1.36321	up	--	--	Cellular Component: integral component of membrane (GO:0016021);;	--	--	--	--	--	--	--	--	--
NewGene_874	0	0	0	50	133	112	0	0	0	0.566676	1.73456	1.51466	6.77869e-10	9.21097	up	--	--	--	--	--	--	--	--	--	--	--	hypothetical protein OsJ_02199 [Oryza sativa Japonica Group]
LOC_Os01g63010	1377	450	1244	3527	2977	3545	17.4108	6.47578	16.7745	44.0417	42.5634	52.8935	0.000144134	1.80381	up	[T]	Signal transduction mechanisms	--	--	--	--	--	Universal stress protein family	--	T	Signal transduction mechanisms	universal stress protein PHOS32 [Oryza sativa Japonica Group]
NewGene_191	348	514	476	961	1295	1050	5.67083	9.54104	8.31085	15.5097	23.9567	20.2688	1.19475e-06	1.45206	up	--	--	Cellular Component: endoplasmic reticulum (GO:0005783);; Molecular Function: ubiquitin protein ligase binding (GO:0031625);;	--	--	--	--	--	--	--	--	--
LOC_Os11g17440	24	34	39	223	306	566	0.163318	0.262248	0.28383	1.51517	2.38878	4.60919	2.80854e-15	3.61773	up	[R]	General function prediction only	Molecular Function: protein kinase activity (GO:0004672);; Molecular Function: ATP binding (GO:0005524);; Molecular Function: isomerase activity (GO:0016853);;	K17302|7.4e-62|obr:102721683|K17302 coatomer subunit beta' | (RefSeq) serine/threonine-protein kinase TAO2-like	--	[T]	Signal transduction mechanisms	Protein kinase domain	Putative cysteine-rich receptor-like protein kinase 16 OS=Arabidopsis thaliana OX=3702 GN=CRK16 PE=3 SV=2	--	--	Similar to barley stem rust resistance protein [Oryza sativa Japonica Group]
LOC_Os02g21550	85	66	111	240	175	224	1.37431	1.21835	1.91421	3.84039	3.2018	4.28338	0.0023716	1.39621	up	[Q]	Secondary metabolites biosynthesis, transport and catabolism	Molecular Function: oxidoreductase activity (GO:0016491);; Molecular Function: metal ion binding (GO:0046872);;	K05278|4.9e-32|cann:107869735|K05278 flavonol synthase [EC:1.14.20.6] | (RefSeq) flavonol synthase/flavanone 3-hydroxylase	Flavonoid biosynthesis (ko00941)	[QR]	Secondary metabolites biosynthesis, transport and catabolism;; General function prediction only	2OG-Fe(II) oxygenase superfamily	2-oxoglutarate-dependent dioxygenase 11 OS=Oryza sativa subsp. japonica OX=39947 GN=2ODD11 PE=1 SV=1	Q	Secondary metabolites biosynthesis, transport and catabolism	hypothetical protein EE612_010828, partial [Oryza sativa]
LOC_Os02g13290	333	283	211	751	370	1319	5.74086	5.54016	3.87199	12.7789	7.21241	26.8472	0.000549171	1.68866	up	--	--	Molecular Function: phosphatase activity (GO:0016791);; Molecular Function: metal ion binding (GO:0046872);;	K13248|3.4e-161|dosa:Os02t0226200-01|K13248 pyridoxal phosphate phosphatase PHOSPHO2 [EC:3.1.3.74] | (RefSeq) Os02g0226200; HAD-superfamily subfamily IB hydrolase, hypothetical 1 protein.	Vitamin B6 metabolism (ko00750)	[R]	General function prediction only	Putative Phosphatase	Inorganic pyrophosphatase 2 OS=Arabidopsis thaliana OX=3702 GN=At1g17710 PE=2 SV=1	S	Function unknown	inorganic pyrophosphatase 2 [Oryza sativa Japonica Group]
LOC_Os12g15980	84	303	52	542	429	317	1.12554	4.61783	0.737418	7.17536	6.49794	5.00615	0.00741131	1.78516	up	--	--	--	--	--	--	--	Plant transposase (Ptta/En/Spm family)	--	--	--	hypothetical protein LOC_Os12g15980 [Oryza sativa Japonica Group]
LOC_Os06g24070	315	343	363	561	642	994	3.40624	4.21571	4.17784	5.98966	7.84465	12.6766	0.000313231	1.23177	up	--	--	Molecular Function: DNA binding (GO:0003677);; Cellular Component: nucleus (GO:0005634);; Biological Process: positive regulation of organelle organization (GO:0010638);; Biological Process: positive regulation of transcription, DNA-templated (GO:0045893);;	K14491|1.0e-15|sita:101784621|K14491 two-component response regulator ARR-B family | (RefSeq) two-component response regulator ORR23	Plant hormone signal transduction (ko04075)	--	--	Myb-like DNA-binding domain	Probable transcription factor GLK1 OS=Oryza sativa subsp. japonica OX=39947 GN=GLK1 PE=2 SV=1	K	Transcription	probable transcription factor GLK1 [Oryza sativa Japonica Group]
LOC_Os07g47990	62	111	40	147	159	263	0.903349	1.80257	0.624251	2.00789	2.39236	4.2298	0.00246054	1.59393	up	--	--	Molecular Function: peroxidase activity (GO:0004601);; Cellular Component: extracellular region (GO:0005576);; Biological Process: response to oxidative stress (GO:0006979);; Molecular Function: heme binding (GO:0020037);; Biological Process: hydrogen peroxide catabolic process (GO:0042744);; Molecular Function: metal ion binding (GO:0046872);;	K00430|1.3e-185|osa:4344276|K00430 peroxidase [EC:1.11.1.7] | (RefSeq) peroxidase 70	Phenylpropanoid biosynthesis (ko00940)	--	--	Peroxidase	Peroxidase 70 OS=Zea mays OX=4577 GN=PER70 PE=1 SV=1	Q	Secondary metabolites biosynthesis, transport and catabolism	hypothetical protein DAI22_07g272800 [Oryza sativa Japonica Group]
LOC_Os09g39730	220	451	136	877	464	835	2.97712	6.9373	1.9494	11.7154	7.08921	13.3271	0.00068077	1.61891	up	--	--	Cellular Component: nucleosome (GO:0000786);; Molecular Function: DNA binding (GO:0003677);; Cellular Component: nucleus (GO:0005634);; Molecular Function: protein heterodimerization activity (GO:0046982);;	K11252|3.5e-66|osa:9268195|K11252 histone H2B | (RefSeq) late histone H2B.L4	--	[B]	Chromatin structure and dynamics	Core histone H2A/H2B/H3/H4	Histone H2B.2 OS=Arabidopsis thaliana OX=3702 GN=At1g08170 PE=2 SV=1	B	Chromatin structure and dynamics	late histone H2B.L4 [Oryza sativa Japonica Group]
LOC_Os08g09010	100	390	136	368	681	561	2.17497	9.6602	3.14212	7.90623	16.7575	14.3974	0.00688744	1.56976	up	--	--	Cellular Component: cell wall (GO:0005618);; Molecular Function: manganese ion binding (GO:0030145);; Molecular Function: nutrient reservoir activity (GO:0045735);; Cellular Component: apoplast (GO:0048046);;	--	--	--	--	Cupin	Germin-like protein 8-7 OS=Oryza sativa subsp. japonica OX=39947 GN=GER6 PE=2 SV=1	S	Function unknown	germin-like protein 8-7 [Oryza sativa Japonica Group]
LOC_Os08g04420	70	41	49	155	124	156	0.8779	0.554679	0.61027	1.81465	1.69948	2.20578	0.000899968	1.57088	up	--		Molecular Function: transmembrane receptor protein serine/threonine kinase activity (GO:0004675);; Molecular Function: calmodulin binding (GO:0005516);; Molecular Function: ATP binding (GO:0005524);; Cellular Component: plasma membrane (GO:0005886);; Biological Process: protein phosphorylation (GO:0006468);; Biological Process: cold acclimation (GO:0009631);; Cellular Component: endosome membrane…	K13430|2.1e-58|cpap:110810800|K13430 serine/threonine-protein kinase PBS1 [EC:2.7.11.1] | (RefSeq) serine/threonine-protein kinase PBS1	Plant-pathogen interaction (ko04626)	[T]	Signal transduction mechanisms	Protein tyrosine and serine/threonine kinase	Calcium/calmodulin-regulated receptor-like kinase 1 OS=Arabidopsis thaliana OX=3702 GN=CRLK1 PE=1 SV=1	T	Signal transduction mechanisms	calcium/calmodulin-regulated receptor-like kinase 1 [Oryza sativa Japonica Group]
LOC_Os11g01439	449	365	453	601	924	1477	2.96936	2.747	3.19727	3.97814	6.91005	11.5368	0.00127763	1.36163	up	--	--	Biological Process: chloroplast organization (GO:0009658);; Cellular Component: chloroplast outer membrane (GO:0009707);;	--	--	--	--	--	Protein CHUP1, chloroplastic OS=Arabidopsis thaliana OX=3702 GN=CHUP1 PE=1 SV=1	S	Function unknown	protein CHUP1, chloroplastic [Oryza sativa Japonica Group]
LOC_Os08g03310	89	67	118	232	659	489	0.65425	0.521232	0.918617	1.69213	5.45	4.24167	1.57994e-06	2.45245	up	--	--	Molecular Function: RNA binding (GO:0003723);; Molecular Function: metal ion binding (GO:0046872);;	--	--	--	--	OST-HTH/LOTUS domain	Zinc finger CCCH domain-containing protein 54 OS=Oryza sativa subsp. japonica OX=39947 GN=Os08g0126700 PE=2 SV=2	A	RNA processing and modification	zinc finger CCCH domain-containing protein 54 isoform X1 [Oryza sativa Japonica Group]
LOC_Os01g70710	2271	1152	1844	3244	3455	3478	28.5325	16.2507	24.7063	40.0558	48.5978	50.5601	0.00536046	1.067	up	--	--	Biological Process: metal ion transport (GO:0030001);; Molecular Function: metal ion binding (GO:0046872);;	--	--	[P]	Inorganic ion transport and metabolism	Heavy-metal-associated domain	Heavy metal-associated isoprenylated plant protein 33 OS=Arabidopsis thaliana OX=3702 GN=HIPP33 PE=2 SV=1	P	Inorganic ion transport and metabolism	heavy metal-associated isoprenylated plant protein 35 [Oryza sativa Japonica Group]
LOC_Os09g22000	1045	490	658	1589	1929	2051	17.1226	9.13091	11.4902	25.7118	35.7546	39.667	0.000118943	1.46906	up	[HR]	Coenzyme transport and metabolism;; General function prediction only	Molecular Function: hydrolase activity (GO:0016787);;	--	--	--	--	haloacid dehalogenase-like hydrolase	Endoribonuclease YBEY, chloroplastic OS=Arabidopsis thaliana OX=3702 GN=YBEY PE=1 SV=1	S	Function unknown	endoribonuclease YBEY, chloroplastic isoform X1 [Oryza sativa Japonica Group]
LOC_Os06g06080	552	481	423	724	1073	1183	5.64039	5.43242	4.69624	7.40844	12.2467	13.8791	0.000189299	1.17569	up	--	--	--	K01805|6.7e-29|ini:109191713|K01805 xylose isomerase [EC:5.3.1.5] | (RefSeq) xylose isomerase	Pentose and glucuronate interconversions (ko00040);; Fructose and mannose metabolism (ko00051)	[R]	General function prediction only	Putative serine esterase (DUF676)	--	S	Function unknown	putative lipase YDR444W isoform X1 [Oryza sativa Japonica Group]
LOC_Os04g51400	301	250	292	454	489	658	3.94964	3.74373	4.18018	5.99203	7.38791	10.4373	0.00164249	1.05033	up	--	--	--	K19041|1.3e-29|cam:101507426|K19041 E3 ubiquitin-protein ligase RNF38/44 [EC:2.3.2.27] | (RefSeq) E3 ubiquitin-protein ligase MBR2	--	[O]	Posttranslational modification, protein turnover, chaperones	Ring finger domain	E3 ubiquitin-protein ligase MBR2 OS=Arabidopsis thaliana OX=3702 GN=MBR2 PE=1 SV=1	O	Posttranslational modification, protein turnover, chaperones	probable E3 ubiquitin-protein ligase RHG1A [Oryza sativa Japonica Group]
LOC_Os11g05470	366	356	302	739	434	752	6.55235	7.24916	5.767	13.0711	8.77502	15.889	0.00187278	1.04623	up	--	--	Molecular Function: molecular_function (GO:0003674);; Molecular Function: transcription coregulator activity (GO:0003712);; Cellular Component: cellular_component (GO:0005575);; Cellular Component: intracellular (GO:0005622);; Cellular Component: obsolete cell (GO:0005623);; Cellular Component: nucleus (GO:0005634);; Cellular Component: cytoplasm (GO:0005737);; Cellular Component: vacuole (GO:000…	K06910|2.5e-92|ats:109785138|K06910 phosphatidylethanolamine-binding protein | (RefSeq) LOC109785138; CEN-like protein 2	--	[R]	General function prediction only	Phosphatidylethanolamine-binding protein	CEN-like protein 2 OS=Nicotiana tabacum OX=4097 GN=CET2 PE=2 SV=1	S	Function unknown	CEN-like protein 2 [Oryza sativa Japonica Group]
LOC_Os12g36880	15253	6025	9378	33479	19969	20544	332.062	149.276	217.644	719.583	491.403	527.6	0.00237854	1.38945	up	--	--	Molecular Function: protein phosphatase inhibitor activity (GO:0004864);; Cellular Component: nucleus (GO:0005634);; Cellular Component: cytoplasm (GO:0005737);; Biological Process: defense response (GO:0006952);; Biological Process: abscisic acid-activated signaling pathway (GO:0009738);; Molecular Function: abscisic acid binding (GO:0010427);; Molecular Function: signaling receptor activity (GO…	--	--	--	--	Pathogenesis-related protein Bet v 1 family	--	S	Function unknown	major pollen allergen Bet v 1-D/H [Oryza sativa Japonica Group]
LOC_Os06g41840	261	201	264	473	429	460	3.81758	3.38517	4.30243	6.89735	7.29577	8.15768	0.00237854	1.0317	up	[M]	Cell wall/membrane/envelope biogenesis	Molecular Function: catalytic activity (GO:0003824);;	K09753|1.6e-76|pop:7493223|K09753 cinnamoyl-CoA reductase [EC:1.2.1.44] | (RefSeq) cinnamoyl-CoA reductase 1	Phenylpropanoid biosynthesis (ko00940)	[V]	Defense mechanisms	NAD dependent epimerase/dehydratase family	Cinnamoyl-CoA reductase 1 OS=Arabidopsis thaliana OX=3702 GN=CCR1 PE=1 SV=1	V	Defense mechanisms	cinnamoyl-CoA reductase 1 isoform X1 [Oryza sativa Japonica Group]
LOC_Os04g50110	182	133	166	306	241	430	2.81193	2.33329	2.735	4.65773	4.20295	7.83683	0.00640191	1.13939	up	[J]	Translation, ribosomal structure and biogenesis	Molecular Function: RNA binding (GO:0003723);;	K11294|5.9e-28|ats:109757735|K11294 nucleolin | (RefSeq) LOC109757735; RNA-binding protein CP33, chloroplastic-like	--	[R]	General function prediction only	RNA recognition motif. (a.k.a. RRM, RBD, or RNP domain)	33 kDa ribonucleoprotein, chloroplastic OS=Nicotiana sylvestris OX=4096 PE=1 SV=1	A	RNA processing and modification	31 kDa ribonucleoprotein, chloroplastic [Oryza sativa Japonica Group]
LOC_Os01g48300	518	562	617	1054	981	1649	6.19167	7.74594	8.11263	12.349	13.6566	23.6054	9.26532e-05	1.24068	up	--	--	Cellular Component: chloroplast thylakoid membrane (GO:0009535);; Biological Process: chloroplast proton-transporting ATP synthase complex assembly (GO:0033614);;	K02116|5.8e-201|dosa:Os01t0673800-01|K02116 ATP synthase protein I | (RefSeq) Os01g0673800; Similar to ATP synthase protein I -related.	--	--	--	--	Protein CONSERVED ONLY IN THE GREEN LINEAGE 160, chloroplastic OS=Arabidopsis thaliana OX=3702 GN=CGL160 PE=1 SV=1	S	Function unknown	protein CONSERVED ONLY IN THE GREEN LINEAGE 160, chloroplastic [Oryza sativa Japonica Group]
LOC_Os09g39650	428	256	278	537	787	953	3.97726	2.70921	2.76056	4.91741	8.28641	10.4748	0.00046742	1.37368	up	[T]	Signal transduction mechanisms	Molecular Function: protein kinase activity (GO:0004672);; Molecular Function: ATP binding (GO:0005524);;	K17609|8.0e-48|eus:EUTSA_v10026931mg|K17609 nucleoredoxin [EC:1.8.1.8] | (RefSeq) hypothetical protein	--	[T]	Signal transduction mechanisms	Protein kinase domain	U-box domain-containing protein 70 OS=Oryza sativa subsp. japonica OX=39947 GN=PUB70 PE=1 SV=1	T	Signal transduction mechanisms	U-box domain-containing protein 33 isoform X1 [Oryza sativa Japonica Group]
LOC_Os02g39740	216	210	220	379	304	509	3.10295	3.43315	3.36816	5.3922	4.94667	8.65204	0.00454329	1.00992	up	--	--	Molecular Function: RNA binding (GO:0003723);;	--	--	--	--	RNA-binding protein Tab2/Atab2	Protein TAB2 homolog, chloroplastic OS=Oryza sativa subsp. japonica OX=39947 GN=Os02g0610800 PE=2 SV=1	S	Function unknown	hypothetical protein OsI_08028 [Oryza sativa Indica Group]
LOC_Os10g26620	207	175	218	422	375	467	2.17568	2.08789	2.43906	4.38209	4.46094	5.7981	0.000199488	1.19886	up	--	--	Molecular Function: DNA binding (GO:0003677);; Cellular Component: nucleus (GO:0005634);; Biological Process: regulation of transcription, DNA-templated (GO:0006355);;	K16222|1.0e-32|dct:110107877|K16222 Dof zinc finger protein DOF5.5 | (RefSeq) cyclic dof factor 1 isoform X1	Circadian rhythm - plant (ko04712)	--	--	Dof domain, zinc finger	Cyclic dof factor 1 OS=Arabidopsis thaliana OX=3702 GN=CDF1 PE=1 SV=2	B	Chromatin structure and dynamics	Putative H-protein promoter binding factor-2a [Oryza sativa Japonica Group]
LOC_Os02g06380	90	85	69	227	222	244	1.29178	1.38926	1.05271	3.22648	3.61139	4.14593	3.99956e-07	1.65197	up	[R]	General function prediction only	Cellular Component: Golgi apparatus (GO:0005794);; Biological Process: plant-type secondary cell wall biogenesis (GO:0009834);; Cellular Component: integral component of membrane (GO:0016021);; Biological Process: xylan metabolic process (GO:0045491);; Biological Process: xylan biosynthetic process (GO:0045492);;	K18801|7.6e-44|smo:SELMODRAFT_47473|K18801 glucuronoxylan 4-O-methyltransferase [EC:2.1.1.112] | (RefSeq) hypothetical protein	--	--	--	Polysaccharide biosynthesis	Protein IRREGULAR XYLEM 15 OS=Arabidopsis thaliana OX=3702 GN=IRX15 PE=2 SV=1	S	Function unknown	protein IRX15-LIKE [Oryza sativa Japonica Group]
LOC_Os01g19740	1262	656	995	2551	1603	1692	36.5567	21.6245	30.714	72.9385	52.4798	57.7908	0.00767525	1.12224	up	[T]	Signal transduction mechanisms	Cellular Component: chloroplast (GO:0009507);; Biological Process: negative regulation of reductive pentose-phosphate cycle (GO:0080153);;	--	--	--	--	CP12 domain	Calvin cycle protein CP12-1, chloroplastic OS=Arabidopsis thaliana OX=3702 GN=CP12-1 PE=1 SV=1	S	Function unknown	calvin cycle protein CP12-1, chloroplastic [Oryza sativa Japonica Group]
LOC_Os01g51250	199	242	158	485	305	298	2.4435	3.37936	2.0673	5.87183	4.22891	4.30811	0.00887467	1.01918	up	--	--	Molecular Function: ATP transmembrane transporter activity (GO:0005347);; Cellular Component: integral component of membrane (GO:0016021);;	K15084|5.0e-52|cvr:CHLNCDRAFT_145437|K15084 solute carrier family 25 (mitochondrial carrier protein), member 16 | (RefSeq) hypothetical protein	--	[C]	Energy production and conversion	Mitochondrial carrier protein	Mitochondrial carrier protein CoAc1 OS=Zea mays OX=4577 GN=COAC1 PE=2 SV=1	C	Energy production and conversion	mitochondrial carrier protein CoAc1 [Oryza sativa Japonica Group]
LOC_Os05g39690	3280	1457	3010	8988	6535	5033	54.2809	27.4351	53.1004	146.858	122.257	98.2536	0.000765759	1.51715	up	[Q]	Secondary metabolites biosynthesis, transport and catabolism	Molecular Function: oxidoreductase activity (GO:0016491);;	K00002|1.1e-186|dosa:Os05t0474600-01|K00002 alcohol dehydrogenase (NADP+) [EC:1.1.1.2] | (RefSeq) Os05g0474600; Similar to Aldose reductase-related protein (EC 1.1.1.21).	Glycolysis / Gluconeogenesis (ko00010);; Pentose and glucuronate interconversions (ko00040);; Glycerolipid metabolism (ko00561)	[R]	General function prediction only	Aldo/keto reductase family	Aldose reductase OS=Hordeum vulgare OX=4513 PE=1 SV=1	U	Intracellular trafficking, secretion, and vesicular transport	aldose reductase [Oryza sativa Japonica Group]
LOC_Os05g14320	23	0	7	71	113	138	0.164425	0	0.046546	0.50942	0.92728	1.18355	0.000596478	3.52842	up	--	--	Molecular Function: DNA binding (GO:0003677);;	K14007|4.7e-42|obr:102710266|K14007 protein transport protein SEC24 | (RefSeq) protein transport protein Sec24-like At3g07100	Protein processing in endoplasmic reticulum (ko04141)	--	--	Protein of unknown function (DUF 659)	--	S	Function unknown	Os05g0232800 [Oryza sativa Japonica Group]
LOC_Os06g33390	47	24	37	95	97	179	0.90611	0.536723	0.763676	1.84115	2.15394	4.13964	0.00137198	1.89131	up	--	--	--	--	--	--	--	--	--	--	--	uncharacterized protein LOC9272382 [Oryza sativa Japonica Group]
LOC_Os06g46799	297	233	246	631	541	912	4.77071	4.26315	4.21623	10.0106	9.8237	17.2978	1.43332e-06	1.55048	up	--	--	Molecular Function: peroxidase activity (GO:0004601);; Biological Process: response to oxidative stress (GO:0006979);; Molecular Function: heme binding (GO:0020037);;	--	--	--	--	--	--	--	--	unnamed protein product [Triticum turgidum subsp. durum]
LOC_Os11g17540	266	135	245	815	348	462	4.5561	2.62459	4.47164	13.7773	6.73535	9.33516	0.0062861	1.4369	up	[Q]	Secondary metabolites biosynthesis, transport and catabolism	Molecular Function: hydrolase activity (GO:0016787);;	--	--	[R]	General function prediction only	Dienelactone hydrolase family	Endo-1,3;1,4-beta-D-glucanase OS=Zea mays OX=4577 PE=1 SV=1	Q	Secondary metabolites biosynthesis, transport and catabolism	endo-1,3;1,4-beta-D-glucanase [Oryza sativa Japonica Group]
LOC_Os01g45090	45	12	72	121	194	218	0.87711	0.256796	1.49984	2.35237	4.33226	5.08988	0.00601863	2.11739	up	--	--	Molecular Function: DNA binding (GO:0003677);;	K09422|2.2e-123|dosa:Os01t0637800-00|K09422 transcription factor MYB, plant | (RefSeq) Os01g0637800; Similar to Transcription factor (Fragment).	--	[K]	Transcription	Myb-like DNA-binding domain	Transcription factor MYB24 OS=Arabidopsis thaliana OX=3702 GN=MYB24 PE=1 SV=1	--	--	Os01g0637800, partial [Oryza sativa Japonica Group]
LOC_Os01g04870	121	112	116	187	222	386	1.22585	1.29727	1.25121	1.87254	2.54274	4.6314	0.00321116	1.31333	up	--	--	Molecular Function: damaged DNA binding (GO:0003684);; Cellular Component: nucleus (GO:0005634);; Biological Process: DNA repair (GO:0006281);; Cellular Component: Cul4-RING E3 ubiquitin ligase complex (GO:0080008);;	K10140|5.9e-277|dosa:Os01t0141700-01|K10140 DNA damage-binding protein 2 | (RefSeq) Os01g0141700; Similar to predicted protein.	Nucleotide excision repair (ko03420);; Ubiquitin mediated proteolysis (ko04120)	[S]	Function unknown	WD domain, G-beta repeat	DNA damage-binding protein 2 OS=Oryza sativa subsp. japonica OX=39947 GN=DDB2 PE=1 SV=1	S	Function unknown	DNA damage-binding protein 2-like [Oryza sativa Japonica Group]
LOC_Os04g32620	203	118	162	297	439	282	1.129	0.742009	0.957679	1.62646	2.75611	1.84946	0.00938379	1.20944	up	--	--	Molecular Function: DNA binding (GO:0003677);; Molecular Function: DNA-binding transcription factor activity (GO:0003700);; Cellular Component: nucleus (GO:0005634);;	K12900|3.9e-25|lang:109341833|K12900 FUS-interacting serine-arginine-rich protein 1 | (RefSeq) serine/arginine-rich SC35-like splicing factor SCL30A	Spliceosome (ko03040)	--	--	AP2 domain	Ethylene-responsive transcription factor ERF113 OS=Arabidopsis thaliana OX=3702 GN=ERF113 PE=2 SV=1	K	Transcription	ethylene-responsive transcription factor ERF113 [Oryza sativa Japonica Group]
LOC_Os06g11490	457	226	296	1707	968	1443	9.178	5.16854	6.3475	33.8854	21.9985	34.2452	5.85948e-09	2.19146	up	--	--	Molecular Function: electron transfer activity (GO:0009055);; Cellular Component: anchored component of plasma membrane (GO:0046658);;	K22128|9.3e-06|smo:SELMODRAFT_404967|K22128 piezo-type mechanosensitive ion channel component 1/2 | (RefSeq) hypothetical protein	--	--	--	Plastocyanin-like domain	Blue copper protein OS=Pisum sativum OX=3888 PE=2 SV=1	S	Function unknown	blue copper protein [Oryza sativa Japonica Group]
LOC_Os11g37970	1033	845	897	7202	6292	5998	32.3475	30.1227	29.9377	222.81	222.858	221.699	4.43857e-42	2.94763	up	--	--	Biological Process: defense response to bacterium (GO:0042742);; Biological Process: defense response to fungus (GO:0050832);;	--	--	[R]	General function prediction only	Barwin family	Wheatwin-1 OS=Triticum aestivum OX=4565 GN=PR4A PE=1 SV=1	S	Function unknown	barwin [Oryza sativa Japonica Group]
LOC_Os06g39960	103	21	81	7542	8265	11579	1.66002	0.373738	1.38182	120.089	150.66	220.291	1.47672e-55	7.15154	up	--	--	Molecular Function: DNA-binding transcription factor activity (GO:0003700);;	K16241|8.2e-65|osa:9268301|K16241 transcription factor HY5 | (RefSeq) transcription factor HY5 isoform X1	Circadian rhythm - plant (ko04712)	[K]	Transcription	bZIP transcription factor	Transcription factor HY5 OS=Arabidopsis thaliana OX=3702 GN=HY5 PE=1 SV=1	K	Transcription	transcription factor HY5 [Oryza sativa Japonica Group]
LOC_Os06g08032	245	195	394	821	753	964	4.04628	3.66345	6.95037	13.4033	14.0706	18.8208	2.54103e-05	1.70274	up	[Q]	Secondary metabolites biosynthesis, transport and catabolism	Molecular Function: metal ion binding (GO:0046872);; Molecular Function: dioxygenase activity (GO:0051213);;	K05658|8.9e-60|cpep:111781709|K05658 ATP-binding cassette, subfamily B (MDR/TAP), member 1 [EC:7.6.2.2] | (RefSeq) uncharacterized protein LOC111781709	ABC transporters (ko02010)	[QR]	Secondary metabolites biosynthesis, transport and catabolism;; General function prediction only	non-haem dioxygenase in morphine synthesis N-terminal	Protein SRG1 OS=Arabidopsis thaliana OX=3702 GN=SRG1 PE=2 SV=1	Q	Secondary metabolites biosynthesis, transport and catabolism	uncharacterized protein LOC4340290 [Oryza sativa Japonica Group]
LOC_Os09g38480	2	8	4	45	48	131	0.024633	0.133511	0.055441	0.647861	0.788378	2.25977	1.95089e-06	4.14858	up	--	--	--	--	--	--	--	Protein of unknown function (DUF1618)	--	S	Function unknown	uncharacterized protein LOC107277779 [Oryza sativa Japonica Group]
LOC_Os06g48180	136	64	171	520	352	377	2.47806	1.34171	3.36944	9.62329	7.40768	8.28962	0.000283647	1.84497	up	--	--	--	--	--	--	--	--	--	--	--	hypothetical protein ZEAMMB73_Zm00001d002193 [Zea mays]
[truncated: 66 more rows]
