# Supplementary material for: Overexpression of the OsHY5L2 Alters the Fine Structure and Physicochemical Properties of Endosperm Starch in Rice (Oryza sativa L.)
Source: Plants (Basel). 2025 Sep 17;14(18):2888. doi: 10.3390/plants14182888 (PMC12473966; doi:10.3390/plants14182888)
Supplement: Supplementary file 1 [file plants-14-02888-s001.zip › plants-3830381-supplementary/Supplementary Files/Table S2.xls]

## Sheet: OEOsHY5L2-1_vs_WT.annotation
Table S2. The list of down-regulated DEGs identified in OEOsHY5L2-1 vs. WT.
#ID	A1_Count	A2_Count	A3_Count	C1_Count	C2_Count	C3_Count	A1_FPKM	A2_FPKM	A3_FPKM	C1_FPKM	C2_FPKM	C3_FPKM	FDR	log2FC	regulated	COG_class	COG_class_annotation	GO_annotation	KEGG_annotation	KEGG_pathway_annotation	KOG_class	KOG_class_annotation	Pfam_annotation	Swiss-Prot_annotation	eggNOG_class	eggNOG_class_annotation	NR_annotation
LOC_Os09g34950	319	193	212	87	51	43	5.96463	4.11398	4.23115	1.59671	1.07168	0.949895	0.000157636	-1.86557	down	--	--	Molecular Function: DNA-binding transcription factor activity (GO:0003700);;	K16221|3.8e-24|cmax:111489247|K16221 transcription factor TCP21 (protein CCA1 HIKING EXPEDITION) | (RefSeq) transcription factor TCP21-like	Circadian rhythm - plant (ko04712)	--	--	TCP family transcription factor	Transcription factor PCF2 OS=Oryza sativa subsp. indica OX=39946 GN=PCF2 PE=4 SV=1	K	Transcription	transcription factor PCF2-like [Oryza sativa Japonica Group]
LOC_Os12g25630	524	1009	475	275	244	352	6.74408	14.7945	6.51915	3.49625	3.54332	5.33743	0.00795911	-1.03261	down	[C]	Energy production and conversion	Molecular Function: oxidoreductase activity (GO:0016491);; Molecular Function: molybdenum ion binding (GO:0030151);;	K00387|1.2e-236|dosa:Os12t0442800-01|K00387 sulfite oxidase [EC:1.8.3.1] | (RefSeq) Os12g0442800; Similar to Sulfite oxidase (EC 1.8.3.1) (Moco containig protein AtMCP) (At-SO) (AtSOX).	Sulfur metabolism (ko00920)	[C]	Energy production and conversion	Oxidoreductase molybdopterin binding domain	Sulfite oxidase OS=Arabidopsis thaliana OX=3702 GN=SOX PE=1 SV=1	C	Energy production and conversion	sulfite oxidase [Oryza sativa Japonica Group]
LOC_Os03g59570	305	461	303	199	88	112	3.65639	6.28543	3.87235	2.35523	1.18945	1.57436	0.0060455	-1.26609	down	[J]	Translation, ribosomal structure and biogenesis	Biological Process: tRNA processing (GO:0008033);; Molecular Function: transferase activity (GO:0016740);;	K10760|1.4e-193|dosa:Os03t0810100-01|K10760 adenylate dimethylallyltransferase (cytokinin synthase) [EC:2.5.1.27 2.5.1.112] | (RefSeq) Os03g0810100, IPT4, ADENOSINE_PHOSPHATE_ISOPENTENYLTRANSFERASE_4; Similar to TRNA isopentenyl transferase-like protein (Adenylate isopentenyltransferase) (EC 2.5.1.27).	Zeatin biosynthesis (ko00908)	[J]	Translation, ribosomal structure and biogenesis	IPP transferase	Adenylate isopentenyltransferase 5, chloroplastic OS=Arabidopsis thaliana OX=3702 GN=IPT5 PE=1 SV=2	J	Translation, ribosomal structure and biogenesis	adenylate isopentenyltransferase 5, chloroplastic [Oryza sativa Japonica Group]
LOC_Os03g07890	1149	1964	1258	503	466	451	15.6619	30.4781	18.287	6.76761	7.17907	7.24088	3.9917e-08	-1.45875	down	--	--	Molecular Function: ATP transmembrane transporter activity (GO:0005347);; Cellular Component: integral component of membrane (GO:0016021);;	K15121|1.5e-173|osa:4331797|K15121 solute carrier family 25, member 44 | (RefSeq) solute carrier family 25 member 44	--	[C]	Energy production and conversion	Mitochondrial carrier protein	Mitochondrial carnitine/acylcarnitine carrier-like protein OS=Arabidopsis thaliana OX=3702 GN=BOU PE=1 SV=1	C	Energy production and conversion	mitochondrial carrier, putative, expressed [Oryza sativa Japonica Group]
LOC_Os06g04950	148	591	71	63	32	65	4.46712	20.3551	2.27302	1.8768	1.08124	2.3101	0.00946371	-2.11047	down	--	--	Cellular Component: integral component of membrane (GO:0016021);;	--	--	--	--	Early nodulin 93 ENOD93 protein	Early nodulin-93 OS=Glycine max OX=3847 PE=2 SV=1	S	Function unknown	hypothetical protein OsJ_20076 [Oryza sativa Japonica Group]
LOC_Os01g67390	427	276	896	20	8	19	5.64751	4.15148	12.653	0.258593	0.106345	0.288375	1.69597e-18	-5.02183	down	--	--	Cellular Component: cell periphery (GO:0071944);;	--	--	--	--	Pollen protein Ole e 1 like	--	S	Function unknown	extensin-1 [Oryza sativa Japonica Group]
LOC_Os11g03370	137	122	43	22	28	18	1.7345	1.74861	0.569988	0.264717	0.3971	0.262448	0.00529484	-1.96653	down	--	--	Molecular Function: DNA binding (GO:0003677);; Cellular Component: nucleus (GO:0005634);; Biological Process: regulation of transcription, DNA-templated (GO:0006355);;	K00521|1.0e-31|cmos:111447866|K00521 ferric-chelate reductase [EC:1.16.1.7] | (RefSeq) ferric reduction oxidase 7, chloroplastic-like	--	--	--	No apical meristem (NAM) protein	NAC domain-containing protein 45 OS=Oryza sativa subsp. japonica OX=39947 GN=NAC45 PE=2 SV=1	K	Transcription	NAC domain-containing protein 45 [Oryza sativa Japonica Group]
LOC_Os04g42860	158	243	268	18	50	95	1.69148	2.95043	3.05416	0.187538	0.600238	1.19986	0.00516744	-1.91871	down	[S]	Function unknown	Molecular Function: hydrolase activity, acting on ester bonds (GO:0016788);;	K00679|7.6e-54|cic:CICLE_v10027727mg|K00679 phospholipid:diacylglycerol acyltransferase [EC:2.3.1.158] | (RefSeq) hypothetical protein	Glycerolipid metabolism (ko00561)	--	--	GDSL-like Lipase/Acylhydrolase	GDSL esterase/lipase LTL1 OS=Arabidopsis thaliana OX=3702 GN=LTL1 PE=2 SV=1	I	Lipid transport and metabolism	GDSL esterase/lipase LTL1 [Oryza sativa Japonica Group]
LOC_Os03g21820	281	247	171	63	110	92	4.91271	4.91065	3.17283	1.0801	2.15712	1.88326	0.00659508	-1.24094	down	--	--	--	--	--	--	--	--	--	--	--	hypothetical protein ZEAMMB73_Zm00001d052264, partial [Zea mays]
LOC_Os07g48490	55531	51576	42035	22237	20198	17523	769.025	813.108	620.732	305.642	316.408	286.285	2.54085e-07	-1.1649	down	--	--	--	--	--	--	--	--	--	--	--	unnamed protein product [Triticum turgidum subsp. durum]
LOC_Os02g19420	2799	1848	2140	1133	630	582	50.0638	37.615	40.8103	20.0051	12.7357	12.273	0.000326554	-1.40292	down	--	--	Biological Process: mRNA catabolic process (GO:0006402);; Cellular Component: integral component of membrane (GO:0016021);; Cellular Component: CCR4-NOT complex (GO:0030014);;	K12606|3.4e-161|osa:4329079|K12606 CCR4-NOT transcription complex subunit 9 | (RefSeq) cell differentiation protein rcd1 isoform X1	RNA degradation (ko03018)	[R]	General function prediction only	Cell differentiation family, Rcd1-like	--	S	Function unknown	cell differentiation protein rcd1 isoform X3 [Oryza sativa Japonica Group]
LOC_Os08g15920	84	150	90	28	38	28	0.821353	1.67857	0.946508	0.272434	0.42343	0.318601	0.00374558	-1.61463	down	--	--	--	--	--	--	--	--	--	--	--	Os08g0259100 [Oryza sativa Japonica Group]
NewGene_3727	284	314	230	115	65	61	8.44158	10.6091	7.28541	3.35981	2.18045	2.11418	8.90041e-05	-1.62787	down	--	--	--	--	--	--	--	--	--	--	--	hypothetical protein [Oryza sativa Japonica Group]
LOC_Os02g43770	130	145	96	29	31	48	1.29335	1.65094	1.01873	0.28317	0.340881	0.555189	0.00103909	-1.63008	down	--	--	Biological Process: response to acid chemical (GO:0001101);; Cellular Component: cellular_component (GO:0005575);; Cellular Component: intracellular (GO:0005622);; Cellular Component: obsolete cell (GO:0005623);; Cellular Component: nucleus (GO:0005634);; Biological Process: transport (GO:0006810);; Biological Process: ion transport (GO:0006811);; Biological Process: anion transport (GO:0006820);…	--	--	--	--	Protein of unknown function (DUF632)	Protein ROLLING AND ERECT LEAF 2 OS=Oryza sativa subsp. japonica OX=39947 GN=REL2 PE=2 SV=1	S	Function unknown	nitrate regulatory gene2 protein [Oryza sativa Japonica Group]
LOC_Os05g50960	1319	1743	655	519	306	433	17.3716	26.1307	9.19093	6.74259	4.55148	6.718	0.000552477	-1.38566	down	[G]	Carbohydrate transport and metabolism	Molecular Function: polygalacturonase activity (GO:0004650);; Cellular Component: extracellular region (GO:0005576);; Biological Process: carbohydrate metabolic process (GO:0005975);; Biological Process: cell wall organization (GO:0071555);;	K01184|2.8e-26|cam:101509627|K01184 polygalacturonase [EC:3.2.1.15] | (RefSeq) probable polygalacturonase At3g15720	Pentose and glucuronate interconversions (ko00040)	--	--	Glycosyl hydrolases family 28	Probable polygalacturonase OS=Vitis vinifera OX=29760 GN=GSVIVT00026920001 PE=1 SV=1	G	Carbohydrate transport and metabolism	probable polygalacturonase [Oryza sativa Japonica Group]
LOC_Os05g39180	72	120	58	0	15	15	0.890429	1.69519	0.755156	0	0.210093	0.209555	0.00610624	-2.88037	down	--	--	--	K04688|4.7e-08|osa:4332748|K04688 ribosomal protein S6 kinase beta [EC:2.7.11.1] | (RefSeq) uncharacterized protein LOC4332748	--	--	--	Protein of unknown function (DUF1618)	--	S	Function unknown	uncharacterized protein LOC4339059 [Oryza sativa Japonica Group]
LOC_Os04g49370	643	632	742	256	225	151	9.60314	10.7354	11.8039	3.77339	3.78631	2.64796	1.42826e-05	-1.53924	down	--	--	--	--	--	[K]	Transcription	--	--	K	Transcription	Os04g0583200 [Oryza sativa Japonica Group]
LOC_Os03g19270	1924	2897	1398	1053	810	790	37.3286	64.7212	28.7234	21.164	18.226	18.921	0.00101818	-1.05345	down	[T]	Signal transduction mechanisms	--	--	--	--	--	Universal stress protein family	--	S	Function unknown	universal stress protein PHOS34 isoform X2 [Oryza sativa Japonica Group]
LOC_Os04g37480	484	440	283	176	160	107	7.76586	8.03329	4.82876	2.7892	2.89288	2.00825	0.00134603	-1.28256	down	[Q]	Secondary metabolites biosynthesis, transport and catabolism	Molecular Function: oxidoreductase activity (GO:0016491);;	K22374|2.1e-184|dosa:Os04t0447600-01|K22374 3''-deamino-3''-oxonicotianamine reductase [EC:1.1.1.285] | (RefSeq) Os04g0447600; Similar to NADPH-dependent codeinone reductase (EC 1.1.1.247).	--	[R]	General function prediction only	Aldo/keto reductase family	Deoxymugineic acid synthase 1-D OS=Triticum aestivum OX=4565 GN=DMAS1-D PE=2 SV=1	S	Function unknown	hypothetical protein EE612_023600 [Oryza sativa]
LOC_Os04g44500	613	392	495	66	149	132	11.8208	8.60336	10.1864	1.24936	3.24488	3.0003	7.68784e-06	-1.98138	down	--	--	--	--	--	--	--	GRAM domain	GEM-like protein 4 OS=Arabidopsis thaliana OX=3702 GN=At5g08350 PE=2 SV=1	S	Function unknown	GEM-like protein 4 [Oryza sativa Japonica Group]
LOC_Os04g39100	1077	1461	631	513	496	386	16.6115	25.6513	10.377	7.81098	8.63733	7.02281	0.00830264	-1.00061	down	--	--	Molecular Function: peroxidase activity (GO:0004601);; Cellular Component: extracellular region (GO:0005576);; Biological Process: response to oxidative stress (GO:0006979);; Molecular Function: heme binding (GO:0020037);; Biological Process: hydrogen peroxide catabolic process (GO:0042744);; Molecular Function: metal ion binding (GO:0046872);;	K00430|3.0e-175|dosa:Os04t0465100-01|K00430 peroxidase [EC:1.11.1.7] | (RefSeq) Os04g0465100; Haem peroxidase, plant/fungal/bacterial family protein.	Phenylpropanoid biosynthesis (ko00940)	--	--	Peroxidase	Peroxidase 65 OS=Arabidopsis thaliana OX=3702 GN=PER65 PE=2 SV=2	Q	Secondary metabolites biosynthesis, transport and catabolism	peroxidase 31 [Oryza sativa Japonica Group]
LOC_Os03g01800	126	173	71	36	36	16	1.98935	3.13004	1.19905	0.563897	0.647415	0.284948	0.00323426	-1.88158	down	[G]	Carbohydrate transport and metabolism	Molecular Function: hydrolase activity, hydrolyzing O-glycosyl compounds (GO:0004553);; Cellular Component: cell wall (GO:0005618);; Biological Process: xyloglucan metabolic process (GO:0010411);; Molecular Function: xyloglucan:xyloglucosyl transferase activity (GO:0016762);; Biological Process: cell wall biogenesis (GO:0042546);; Cellular Component: apoplast (GO:0048046);; Biological Process: ce…	K08235|1.5e-175|osa:4331336|K08235 xyloglucan:xyloglucosyl transferase [EC:2.4.1.207] | (RefSeq) probable xyloglucan endotransglucosylase/hydrolase protein 32	--	--	--	Glycosyl hydrolases family 16	Probable xyloglucan endotransglucosylase/hydrolase protein 32 OS=Arabidopsis thaliana OX=3702 GN=XTH32 PE=2 SV=1	G	Carbohydrate transport and metabolism	probable xyloglucan endotransglucosylase/hydrolase protein 32 [Oryza sativa Japonica Group]
LOC_Os10g27390	217	115	91	32	16	18	2.51432	1.51466	1.11492	0.363422	0.198859	0.235193	3.64245e-05	-2.5369	down	--	--	Molecular Function: DNA binding (GO:0003677);; Cellular Component: nucleus (GO:0005634);; Biological Process: regulation of transcription, DNA-templated (GO:0006355);;	--	--	--	--	No apical meristem (NAM) protein	Protein CUP-SHAPED COTYLEDON 3 OS=Arabidopsis thaliana OX=3702 GN=NAC031 PE=1 SV=1	K	Transcription	spidroin-2 [Oryza sativa Japonica Group]
LOC_Os04g23550	188	170	57	6	11	43	3.01592	3.10556	0.968052	0.080332	0.175993	0.811628	0.00271398	-2.63619	down	--	--	Molecular Function: protein dimerization activity (GO:0046983);;	K13422|4.2e-13|ppp:112288376|K13422 transcription factor MYC2 | (RefSeq) transcription factor MYC3-like isoform X1	MAPK signaling pathway - plant (ko04016);; Plant hormone signal transduction (ko04075)	--	--	Helix-loop-helix DNA-binding domain	Transcription factor bHLH35 OS=Arabidopsis thaliana OX=3702 GN=BHLH35 PE=2 SV=1	K	Transcription	hypothetical protein EE612_022967 [Oryza sativa]
LOC_Os06g03710	262	388	102	44	65	61	1.81178	3.04815	0.752263	0.299156	0.50267	0.491973	0.000493289	-1.94616	down	--	--	Cellular Component: nucleus (GO:0005634);; Biological Process: positive regulation of brassinosteroid mediated signaling pathway (GO:1900459);;	K14494|1.0e-55|adu:107469592|K14494 DELLA protein | (RefSeq) DELLA protein GAI1-like	Plant hormone signal transduction (ko04075)	--	--	GRAS domain family	Protein DWARF AND LOW-TILLERING OS=Oryza sativa subsp. japonica OX=39947 GN=DLT PE=1 SV=1	K	Transcription	protein DWARF AND LOW-TILLERING-like [Oryza sativa Japonica Group]
LOC_Os09g35020	806	407	308	138	77	142	18.5818	10.6881	7.5781	3.13828	1.99409	3.86245	5.58523e-05	-1.9545	down	--	--	Molecular Function: DNA binding (GO:0003677);; Molecular Function: DNA-binding transcription factor activity (GO:0003700);; Cellular Component: nucleus (GO:0005634);;	K09286|9.5e-30|csat:104722420|K09286 EREBP-like factor | (RefSeq) dehydration-responsive element-binding protein 1B-like	--	--	--	AP2 domain	Dehydration-responsive element-binding protein 1H OS=Oryza sativa subsp. indica OX=39946 GN=DREB1H PE=2 SV=1	K	Transcription	dehydration-responsive element-binding protein 1H [Oryza sativa Japonica Group]
LOC_Os03g04100	1064	1139	770	345	510	424	11.2147	13.9885	8.67547	3.6643	6.20782	5.50454	0.000510552	-1.0557	down	--	--	--	--	--	--	--	--	--	--	--	Hypothetical protein [Oryza sativa Japonica Group]
LOC_Os11g14880	2273	3160	1237	353	895	240	89.0121	140.848	51.6378	13.6232	39.5944	11.0846	0.00051933	-1.95373	down	--	--	--	--	--	--	--	--	--	--	--	hypothetical protein EE612_054519 [Oryza sativa]
LOC_Os07g01700	318	299	134	85	73	39	17.1058	18.3013	7.63449	4.51237	4.39601	2.47047	0.00122222	-1.75071	down	--	--	--	--	--	--	--	--	--	--	--	hypothetical protein OsJ_22810 [Oryza sativa Japonica Group]
LOC_Os05g44200	1149	1818	963	475	497	440	16.8793	30.4179	15.083	6.88936	8.25151	7.62163	5.28666e-06	-1.30274	down	[IR]	Lipid transport and metabolism;; General function prediction only	Molecular Function: hydrolase activity, acting on ester bonds (GO:0016788);;	K00679|6.2e-46|cic:CICLE_v10027727mg|K00679 phospholipid:diacylglycerol acyltransferase [EC:2.3.1.158] | (RefSeq) hypothetical protein	Glycerolipid metabolism (ko00561)	--	--	GDSL-like Lipase/Acylhydrolase	GDSL esterase/lipase At5g45670 OS=Arabidopsis thaliana OX=3702 GN=At5g45670 PE=2 SV=1	L	Replication, recombination and repair	GDSL esterase/lipase At5g45670 [Oryza sativa Japonica Group]
LOC_Os02g20360	750	1626	557	356	347	380	9.70654	23.933	7.67493	4.55596	5.06973	5.80486	0.00338657	-1.24338	down	[E]	Amino acid transport and metabolism	Biological Process: cellular amino acid metabolic process (GO:0006520);; Molecular Function: transaminase activity (GO:0008483);; Biological Process: biosynthetic process (GO:0009058);; Molecular Function: pyridoxal phosphate binding (GO:0030170);;	K14271|5.7e-270|dosa:Os02t0306401-00|K14271 nicotianamine aminotransferase [EC:2.6.1.80] | (RefSeq) Os02g0306401, NICOTINAMINE_AMINOTRANSFERASE_1, NAAT1; Similar to Nicotianamine aminotransferase A.	--	[E]	Amino acid transport and metabolism	Aminotransferase class I and II	Nicotianamine aminotransferase 1 OS=Oryza sativa subsp. japonica OX=39947 GN=NAAT1 PE=1 SV=1	E	Amino acid transport and metabolism	nicotianamine aminotransferase [Oryza sativa Japonica Group]
LOC_Os02g52460	268	325	183	117	121	96	4.73671	6.53948	3.4344	2.03076	2.4138	1.98658	0.00852333	-1.04718	down	--	--	Biological Process: DNA replication checkpoint (GO:0000076);; Molecular Function: nucleic acid binding (GO:0003676);; Cellular Component: nucleus (GO:0005634);; Biological Process: cellular response to DNA damage stimulus (GO:0006974);; Biological Process: cell cycle (GO:0007049);; Molecular Function: zinc ion binding (GO:0008270);; Biological Process: replication fork protection (GO:0048478);;	K10904|1.4e-142|dosa:Os02t0762200-01|K10904 TIMELESS-interacting protein | (RefSeq) Os02g0762200; Zinc finger, CCHC-type domain containing protein.	--	[D]	Cell cycle control, cell division, chromosome partitioning	Replication Fork Protection Component Swi3	--	D	Cell cycle control, cell division, chromosome partitioning	TIMELESS-interacting protein isoform X1 [Oryza sativa Japonica Group]
LOC_Os03g60880	516	1076	530	183	164	139	5.07037	12.0742	5.53529	1.80361	1.82853	1.61345	4.8481e-08	-1.94588	down	[F]	Nucleotide transport and metabolism	Cellular Component: integral component of membrane (GO:0016021);; Molecular Function: transmembrane transporter activity (GO:0022857);;	K14611|2.0e-241|nau:109231653|K14611 solute carrier family 23 (nucleobase transporter), member 1 | (RefSeq) nucleobase-ascorbate transporter 6	--	[F]	Nucleotide transport and metabolism	Permease family	Nucleobase-ascorbate transporter 6 OS=Arabidopsis thaliana OX=3702 GN=NAT6 PE=2 SV=2	F	Nucleotide transport and metabolism	nucleobase-ascorbate transporter 6 [Oryza sativa Japonica Group]
LOC_Os01g16140	1801	2355	1131	869	304	313	153.366	228.246	102.639	73.0405	29.2189	31.357	0.00094845	-1.65941	down	--	--	--	--	--	--	--	--	--	--	--	uncharacterized protein LOC4324374 [Oryza sativa Japonica Group]
LOC_Os02g03210	489	642	313	153	102	165	5.54549	8.29601	3.78858	1.7134	1.30284	2.20882	7.66423e-06	-1.61715	down	--	--	--	K00103|5.2e-31|dosa:Os04t0361500-00|K00103 L-gulonolactone oxidase [EC:1.1.3.8] | (RefSeq) Os04g0361500; Similar to OSIGBa0111E13.1 protein.	Ascorbate and aldarate metabolism (ko00053)	--	--	--	--	--	--	Non-ribosomal peptide synthetase modules and related proteins-like [Oryza sativa Japonica Group]
LOC_Os02g44230	1980	2395	974	293	161	358	23.7993	32.8551	12.4855	3.45916	2.18258	5.07104	1.74034e-11	-2.55435	down	[G]	Carbohydrate transport and metabolism	Molecular Function: trehalose-phosphatase activity (GO:0004805);; Biological Process: trehalose biosynthetic process (GO:0005992);;	K01087|1.9e-209|dosa:Os02t0661100-01|K01087 trehalose 6-phosphate phosphatase [EC:3.1.3.12] | (RefSeq) Os02g0661100, TREHALOSE-6-PHOSPHATE_PHOSHPHATASE_1, TPP1; Similar to Trehalose-6-phosphate phosphatase.	Starch and sucrose metabolism (ko00500)	[G]	Carbohydrate transport and metabolism	Trehalose-phosphatase	Probable trehalose-phosphate phosphatase 1 OS=Oryza sativa subsp. japonica OX=39947 GN=TPP1 PE=1 SV=1	G	Carbohydrate transport and metabolism	probable trehalose-phosphate phosphatase 1 [Oryza sativa Japonica Group]
LOC_Os04g54300	7972	8204	5863	3705	1834	2325	259.651	304.147	203.593	119.141	67.5167	89.3111	4.28458e-05	-1.33761	down	--	--	--	--	--	--	--	Wound-induced protein	--	S	Function unknown	uncharacterized protein LOC4337133 [Oryza sativa Japonica Group]
LOC_Os05g44120	300	384	155	117	55	86	5.31963	7.75805	2.92848	2.03775	1.09646	1.79442	0.00236839	-1.52894	down	--	--	--	--	--	--	--	--	--	--	--	uncharacterized protein LOC4339328 [Oryza sativa Japonica Group]
LOC_Os07g47790	692	951	410	301	244	291	14.8735	23.2685	9.38897	6.38395	5.9186	7.37265	0.00194229	-1.12081	down	--	--	Molecular Function: DNA binding (GO:0003677);; Molecular Function: DNA-binding transcription factor activity (GO:0003700);; Cellular Component: nucleus (GO:0005634);;	K09286|1.1e-125|osa:4344266|K09286 EREBP-like factor | (RefSeq) ethylene-responsive transcription factor RAP2-3	--	--	--	AP2 domain	Ethylene-responsive transcription factor ERF071 OS=Arabidopsis thaliana OX=3702 GN=ERF071 PE=2 SV=1	K	Transcription	ethylene-responsive transcription factor RAP2-3 [Oryza sativa Japonica Group]
LOC_Os06g22030	1432	1224	792	488	515	404	13.6396	13.2678	8.03576	4.58281	5.54435	4.53482	0.000472443	-1.13175	down	--	--	Molecular Function: AT DNA binding (GO:0003680);; Cellular Component: nucleus (GO:0005634);;	--	--	--	--	Plants and Prokaryotes Conserved (PCC) domain	AT-hook motif nuclear-localized protein 10 OS=Arabidopsis thaliana OX=3702 GN=AHL10 PE=1 SV=2	K	Transcription	AT-hook motif nuclear-localized protein 10 [Oryza sativa Japonica Group]
LOC_Os10g14230	541	207	151	104	27	31	5.23773	2.27845	1.55331	0.987295	0.285973	0.349147	0.00206624	-2.3297	down	--	--	Molecular Function: DNA binding (GO:0003677);; Molecular Function: protein dimerization activity (GO:0046983);;	K21437|1.0e-17|ccav:112523844|K21437 ankyrin repeat domain-containing protein 13 | (RefSeq) uncharacterized protein LOC112523844	--	[L]	Replication, recombination and repair	hAT family C-terminal dimerisation region	Putative AC transposase OS=Zea mays OX=4577 PE=2 SV=2	L	Replication, recombination and repair	Putative activator-like transposable element [Oryza sativa Japonica Group]
LOC_Os03g13300	468	812	210	44	35	110	4.66532	9.22355	2.23456	0.427744	0.388791	1.29374	1.26495e-06	-2.79796	down	[E]	Amino acid transport and metabolism	Molecular Function: glutamate decarboxylase activity (GO:0004351);; Cellular Component: cytosol (GO:0005829);; Biological Process: glutamate catabolic process (GO:0006538);; Molecular Function: pyridoxal phosphate binding (GO:0030170);;	K01580|6.8e-292|dosa:Os03t0236200-01|K01580 glutamate decarboxylase [EC:4.1.1.15] | (RefSeq) Os03g0236200; Similar to Glutamate decarboxylase isozyme 3 (EC 4.1.1.15).	Alanine, aspartate and glutamate metabolism (ko00250);; beta-Alanine metabolism (ko00410);; Taurine and hypotaurine metabolism (ko00430);; Butanoate metabolism (ko00650)	[E]	Amino acid transport and metabolism	Pyridoxal-dependent decarboxylase conserved domain	Glutamate decarboxylase 1 OS=Arabidopsis thaliana OX=3702 GN=GAD1 PE=1 SV=2	E	Amino acid transport and metabolism	glutamate decarboxylase 1 [Oryza sativa Japonica Group]
LOC_Os01g29150	807	556	384	110	133	89	8.08344	6.33017	4.09604	1.08646	1.49581	1.04362	5.05768e-09	-2.23595	down	[QV]	Secondary metabolites biosynthesis, transport and catabolism;; Defense mechanisms	Molecular Function: monooxygenase activity (GO:0004497);; Molecular Function: iron ion binding (GO:0005506);; Cellular Component: integral component of membrane (GO:0016021);; Molecular Function: oxidoreductase activity, acting on paired donors, with incorporation or reduction of molecular oxygen (GO:0016705);; Molecular Function: heme binding (GO:0020037);;	K15639|1.8e-307|osa:4325222|K15639 PHYB activation tagged suppressor 1 [EC:1.14.-.-] | (RefSeq) cytochrome P450 734A6	Brassinosteroid biosynthesis (ko00905)	[QI]	Secondary metabolites biosynthesis, transport and catabolism;; Lipid transport and metabolism	Cytochrome P450	Cytochrome P450 734A6 OS=Oryza sativa subsp. japonica OX=39947 GN=CYP734A6 PE=2 SV=1	Q	Secondary metabolites biosynthesis, transport and catabolism	hypothetical protein OsJ_01890 [Oryza sativa Japonica Group]
LOC_Os02g32590	864	759	428	98	239	331	8.56137	8.5573	4.51201	0.949946	2.66619	3.86166	0.00672053	-1.46198	down	--	--	Molecular Function: DNA-binding transcription factor activity (GO:0003700);; Cellular Component: nucleus (GO:0005634);; Cellular Component: host cell nucleus (GO:0042025);; Molecular Function: sequence-specific DNA binding (GO:0043565);;	K09419|6.8e-262|dosa:Os02t0527300-01|K09419 heat shock transcription factor, other eukaryote | (RefSeq) Os02g0527300, HEAT_STRESS_TRANSCRIPTION_FACTOR_A3, HSFA3; Similar to Heat shock transcription factor 31 (Fragment).	--	[K]	Transcription	HSF-type DNA-binding	Heat stress transcription factor A-3 OS=Oryza sativa subsp. japonica OX=39947 GN=HSFA3 PE=2 SV=1	K	Transcription	heat stress transcription factor A-3 [Oryza sativa Japonica Group]
LOC_Os10g02040	233	265	156	60	91	45	3.30727	4.2847	2.35978	0.797999	1.44288	0.736107	0.00119179	-1.56305	down	--	--	Molecular Function: peroxidase activity (GO:0004601);; Cellular Component: extracellular region (GO:0005576);; Biological Process: response to oxidative stress (GO:0006979);; Molecular Function: heme binding (GO:0020037);; Biological Process: hydrogen peroxide catabolic process (GO:0042744);; Molecular Function: metal ion binding (GO:0046872);;	K00430|7.6e-195|osa:4347962|K00430 peroxidase [EC:1.11.1.7] | (RefSeq) peroxidase A2 isoform X1	Phenylpropanoid biosynthesis (ko00940)	--	--	Peroxidase	Peroxidase 15 OS=Ipomoea batatas OX=4120 GN=pod PE=1 SV=1	Q	Secondary metabolites biosynthesis, transport and catabolism	peroxidase A2 isoform X1 [Oryza sativa Japonica Group]
LOC_Os04g36900	184	237	115	49	31	35	2.17394	3.18933	1.44788	0.561181	0.414308	0.487558	1.02414e-05	-2.05089	down	--	--	--	--	--	--	--	--	--	--	--	uncharacterized protein LOC4335969 [Oryza sativa Japonica Group]
LOC_Os10g26150	318	428	250	134	101	67	28.0303	42.9763	23.4734	11.6287	10.0027	6.92981	0.000218865	-1.55138	down	--	--	--	--	--	--	--	--	--	--	--	uncharacterized protein LOC4348568 [Oryza sativa Japonica Group]
LOC_Os07g39020	2158	1364	3652	222	164	195	18.9297	13.6175	34.1536	1.9196	1.61843	2.00823	9.39583e-18	-3.54194	down	[O]	Posttranslational modification, protein turnover, chaperones	Molecular Function: serine-type endopeptidase activity (GO:0004252);;	K15333|4.5e-80|nsy:104224633|K15333 tRNA guanosine-2'-O-methyltransferase [EC:2.1.1.34] | (RefSeq) uncharacterized protein LOC104224633	--	--	--	Subtilase family	Subtilisin-like protease SBT1.8 OS=Arabidopsis thaliana OX=3702 GN=SBT1.8 PE=1 SV=1	O	Posttranslational modification, protein turnover, chaperones	subtilisin-like protease SBT1.8 [Oryza sativa Japonica Group]
LOC_Os05g46360	777	649	749	384	329	272	10.3331	9.79552	10.6226	5.05723	4.96551	4.25708	0.00243645	-1.00963	down	[R]	General function prediction only	Biological Process: cytokinin biosynthetic process (GO:0009691);; Molecular Function: hydrolase activity (GO:0016787);;	K22522|6.8e-122|dosa:Os05t0541200-01|K22522 cytokinin riboside 5'-monophosphate phosphoribohydrolase [EC:3.2.2.-] | (RefSeq) Os05g0541200; Similar to Lysine decarboxylase-like protein.	--	--	--	Possible lysine decarboxylase	Probable cytokinin riboside 5'-monophosphate phosphoribohydrolase LOGL7 OS=Oryza sativa subsp. japonica OX=39947 GN=LOGL7 PE=2 SV=1	H	Coenzyme transport and metabolism	probable cytokinin riboside 5'-monophosphate phosphoribohydrolase LOGL7 [Oryza sativa Japonica Group]
LOC_Os02g42660	449	772	354	228	234	212	6.15432	12.052	5.17549	3.08242	3.62055	3.42037	0.00569489	-1.0438	down	[I]	Lipid transport and metabolism	Cellular Component: endoplasmic reticulum membrane (GO:0005789);; Cellular Component: integral component of membrane (GO:0016021);; Biological Process: sphingolipid biosynthetic process (GO:0030148);; Molecular Function: sphingolipid delta-4 desaturase activity (GO:0042284);;	K04712|2.0e-194|dosa:Os02t0639600-01|K04712 sphingolipid 4-desaturase/C4-monooxygenase [EC:1.14.19.17 1.14.18.5] | (RefSeq) Os02g0639600; Similar to MLD (Degenerative spermatocyte homolog 1, lipid desaturase) (Migration-inducing gene 15 protein) (Sphingolipid delta 4 desaturase protein DES1).	Sphingolipid metabolism (ko00600)	[I]	Lipid transport and metabolism	Fatty acid desaturase	Sphingolipid delta(4)-desaturase DES1-like OS=Oryza sativa subsp. japonica OX=39947 GN=Os02g0639600 PE=2 SV=1	I	Lipid transport and metabolism	sphingolipid delta(4)-desaturase DES1-like [Oryza sativa Japonica Group]
LOC_Os01g21590	1625	2915	1282	453	569	407	21.2157	43.3153	17.8381	5.83966	8.38417	6.26623	4.1007e-08	-1.83753	down	--	--	--	--	--	--	--	Myb/SANT-like DNA-binding domain	--	K	Transcription	hypothetical protein [Oryza sativa Japonica Group]
LOC_Os10g41550	800	802	801	203	272	313	8.06206	9.1944	8.59815	2.01399	3.09121	3.7161	2.99103e-07	-1.47325	down	[G]	Carbohydrate transport and metabolism	Biological Process: maltose biosynthetic process (GO:0000024);; Biological Process: starch catabolic process (GO:0005983);; Biological Process: response to cold (GO:0009409);; Cellular Component: chloroplast stroma (GO:0009570);; Molecular Function: beta-amylase activity (GO:0016161);; Molecular Function: amylopectin maltohydrolase activity (GO:0102229);;	K01177|0.0e+00|osa:4349417|K01177 beta-amylase [EC:3.2.1.2] | (RefSeq) beta-amylase 3, chloroplastic	Starch and sucrose metabolism (ko00500)	--	--	Glycosyl hydrolase family 14	Beta-amylase 3, chloroplastic OS=Arabidopsis thaliana OX=3702 GN=BAM3 PE=1 SV=3	G	Carbohydrate transport and metabolism	beta-amylase 3, chloroplastic [Oryza sativa Japonica Group]
NewGene_1667	202	130	153	69	59	36	4.2668	3.10814	3.44513	1.4311	1.39187	0.88097	0.00897101	-1.42734	down	--	--	--	--	--	--	--	--	--	--	--	hypothetical protein [Oryza sativa Japonica Group]
LOC_Os07g40240	1186	1086	629	522	263	181	12.3905	12.915	7.00132	5.38581	3.10171	2.21935	0.004654	-1.42117	down	--	--	--	--	--	--	--	Gibberellin regulated protein	--	S	Function unknown	snakin-1 [Oryza sativa Japonica Group]
LOC_Os09g28440	506	533	271	68	68	190	9.86134	11.8216	5.61864	1.2933	1.49588	4.35838	0.000415976	-1.85793	down	--	--	Molecular Function: DNA binding (GO:0003677);; Molecular Function: DNA-binding transcription factor activity (GO:0003700);; Cellular Component: nucleus (GO:0005634);;	K09286|2.5e-23|egu:105052544|K09286 EREBP-like factor | (RefSeq) ethylene-responsive transcription factor ERF071-like	--	--	--	AP2 domain	Ethylene-responsive transcription factor ERF109 OS=Arabidopsis thaliana OX=3702 GN=ERF109 PE=1 SV=1	K	Transcription	ethylene-responsive transcription factor ERF109 [Oryza sativa Japonica Group]
LOC_Os01g45990	423	598	457	191	235	183	2.65216	4.26565	3.05033	1.18237	1.66146	1.35063	0.000363963	-1.12208	down	[T]	Signal transduction mechanisms	Molecular Function: voltage-gated potassium channel activity (GO:0005249);; Cellular Component: integral component of membrane (GO:0016021);; Biological Process: regulation of ion transmembrane transport (GO:0034765);;	K21867|0.0e+00|dosa:Os01t0648000-01|K21867 potassium channel | (RefSeq) Os01g0648000; Similar to AKT1-like potassium channel.	--	[PT]	Inorganic ion transport and metabolism;; Signal transduction mechanisms	Ion transport protein	Potassium channel AKT1 OS=Oryza sativa subsp. japonica OX=39947 GN=AKT1 PE=2 SV=1	--	--	potassium channel AKT1 [Oryza sativa Japonica Group]
LOC_Os04g54310	1176	1276	832	520	270	221	39.1297	48.3271	29.4902	17.0584	10.1224	8.64498	0.000162284	-1.53982	down	--	--	--	--	--	--	--	Wound-induced protein	--	S	Function unknown	hypothetical protein OsJ_16311 [Oryza sativa Japonica Group]
LOC_Os05g37060	592	450	764	160	59	120	13.6382	11.7934	18.7674	3.63434	1.51483	3.25087	6.33753e-07	-2.31433	down	--	--	Molecular Function: DNA binding (GO:0003677);; Cellular Component: nucleus (GO:0005634);;	K08869|1.8e-24|cre:CHLREDRAFT_165812|K08869 aarF domain-containing kinase | (RefSeq) predicted protein	--	[O]	Posttranslational modification, protein turnover, chaperones	Myb-like DNA-binding domain	Transcription factor DIVARICATA OS=Antirrhinum majus OX=4151 GN=DIVARICATA PE=2 SV=1	K	Transcription	transcription factor DIVARICATA [Oryza sativa Japonica Group]
LOC_Os01g28134	78	119	46	9	24	14	2.02639	3.52768	1.25313	0.213304	0.702613	0.40852	0.00391086	-2.17626	down	--	--	--	--	--	--	--	--	--	--	--	hypothetical protein EE612_002740 [Oryza sativa]
LOC_Os01g06560	635	792	793	304	263	338	7.97376	11.3802	10.5976	3.79584	3.74532	5.006	3.31613e-05	-1.16161	down	--	--	Biological Process: transcription, DNA-templated (GO:0006351);; Molecular Function: sequence-specific DNA binding (GO:0043565);;	K14431|1.3e-13|crb:17882004|K14431 transcription factor TGA | (RefSeq) transcription factor TGA2	Plant hormone signal transduction (ko04075)	--	--	Seed dormancy control	Protein DOG1-like 2 OS=Arabidopsis thaliana OX=3702 GN=DOGL2 PE=4 SV=2	S	Function unknown	protein DELAY OF GERMINATION 1 [Oryza sativa Japonica Group]
LOC_Os03g58900	1404	928	873	424	428	442	11.9031	8.95574	7.88643	3.54907	4.09411	4.41418	0.000202302	-1.16911	down	--	--	Cellular Component: Golgi apparatus (GO:0005794);; Biological Process: protein glycosylation (GO:0006486);; Cellular Component: integral component of membrane (GO:0016021);; Molecular Function: transferase activity, transferring glycosyl groups (GO:0016757);; Molecular Function: carbohydrate binding (GO:0030246);;	K20843|0.0e+00|osa:4334478|K20843 hydroxyproline O-galactosyltransferase 2/3/4/5/6 [EC:2.4.1.-] | (RefSeq) probable beta-1,3-galactosyltransferase 19	--	[G]	Carbohydrate transport and metabolism	Galactoside-binding lectin	Hydroxyproline O-galactosyltransferase GALT6 OS=Arabidopsis thaliana OX=3702 GN=GALT6 PE=2 SV=2	G	Carbohydrate transport and metabolism	hydroxyproline O-galactosyltransferase GALT6 [Oryza sativa Japonica Group]
LOC_Os03g16020	2120	1559	1207	676	692	601	97.8294	81.8803	59.3601	30.7756	36.0894	32.7018	0.000160038	-1.16002	down	[O]	Posttranslational modification, protein turnover, chaperones	Biological Process: response to heat (GO:0009408);; Biological Process: response to hydrogen peroxide (GO:0042542);; Biological Process: response to ethanol (GO:0045471);; Biological Process: response to arsenic-containing substance (GO:0046685);; Biological Process: response to cadmium ion (GO:0046686);; Biological Process: response to copper ion (GO:0046688);;	K13993|7.3e-83|dosa:Os03t0266900-02|K13993 HSP20 family protein | (RefSeq) Os03g0266900; Low molecular mass heat shock protein Oshsp17.3.	Protein processing in endoplasmic reticulum (ko04141)	[O]	Posttranslational modification, protein turnover, chaperones	Hsp20/alpha crystallin family	17.4 kDa class I heat shock protein OS=Oryza sativa subsp. japonica OX=39947 GN=HSP17.4 PE=2 SV=2	O	Posttranslational modification, protein turnover, chaperones	17.4 kDa class I heat shock protein [Oryza sativa Japonica Group]
LOC_Os03g06570	231	292	206	85	66	59	3.11059	4.46978	2.94731	1.11754	0.994331	0.929765	7.04705e-06	-1.63908	down	--	--	Molecular Function: protein binding (GO:0005515);; Cellular Component: cellular_component (GO:0005575);; Cellular Component: intracellular (GO:0005622);; Cellular Component: obsolete cell (GO:0005623);; Cellular Component: cytoplasm (GO:0005737);; Cellular Component: cytosol (GO:0005829);; Cellular Component: cytoskeleton (GO:0005856);; Cellular Component: microtubule associated complex (GO:00058…	--	--	--	--	Protein of unknown function (DUF4005)	Protein IQ-DOMAIN 20 OS=Arabidopsis thaliana OX=3702 GN=IQD20 PE=1 SV=1	S	Function unknown	uncharacterized protein LOC4331704 [Oryza sativa Japonica Group]
LOC_Os01g65590	132	431	85	43	52	40	1.60365	5.96629	1.09531	0.515094	0.703086	0.563774	0.00306922	-2.03539	down	--	--	Cellular Component: Golgi membrane (GO:0000139);; Biological Process: protein glycosylation (GO:0006486);; Cellular Component: integral component of membrane (GO:0016021);; Molecular Function: transferase activity, transferring glycosyl groups (GO:0016757);;	K20855|7.5e-236|dosa:Os01t0877400-01|K20855 beta-1,3-galactosyltransferase 1/2/3/4/5/7/8 [EC:2.4.1.-] | (RefSeq) Os01g0877400; Similar to Avr9 elicitor response-like protein.	--	[G]	Carbohydrate transport and metabolism	Galactosyltransferase	Probable beta-1,3-galactosyltransferase 8 OS=Arabidopsis thaliana OX=3702 GN=B3GALT8 PE=2 SV=1	G	Carbohydrate transport and metabolism	probable beta-1,3-galactosyltransferase 8 [Oryza sativa Japonica Group]
LOC_Os03g11110	2186	2271	1321	968	689	699	18.9084	22.3583	12.1798	8.26369	6.73821	7.12717	0.000200494	-1.13187	down	--	--	Cellular Component: endoplasmic reticulum (GO:0005783);; Cellular Component: Golgi apparatus (GO:0005794);; Biological Process: protein targeting to membrane (GO:0006612);; Cellular Component: integral component of membrane (GO:0016021);; Biological Process: peptidyl-L-cysteine S-palmitoylation (GO:0018230);; Molecular Function: protein-cysteine S-palmitoyltransferase activity (GO:0019706);;	K20027|0.0e+00|dosa:Os03t0209500-01|K20027 palmitoyltransferase ZDHHC1/11 [EC:2.3.1.225] | (RefSeq) Os03g0209500; Zinc finger, DHHC-type domain containing protein.	--	[R]	General function prediction only	DHHC palmitoyltransferase	Probable protein S-acyltransferase 22 OS=Arabidopsis thaliana OX=3702 GN=PAT22 PE=2 SV=2	L	Replication, recombination and repair	probable protein S-acyltransferase 22 [Oryza sativa Japonica Group]
LOC_Os01g04590	188	273	232	82	82	126	2.72469	4.48726	3.5824	1.17219	1.33791	2.14129	0.00775748	-1.11758	down	--	--	--	K18643|4.7e-34|gra:105795008|K18643 katanin p80 WD40 repeat-containing subunit B1 | (RefSeq) uncharacterized LOC105795008	--	--	--	Protein of unknown function (DUF789)	--	S	Function unknown	uncharacterized protein LOC4325682 [Oryza sativa Japonica Group]
LOC_Os12g08564	862	252	459	159	171	92	13.138	5.3107	7.9283	2.15665	3.02779	1.5777	0.00268329	-1.77125	down	--	--	--	--	--	--	--	--	--	--	--	expressed protein [Oryza sativa Japonica Group]
LOC_Os01g58130	425	354	467	56	108	43	11.1966	10.6168	13.1101	1.43354	3.20706	1.32212	1.79201e-07	-2.4491	down	--	--	--	--	--	--	--	--	--	--	--	uncharacterized protein LOC4324132 [Oryza sativa Japonica Group]
LOC_Os01g50200	165	331	164	28	24	37	1.8874	4.31928	2.00559	0.316689	0.310192	0.488285	1.74331e-09	-2.72063	down	--	--	--	--	--	--	--	--	--	--	--	hypothetical protein GW17_00052160, partial [Ensete ventricosum]
LOC_Os04g29210	1304	1094	706	559	313	387	15.7771	15.0694	9.10947	6.67147	4.27183	5.51505	0.00236839	-1.14936	down	[C]	Energy production and conversion	Molecular Function: D-arabinono-1,4-lactone oxidase activity (GO:0003885);; Cellular Component: membrane (GO:0016020);; Molecular Function: FAD binding (GO:0071949);;	K00103|7.3e-224|dosa:Os08t0114300-01|K00103 L-gulonolactone oxidase [EC:1.1.3.8] | (RefSeq) Os08g0114300; D-arabinono-1,4-lactone oxidase domain containing protein.	Ascorbate and aldarate metabolism (ko00053)	[V]	Defense mechanisms	FAD binding domain	Probable L-gulonolactone oxidase 1 OS=Arabidopsis thaliana OX=3702 GN=GULLO1 PE=3 SV=1	V	Defense mechanisms	Os04g0361500 [Oryza sativa Japonica Group]
LOC_Os06g10990	410	288	329	141	139	130	5.10069	4.07945	4.36593	1.72203	1.95384	1.90871	0.00106363	-1.19212	down	[O]	Posttranslational modification, protein turnover, chaperones	Molecular Function: ATP binding (GO:0005524);; Cellular Component: nucleus (GO:0005634);; Cellular Component: cytoplasm (GO:0005737);; Cellular Component: endoplasmic reticulum lumen (GO:0005788);; Biological Process: response to unfolded protein (GO:0006986);; Cellular Component: membrane (GO:0016020);; Molecular Function: ATPase activity (GO:0016887);; Biological Process: ubiquitin-dependent ER…	K09490|1.2e-256|dosa:Os06t0212900-01|K09490 endoplasmic reticulum chaperone BiP [EC:3.6.4.10] | (RefSeq) Os06g0212900; Heat shock protein Hsp70 family protein.	Protein export (ko03060);; Protein processing in endoplasmic reticulum (ko04141)	[O]	Posttranslational modification, protein turnover, chaperones	Hsp70 protein	Luminal-binding protein 4 OS=Nicotiana tabacum OX=4097 GN=BIP4 PE=2 SV=1	O	Posttranslational modification, protein turnover, chaperones	luminal-binding protein 4 [Oryza sativa Japonica Group]
LOC_Os05g09740	86	75	66	28	20	13	1.65437	1.63409	1.35135	0.5317	0.416893	0.272529	0.00887467	-1.74793	down	[R]	General function prediction only	--	K20728|2.2e-50|bna:106425571|K20728 vegetative storage protein 2 | (RefSeq) vegetative storage protein 2	MAPK signaling pathway - plant (ko04016)	--	--	HAD superfamily, subfamily IIIB (Acid phosphatase)	Acid phosphatase 1 OS=Solanum lycopersicum OX=4081 GN=APS1 PE=2 SV=1	S	Function unknown	acid phosphatase 1 [Oryza sativa Japonica Group]
LOC_Os04g48416	2471	2961	2154	1240	1021	1112	22.751	31.0347	21.1407	11.2681	10.625	12.0735	9.33885e-07	-1.01707	down	[O]	Posttranslational modification, protein turnover, chaperones	Molecular Function: serine-type endopeptidase activity (GO:0004252);;	K15333|1.6e-85|nsy:104224633|K15333 tRNA guanosine-2'-O-methyltransferase [EC:2.1.1.34] | (RefSeq) uncharacterized protein LOC104224633	--	--	--	Subtilase family	Subtilisin-like protease SBT1.3 OS=Arabidopsis thaliana OX=3702 GN=SBT1.3 PE=2 SV=1	G	Carbohydrate transport and metabolism	subtilisin-like protease SBT1.3 [Oryza sativa Japonica Group]
LOC_Os02g02500	571	733	335	202	272	236	6.53529	9.55479	4.08651	2.28151	3.5177	3.18573	0.00845117	-1.02827	down	--	--	--	--	--	--	--	Remorin, C-terminal region	--	S	Function unknown	uncharacterized protein LOC4328082 [Oryza sativa Japonica Group]
LOC_Os02g40440	91	64	299	15	16	8	1.41714	1.13024	4.96659	0.216245	0.272624	0.138636	2.21266e-05	-3.4726	down	[S]	Function unknown	Molecular Function: hydrolase activity, acting on ester bonds (GO:0016788);;	K00679|3.2e-52|cic:CICLE_v10027727mg|K00679 phospholipid:diacylglycerol acyltransferase [EC:2.3.1.158] | (RefSeq) hypothetical protein	Glycerolipid metabolism (ko00561)	--	--	GDSL-like Lipase/Acylhydrolase	GDSL esterase/lipase At5g33370 OS=Arabidopsis thaliana OX=3702 GN=At5g33370 PE=2 SV=1	I	Lipid transport and metabolism	GDSL esterase/lipase At5g33370 [Oryza sativa Japonica Group]
LOC_Os02g06930	663	766	509	302	192	340	7.59349	10.0081	6.23435	3.44402	2.52575	4.61465	0.00133955	-1.06867	down	[M]	Cell wall/membrane/envelope biogenesis	Molecular Function: protein serine/threonine kinase activity (GO:0004674);; Molecular Function: ATP binding (GO:0005524);;	K01180|2.9e-62|cmax:111487562|K01180 endo-1,3(4)-beta-glucanase [EC:3.2.1.6] | (RefSeq) uncharacterized protein LOC111487562	--	[T]	Signal transduction mechanisms	Protein kinase domain	Cold-responsive protein kinase 1 OS=Arabidopsis thaliana OX=3702 GN=CRPK1 PE=1 SV=1	T	Signal transduction mechanisms	cold-responsive protein kinase 1 isoform X1 [Oryza sativa Japonica Group]
LOC_Os07g26900	229	377	227	51	108	71	3.22121	6.04239	3.40369	0.696336	1.71519	1.16726	0.000280016	-1.68188	down	[G]	Carbohydrate transport and metabolism	Molecular Function: hydrolase activity, hydrolyzing O-glycosyl compounds (GO:0004553);; Biological Process: carbohydrate metabolic process (GO:0005975);;	K07407|3.5e-157|dosa:Os07t0452100-00|K07407 alpha-galactosidase [EC:3.2.1.22] | (RefSeq) Os07g0452100; Similar to Alpha-galactosidase.	Galactose metabolism (ko00052);; Glycerolipid metabolism (ko00561);; Sphingolipid metabolism (ko00600);; Glycosphingolipid biosynthesis - globo and isoglobo series (ko00603)	[G]	Carbohydrate transport and metabolism	Alpha galactosidase A	Alpha-galactosidase 1 OS=Arabidopsis thaliana OX=3702 GN=AGAL1 PE=2 SV=1	G	Carbohydrate transport and metabolism	alpha-galactosidase [Oryza sativa Japonica Group]
LOC_Os05g30660	492	497	672	120	109	83	4.94808	5.68755	7.20947	1.18588	1.22859	0.976767	7.03488e-11	-2.2872	down	--	--	Cellular Component: exocyst (GO:0000145);; Biological Process: exocytosis (GO:0006887);; Biological Process: protein transport (GO:0015031);;	K07195|9.0e-14|mus:103988631|K07195 exocyst complex component 7 | (RefSeq) exocyst complex component EXO70B1-like	--	[U]	Intracellular trafficking, secretion, and vesicular transport	Exo70 exocyst complex subunit	Exocyst complex component EXO70B2 OS=Arabidopsis thaliana OX=3702 GN=EXO70B2 PE=1 SV=1	U	Intracellular trafficking, secretion, and vesicular transport	exocyst complex component EXO70B2 [Oryza sativa Japonica Group]
LOC_Os01g53880	421	496	361	175	123	148	3.88482	5.30453	3.59749	1.68531	1.27713	1.6855	3.64864e-06	-1.36852	down	--	--	Cellular Component: nucleus (GO:0005634);; Biological Process: regulation of transcription, DNA-templated (GO:0006355);; Biological Process: auxin-activated signaling pathway (GO:0009734);;	K14484|8.4e-172|dosa:Os01t0741900-01|K14484 auxin-responsive protein IAA | (RefSeq) Os01g0741900; Similar to Auxin-responsive protein IAA26 (Indoleacetic acid-induced protein 26) (Phytochrome-associated protein 1).	Plant hormone signal transduction (ko04075)	--	--	AUX/IAA family	Auxin-responsive protein IAA6 OS=Oryza sativa subsp. japonica OX=39947 GN=IAA6 PE=2 SV=1	K	Transcription	auxin-responsive protein IAA6 isoform X1 [Oryza sativa Japonica Group]
LOC_Os04g42260	92	111	102	32	38	13	1.70858	2.34679	2.00451	0.581545	0.792853	0.267329	0.00990647	-1.72109	down	[T]	Signal transduction mechanisms	Molecular Function: protein serine/threonine phosphatase activity (GO:0004722);; Molecular Function: metal ion binding (GO:0046872);;	K17499|8.0e-202|osa:9269012|K17499 protein phosphatase 1G [EC:3.1.3.16] | (RefSeq) probable protein phosphatase 2C 42	--	[T]	Signal transduction mechanisms	Protein phosphatase 2C	Probable protein phosphatase 2C 42 OS=Oryza sativa subsp. japonica OX=39947 GN=Os04g0500900 PE=3 SV=4	T	Signal transduction mechanisms	probable protein phosphatase 2C 42 [Oryza sativa Japonica Group]
LOC_Os07g17010	540	554	475	264	135	218	7.24111	8.46931	6.79288	3.49384	2.04938	3.45095	0.000691113	-1.20955	down	[Q]	Secondary metabolites biosynthesis, transport and catabolism	Biological Process: flavonoid biosynthetic process (GO:0009813);; Molecular Function: transferase activity, transferring acyl groups other than amino-acyl groups (GO:0016747);; Molecular Function: identical protein binding (GO:0042802);;	K17212|4.1e-232|dosa:Os07t0271500-01|K17212 bisdemethoxycurcumin synthase [EC:2.3.1.211] | (RefSeq) Os07g0271500; Similar to Chalcone synthase.	Stilbenoid, diarylheptanoid and gingerol biosynthesis (ko00945)	--	--	Chalcone and stilbene synthases, N-terminal domain	Bisdemethoxycurcumin synthase OS=Oryza sativa subsp. japonica OX=39947 GN=Os07g0271500 PE=1 SV=2	H	Coenzyme transport and metabolism	bisdemethoxycurcumin synthase [Oryza sativa Japonica Group]
LOC_Os09g32964	742	508	398	280	177	225	13.1265	10.2318	7.50054	4.8903	3.52474	4.68901	0.00464575	-1.12991	down	--	--	Molecular Function: peroxidase activity (GO:0004601);; Cellular Component: extracellular region (GO:0005576);; Biological Process: response to oxidative stress (GO:0006979);; Molecular Function: heme binding (GO:0020037);; Biological Process: hydrogen peroxide catabolic process (GO:0042744);; Molecular Function: metal ion binding (GO:0046872);;	K00430|3.7e-162|dosa:Os09t0507500-01|K00430 peroxidase [EC:1.11.1.7] | (RefSeq) Os09g0507500; Similar to Peroxidase 55 precursor (EC 1.11.1.7) (Atperox P55) (ATP20a).	Phenylpropanoid biosynthesis (ko00940)	--	--	Peroxidase	Peroxidase 73 OS=Arabidopsis thaliana OX=3702 GN=PER73 PE=1 SV=1	Q	Secondary metabolites biosynthesis, transport and catabolism	peroxidase 73 [Oryza sativa Japonica Group]
LOC_Os01g55150	246	306	195	79	110	108	4.62014	6.53919	3.91108	1.45651	2.33352	2.38216	0.00216425	-1.16977	down	--	--	Molecular Function: DNA-binding transcription factor activity (GO:0003700);;	K04374|1.2e-56|mus:103997104|K04374 cyclic AMP-dependent transcription factor ATF-4 | (RefSeq) basic leucine zipper 61-like	Protein processing in endoplasmic reticulum (ko04141)	--	--	bZIP transcription factor	Basic leucine zipper 6 OS=Oryza sativa subsp. japonica OX=39947 GN=BZIP06 PE=2 SV=1	K	Transcription	hypothetical protein EE612_005809 [Oryza sativa]
LOC_Os01g67630	218	267	203	91	91	124	2.27167	3.16268	2.24802	0.936224	1.06813	1.52297	0.00588359	-1.02243	down	[E]	Amino acid transport and metabolism	Cellular Component: integral component of membrane (GO:0016021);; Molecular Function: transmembrane transporter activity (GO:0022857);;	K14638|1.1e-283|obr:102713691|K14638 solute carrier family 15 (peptide/histidine transporter), member 3/4 | (RefSeq) protein NRT1/ PTR FAMILY 8.1-like	--	[E]	Amino acid transport and metabolism	POT family	Protein NRT1/ PTR FAMILY 8.1 OS=Arabidopsis thaliana OX=3702 GN=NPF8.1 PE=1 SV=1	E	Amino acid transport and metabolism	protein NRT1/ PTR FAMILY 8.1 [Oryza sativa Japonica Group]
LOC_Os08g16630	310	250	175	55	49	37	6.62508	6.07563	3.98655	1.16217	1.18078	0.929335	7.35719e-08	-2.2256	down	--	--	Molecular Function: protein binding (GO:0005515);;	--	--	--	--	F-box domain	--	--	--	hypothetical protein [Oryza sativa Japonica Group]
LOC_Os03g08090	183	207	186	88	84	82	2.09237	2.70838	2.82959	1.09913	1.24479	1.32629	0.00634596	-1.0376	down	[HR]	Coenzyme transport and metabolism;; General function prediction only	Molecular Function: hydrolase activity (GO:0016787);;	--	--	[R]	General function prediction only	Alpha/beta hydrolase family	--	S	Function unknown	hydrolase, alpha/beta fold family protein, putative, expressed [Oryza sativa Japonica Group]
LOC_Os04g51330	874	1585	728	281	535	387	9.99124	20.6228	8.87594	3.16608	6.90793	5.20894	0.004274	-1.21722	down	--	--	Cellular Component: integral component of membrane (GO:0016021);;	--	--	--	--	--	Maltose excess protein 1-like, chloroplastic OS=Oryza sativa subsp. japonica OX=39947 GN=Os04g0602400 PE=2 SV=2	S	Function unknown	hypothetical protein DAI22_04g250500 [Oryza sativa Japonica Group]
LOC_Os03g06240	50862	55794	40807	24599	21044	20084	346.576	432.732	296.448	165.481	162.094	161.436	1.12623e-06	-1.01182	down	--	--	Molecular Function: RNA binding (GO:0003723);;	K20102|9.4e-202|pda:103723642|K20102 YTH domain-containing family protein | (RefSeq) YTH domain-containing family protein 2-like	--	[R]	General function prediction only	YT521-B-like domain	YTH domain-containing protein ECT2 OS=Arabidopsis thaliana OX=3702 GN=ECT2 PE=1 SV=1	O	Posttranslational modification, protein turnover, chaperones	uncharacterized protein LOC4331683 isoform X1 [Oryza sativa Japonica Group]
LOC_Os05g02760	407	412	179	58	98	100	11.1561	12.8557	5.22821	1.54659	3.02703	3.21361	0.000119348	-1.78874	down	--	--	--	--	--	--	--	--	--	--	--	hypothetical protein OsI_18229 [Oryza sativa Indica Group]
LOC_Os05g34510	23330	16525	11548	6463	5846	2314	763.38	615.43	402.85	208.788	216.212	89.3012	0.000451395	-1.64755	down	--	--	Cellular Component: integral component of membrane (GO:0016021);;	--	--	--	--	--	--	--	--	uncharacterized protein LOC4338811 [Oryza sativa Japonica Group]
LOC_Os06g49760	1375	1339	797	689	375	409	30.6458	33.9544	18.9383	15.1431	9.43841	10.7424	0.00497073	-1.09404	down	--	--	Molecular Function: enzyme inhibitor activity (GO:0004857);; Biological Process: negative regulation of catalytic activity (GO:0043086);;	K01051|5.1e-08|bvg:104898916|K01051 pectinesterase [EC:3.1.1.11] | (RefSeq) pectinesterase	Pentose and glucuronate interconversions (ko00040)	--	--	Plant invertase/pectin methylesterase inhibitor	21 kDa protein OS=Daucus carota OX=4039 PE=2 SV=1	S	Function unknown	21 kDa protein [Oryza sativa Japonica Group]
LOC_Os06g04195	193	243	214	75	71	79	2.85763	4.1135	3.38641	1.09966	1.17853	1.37522	9.22546e-05	-1.38772	down	--	--	--	--	--	--	--	--	--	--	--	hypothetical protein EE612_031740, partial [Oryza sativa]
LOC_Os07g49120	668	483	973	281	192	201	11.7421	9.66177	18.2422	4.87815	3.81153	4.15621	0.000420736	-1.55567	down	[IQR]	Lipid transport and metabolism;; Secondary metabolites biosynthesis, transport and catabolism;; General function prediction only	--	K09841|1.4e-65|sbi:8057083|K09841 xanthoxin dehydrogenase [EC:1.1.1.288] | (RefSeq) zerumbone synthase	Carotenoid biosynthesis (ko00906)	[R]	General function prediction only	Enoyl-(Acyl carrier protein) reductase	Sex determination protein tasselseed-2 OS=Zea mays OX=4577 GN=TS2 PE=2 SV=1	Q	Secondary metabolites biosynthesis, transport and catabolism	sex determination protein tasselseed-2 isoform X1 [Oryza sativa Japonica Group]
LOC_Os10g42660	93	269	68	32	35	37	1.45453	4.79335	1.12306	0.487244	0.609417	0.67071	0.007266	-1.83777	down	--	--	--	--	--	--	--	--	--	S	Function unknown	uncharacterized protein LOC4349497 [Oryza sativa Japonica Group]
LOC_Os06g47100	102	121	46	17	20	18	1.39474	1.89532	0.665759	0.226134	0.300152	0.289059	0.00111206	-2.10895	down	--	--	--	--	--	--	--	FBD	--	S	Function unknown	hypothetical protein OsI_24224 [Oryza sativa Indica Group]
LOC_Os02g46210	709	705	463	239	215	342	12.4676	14.1031	8.66984	4.14508	4.27176	7.08932	0.000971537	-1.08887	down	--	--	--	--	--	--	--	zinc-finger of the FCS-type, C2-C2	FCS-Like Zinc finger 1 OS=Arabidopsis thaliana OX=3702 GN=FLZ1 PE=1 SV=1	S	Function unknown	uncharacterized protein LOC4330359 [Oryza sativa Japonica Group]
LOC_Os11g42450	112	119	118	28	53	24	1.6577	1.99724	1.86124	0.401948	0.886117	0.419469	0.0089381	-1.58051	down	--	--	--	--	--	[R]	General function prediction only	Leucine Rich repeats (2 copies)	--	S	Function unknown	hypothetical protein OsI_22025 [Oryza sativa Indica Group]
LOC_Os02g38930	110	110	54	13	16	37	1.69103	1.9193	0.878169	0.186655	0.274673	0.664692	0.0089381	-1.89976	down	[QV]	Secondary metabolites biosynthesis, transport and catabolism;; Defense mechanisms	Molecular Function: monooxygenase activity (GO:0004497);; Molecular Function: iron ion binding (GO:0005506);; Molecular Function: oxidoreductase activity, acting on paired donors, with incorporation or reduction of molecular oxygen (GO:0016705);; Molecular Function: heme binding (GO:0020037);;	K23806|3.6e-93|vvi:100263449|K23806 alpha-guaiene 2-oxidase | (RefSeq) CYP71BE5; premnaspirodiene oxygenase-like	--	[Q]	Secondary metabolites biosynthesis, transport and catabolism	Cytochrome P450	Ent-cassadiene hydroxylase OS=Oryza sativa subsp. japonica OX=39947 GN=CYP71Z7 PE=1 SV=1	Q	Secondary metabolites biosynthesis, transport and catabolism	Os02g0601400 [Oryza sativa Japonica Group]
LOC_Os04g48350	466	300	201	102	68	157	9.49287	6.95741	4.36563	2.03694	1.5525	3.77264	0.00668554	-1.42618	down	--	--	--	--	--	--	--	--	--	--	--	hypothetical protein EJB05_54929, partial [Eragrostis curvula]
LOC_Os09g09690	415	64	421	14	19	14	4.50801	0.789831	4.88572	0.146662	0.231817	0.168132	1.20478e-08	-4.17774	down	--	--	--	--	--	--	--	--	--	--	--	uncharacterized protein LOC4346574 [Oryza sativa Japonica Group]
LOC_Os12g02550	558	430	342	190	212	145	8.80372	7.72437	5.75062	2.95848	3.76666	2.69852	0.00336582	-1.12759	down	--	--	Cellular Component: integral component of membrane (GO:0016021);;	--	--	--	--	Protein of unknown function (DUF1191)	--	S	Function unknown	uncharacterized protein LOC4351337 [Oryza sativa Japonica Group]
LOC_Os04g49450	839	1244	1082	611	374	335	8.79752	14.8819	12.0482	6.31283	4.40628	4.12579	0.00309439	-1.1156	down	--	--	Molecular Function: DNA binding (GO:0003677);; Cellular Component: nucleus (GO:0005634);;	K12133|1.1e-36|ppp:112280611|K12133 MYB-related transcription factor LHY | (RefSeq) uncharacterized protein LOC112280611	Circadian rhythm - plant (ko04712)	[O]	Posttranslational modification, protein turnover, chaperones	Myb-like DNA-binding domain	Protein REVEILLE 2 OS=Arabidopsis thaliana OX=3702 GN=RVE2 PE=1 SV=1	K	Transcription	uncharacterized protein LOC4336779 [Oryza sativa Japonica Group]
LOC_Os11g40590	14066	24414	15304	8119	7235	7320	79.4959	155.918	91.6881	44.0009	47.2322	50.0084	2.83882e-05	-1.08212	down	--	--	Cellular Component: cellular_component (GO:0005575);; Cellular Component: obsolete cell (GO:0005623);; Cellular Component: plasma membrane (GO:0005886);; Biological Process: response to stress (GO:0006950);; Biological Process: response to osmotic stress (GO:0006970);; Biological Process: biological_process (GO:0008150);; Biological Process: response to abiotic stimulus (GO:0009628);; Biological …	--	--	--	--	Glycine-rich domain-containing protein-like	Glycine-rich domain-containing protein 2 OS=Arabidopsis thaliana OX=3702 GN=GRDP2 PE=2 SV=1	S	Function unknown	glycine-rich domain-containing protein 1 [Oryza sativa Japonica Group]
LOC_Os08g39330	435	745	359	50	79	94	10.076	19.6594	8.87382	1.13336	2.06477	2.56838	5.62855e-12	-2.61275	down	--	--	--	--	--	--	--	--	--	--	--	unknown protein [Oryza sativa Japonica Group]
LOC_Os03g58420	212	213	207	99	92	83	3.15045	3.48813	3.17221	1.4311	1.48893	1.39071	0.0050077	-1.06498	down	--	--	Molecular Function: DNA-binding transcription factor activity (GO:0003700);; Cellular Component: nucleus (GO:0005634);; Molecular Function: sequence-specific DNA binding (GO:0043565);;	K13425|1.6e-22|nsy:104219892|K13425 WRKY transcription factor 22 | (RefSeq) WRKY transcription factor 22-like	MAPK signaling pathway - plant (ko04016);; Plant-pathogen interaction (ko04626)	--	--	WRKY DNA -binding domain	Protein WRKY1 OS=Zea mays OX=4577 PE=1 SV=1	K	Transcription	protein WRKY1 isoform X2 [Oryza sativa Japonica Group]
LOC_Os07g48510	1953	2777	1799	764	499	667	29.8381	48.4663	29.2489	11.4586	8.64139	12.0351	2.97134e-10	-1.60281	down	--	--	Molecular Function: molecular_function (GO:0003674);; Molecular Function: catalytic activity (GO:0003824);; Cellular Component: cellular_component (GO:0005575);; Cellular Component: intracellular (GO:0005622);; Cellular Component: obsolete cell (GO:0005623);; Cellular Component: cytoplasm (GO:0005737);; Biological Process: biological_process (GO:0008150);; Biological Process: metabolic process (G…	K03671|5.1e-10|ppp:112286750|K03671 thioredoxin 1 | (RefSeq) thioredoxin F-type, chloroplastic-like	--	[O]	Posttranslational modification, protein turnover, chaperones	Thioredoxin	Thioredoxin-like 1-1, chloroplastic OS=Oryza sativa subsp. japonica OX=39947 GN=Os07g0684100 PE=2 SV=1	O	Posttranslational modification, protein turnover, chaperones	thioredoxin-like 1-1, chloroplastic [Oryza sativa Japonica Group]
LOC_Os01g49830	1959	1972	2137	930	697	790	25.7136	29.4618	29.9048	12.0455	10.3295	12.2215	2.41318e-06	-1.19755	down	--	--	Molecular Function: DNA binding (GO:0003677);; Molecular Function: DNA-binding transcription factor activity (GO:0003700);; Cellular Component: nucleus (GO:0005634);;	K09287|1.4e-210|dosa:Os01t0693400-01|K09287 RAV-like factor | (RefSeq) Os01g0693400, APETALA2/ETHYLENE-RESPONSIVE_ELEMENT_BINDING_PROTEIN_127, AP2/EREBP127; Pathogenesis-related transcriptional factor and ERF, DNA-binding domain containing protein.	--	--	--	B3 DNA binding domain	AP2/ERF and B3 domain-containing protein Os01g0693400 OS=Oryza sativa subsp. japonica OX=39947 GN=Os01g0693400 PE=2 SV=1	K	Transcription	AP2/ERF and B3 domain-containing protein Os01g0693400 [Oryza sativa Japonica Group]
LOC_Os09g32290	4072	2539	3185	1760	1040	964	56.7018	40.1878	47.6644	24.0826	16.4525	15.9036	0.0013415	-1.25316	down	[E]	Amino acid transport and metabolism	Molecular Function: sarcosine oxidase activity (GO:0008115);;	K00306|1.3e-241|dosa:Os09t0498500-00|K00306 sarcosine oxidase / L-pipecolate oxidase [EC:1.5.3.1 1.5.3.7] | (RefSeq) Os09g0498500; NAD-binding site containing protein.	Glycine, serine and threonine metabolism (ko00260);; Lysine degradation (ko00310);; Peroxisome (ko04146)	[R]	General function prediction only	FAD dependent oxidoreductase	Probable sarcosine oxidase OS=Arabidopsis thaliana OX=3702 GN=At2g24580 PE=2 SV=1	E	Amino acid transport and metabolism	probable sarcosine oxidase [Oryza sativa Japonica Group]
LOC_Os01g56610	166	142	240	71	39	57	2.47443	2.4025	3.81037	1.04381	0.649417	1.0014	0.00246054	-1.60987	down	[E]	Amino acid transport and metabolism	Molecular Function: zinc ion binding (GO:0008270);; Molecular Function: S-adenosylmethionine-homocysteine S-methyltransferase activity (GO:0008898);; Biological Process: methionine biosynthetic process (GO:0009086);; Biological Process: methylation (GO:0032259);; Biological Process: S-methylmethionine cycle (GO:0033528);; Molecular Function: betaine-homocysteine S-methyltransferase activity (GO:0…	K00547|1.2e-183|dosa:Os01t0772900-01|K00547 homocysteine S-methyltransferase [EC:2.1.1.10] | (RefSeq) Os01g0772900; Similar to Homocysteine S-methyltransferase 4 (EC 2.1.1.10) (S- methylmethionine:homocysteine methyltransferase 4) (SMM:Hcy S- methyltransferase 4) (ZmHMT-4).	Cysteine and methionine metabolism (ko00270)	[E]	Amino acid transport and metabolism	Homocysteine S-methyltransferase	Homocysteine S-methyltransferase 4 OS=Zea mays OX=4577 GN=HMT-4 PE=2 SV=1	E	Amino acid transport and metabolism	homocysteine S-methyltransferase 4 [Oryza sativa Japonica Group]
LOC_Os04g43210	507	662	290	143	193	92	4.64858	6.90693	2.81522	1.296	1.99367	0.989879	0.000596478	-1.57856	down	[G]	Carbohydrate transport and metabolism	Cellular Component: integral component of membrane (GO:0016021);; Molecular Function: transmembrane transporter activity (GO:0022857);;	K08150|0.0e+00|dosa:Os04t0511400-01|K08150 MFS transporter, SP family, solute carrier family 2 (myo-inositol transporter), member 13 | (RefSeq) Os04g0511400; Sugar/inositol transporter domain containing protein.	--	[R]	General function prediction only	Sugar (and other) transporter	Probable inositol transporter 2 OS=Arabidopsis thaliana OX=3702 GN=INT2 PE=1 SV=1	U	Intracellular trafficking, secretion, and vesicular transport	inositol transporter 4 [Oryza sativa Japonica Group]
LOC_Os08g35600	113	262	143	42	37	34	1.24867	3.29651	1.68881	0.458986	0.454258	0.43552	4.80159e-05	-2.02288	down	[T]	Signal transduction mechanisms	Molecular Function: protein kinase activity (GO:0004672);; Molecular Function: ATP binding (GO:0005524);;	K00924|1.3e-83|boe:106307512|K00924 kinase [EC:2.7.1.-] | (RefSeq) probable receptor-like protein kinase At3g55450 isoform X1	--	[T]	Signal transduction mechanisms	Protein tyrosine and serine/threonine kinase	Serine/threonine-protein kinase RIPK OS=Arabidopsis thaliana OX=3702 GN=RIPK PE=1 SV=1	T	Signal transduction mechanisms	serine/threonine-protein kinase RIPK [Oryza sativa Japonica Group]
LOC_Os05g35760	169	195	104	18	62	16	6.50566	8.55239	4.28096	0.652472	2.6777	0.723722	0.00427792	-2.09156	down	--	--	Molecular Function: protein kinase activity (GO:0004672);; Molecular Function: ATP binding (GO:0005524);;	K14498|6.5e-70|dosa:Os05t0433100-00|K14498 serine/threonine-protein kinase SRK2 [EC:2.7.11.1] | (RefSeq) Os05g0433100; Similar to Serine/threonine-protein kinase SAPK4.	MAPK signaling pathway - plant (ko04016);; Plant hormone signal transduction (ko04075)	[T]	Signal transduction mechanisms	Protein kinase domain	Serine/threonine-protein kinase SAPK4 OS=Oryza sativa subsp. japonica OX=39947 GN=SAPK4 PE=2 SV=2	T	Signal transduction mechanisms	hypothetical protein [Oryza sativa Japonica Group]
LOC_Os08g35670	243	522	323	65	168	46	2.40715	5.89899	3.41561	0.63315	1.87561	0.534104	0.00561282	-1.77143	down	--	--	Biological Process: phosphorelay signal transduction system (GO:0000160);;	--	--	--	--	--	Two-component response regulator ORR33 OS=Oryza sativa subsp. japonica OX=39947 GN=RR33 PE=2 SV=1	--	--	two-component response regulator ORR33 [Oryza sativa Japonica Group]
LOC_Os12g03830	234	328	111	55	61	12	4.06844	6.48561	2.057	0.940203	1.19165	0.23303	0.00268996	-2.18614	down	[G]	Carbohydrate transport and metabolism	Cellular Component: integral component of membrane (GO:0016021);; Molecular Function: transmembrane transporter activity (GO:0022857);;	K12818|4.7e-68|smo:SELMODRAFT_429199|K12818 ATP-dependent RNA helicase DHX8/PRP22 [EC:3.6.4.13] | (RefSeq) hypothetical protein	Spliceosome (ko03040)	[R]	General function prediction only	Major Facilitator Superfamily	Protein ZINC INDUCED FACILITATOR-LIKE 1 OS=Arabidopsis thaliana OX=3702 GN=ZIFL1 PE=2 SV=1	S	Function unknown	hypothetical protein OsJ_35131 [Oryza sativa Japonica Group]
LOC_Os04g58000	137	125	98	7	28	32	1.96747	2.03593	1.49774	0.086422	0.440998	0.527739	0.000829122	-2.27819	down	--	--	Molecular Function: DNA binding (GO:0003677);; Cellular Component: nucleus (GO:0005634);;	K01653|1.1e-14|rcu:8262764|K01653 acetolactate synthase I/III small subunit [EC:2.2.1.6] | (RefSeq) B3 domain-containing transcription factor ABI3	Valine, leucine and isoleucine biosynthesis (ko00290);; Butanoate metabolism (ko00650);; C5-Branched dibasic acid metabolism (ko00660);; Pantothenate and CoA biosynthesis (ko00770);; 2-Oxocarboxylic acid metabolism (ko01210);; Biosynthesis of amino acids (ko01230)	--	--	B3 DNA binding domain	B3 domain-containing protein Os04g0676600 OS=Oryza sativa subsp. japonica OX=39947 GN=Os04g0676600 PE=2 SV=2	K	Transcription	B3 domain-containing protein Os04g0676600 [Oryza sativa Japonica Group]
LOC_Os01g02050	988	1273	751	387	521	420	6.06842	8.90261	4.91798	2.34865	3.61873	3.03942	0.000857517	-1.01216	down	[C]	Energy production and conversion	Biological Process: tricarboxylic acid cycle (GO:0006099);; Molecular Function: phosphoenolpyruvate carboxylase activity (GO:0008964);; Biological Process: carbon fixation (GO:0015977);;	K01595|0.0e+00|dosa:Os01t0110700-01|K01595 phosphoenolpyruvate carboxylase [EC:4.1.1.31] | (RefSeq) Os01g0110700; Similar to Phosphoenolpyruvate carboxylase (EC 4.1.1.31).	Pyruvate metabolism (ko00620);; Carbon fixation in photosynthetic organisms (ko00710);; Carbon metabolism (ko01200)	--	--	Phosphoenolpyruvate carboxylase	Phosphoenolpyruvate carboxylase 4 OS=Arabidopsis thaliana OX=3702 GN=PPC4 PE=2 SV=1	C	Energy production and conversion	phosphoenolpyruvate carboxylase 4 [Oryza sativa Japonica Group]
LOC_Os02g09310	364	338	331	110	182	128	5.434	5.731	5.26124	1.61169	3.06293	2.25036	0.00347845	-1.1522	down	[QV]	Secondary metabolites biosynthesis, transport and catabolism;; Defense mechanisms	Molecular Function: iron ion binding (GO:0005506);; Molecular Function: oxidoreductase activity, acting on paired donors, with incorporation or reduction of molecular oxygen (GO:0016705);; Molecular Function: heme binding (GO:0020037);;	K23806|4.4e-102|vvi:100263449|K23806 alpha-guaiene 2-oxidase | (RefSeq) CYP71BE5; premnaspirodiene oxygenase-like	--	[Q]	Secondary metabolites biosynthesis, transport and catabolism	Cytochrome P450	Cytochrome P450 71D7 OS=Solanum chacoense OX=4108 GN=CYP71D7 PE=3 SV=1	Q	Secondary metabolites biosynthesis, transport and catabolism	hypothetical protein EE612_009356 [Oryza sativa]
LOC_Os01g71210	56	43	46	8	11	10	1.44206	1.25979	1.25285	0.183624	0.315936	0.286033	0.0054599	-2.18553	down	--	--	--	--	--	--	--	--	--	--	--	uncharacterized protein LOC4326539 [Oryza sativa Japonica Group]
LOC_Os04g45720	698	1108	786	296	355	218	7.22091	13.0467	8.66398	3.01495	4.14721	2.65027	3.09571e-05	-1.41079	down	[C]	Energy production and conversion	Biological Process: cellular aldehyde metabolic process (GO:0006081);; Molecular Function: oxidoreductase activity, acting on the aldehyde or oxo group of donors, NAD or NADP as acceptor (GO:0016620);;	K00128|1.8e-284|dosa:Os04t0540600-01|K00128 aldehyde dehydrogenase (NAD+) [EC:1.2.1.3] | (RefSeq) Os04g0540600; Aldehyde dehydrogenase domain containing protein.	Glycolysis / Gluconeogenesis (ko00010);; Ascorbate and aldarate metabolism (ko00053);; Fatty acid degradation (ko00071);; Valine, leucine and isoleucine degradation (ko00280);; Lysine degradation (ko00310);; Arginine and proline metabolism (ko00330);; Histidine metabolism (ko00340);; Tryptophan metabolism (ko00380);; beta-Alanine metabolism (ko00410);; Glycerolipid metabolism (ko00561);; Pyruvate…	[C]	Energy production and conversion	Aldehyde dehydrogenase family	Aldehyde dehydrogenase family 3 member F1 OS=Arabidopsis thaliana OX=3702 GN=ALDH3F1 PE=2 SV=2	C	Energy production and conversion	aldehyde dehydrogenase family 3 member F1 [Oryza sativa Japonica Group]
LOC_Os02g54060	989	1174	749	447	493	277	19.0876	25.7929	15.4086	8.51319	10.7506	6.28568	0.00294312	-1.08839	down	[O]	Posttranslational modification, protein turnover, chaperones	Molecular Function: ATP binding (GO:0005524);; Cellular Component: mitochondrial matrix (GO:0005759);; Cellular Component: chloroplast (GO:0009507);; Cellular Component: plastid (GO:0009536);; Molecular Function: metal ion binding (GO:0046872);; Molecular Function: transition metal ion binding (GO:0046914);; Molecular Function: unfolded protein binding (GO:0051082);; Biological Process: chaperone…	K04078|6.5e-133|dosa:Os02t0781400-02|K04078 chaperonin GroES | (RefSeq) Os02g0781400; Similar to 20 kDa chaperonin, chloroplast precursor (Protein Cpn21) (Chloroplast protein Cpn10) (Chloroplast chaperonin 10) (Ch-CPN10).	--	[O]	Posttranslational modification, protein turnover, chaperones	Chaperonin 10 Kd subunit	20 kDa chaperonin, chloroplastic OS=Arabidopsis thaliana OX=3702 GN=CPN20 PE=1 SV=2	O	Posttranslational modification, protein turnover, chaperones	20 kDa chaperonin, chloroplastic [Oryza sativa Japonica Group]
LOC_Os03g05750	3526	2265	2024	1175	999	1197	48.485	35.4495	29.6674	15.9431	15.5163	19.4123	0.000735999	-1.07465	down	--	--	Biological Process: metal ion transport (GO:0030001);; Molecular Function: metal ion binding (GO:0046872);;	--	--	[P]	Inorganic ion transport and metabolism	Heavy-metal-associated domain	Heavy metal-associated isoprenylated plant protein 5 OS=Arabidopsis thaliana OX=3702 GN=HIPP05 PE=1 SV=2	P	Inorganic ion transport and metabolism	heavy metal-associated isoprenylated plant protein 6 [Oryza sativa Japonica Group]
LOC_Os05g10650	482	1382	391	189	166	325	4.91473	16.0606	4.25141	1.89835	1.9168	3.91002	0.00537843	-1.53452	down	[G]	Carbohydrate transport and metabolism	Molecular Function: 6-phosphofructokinase activity (GO:0003872);; Molecular Function: ATP binding (GO:0005524);; Cellular Component: cytoplasm (GO:0005737);; Biological Process: fructose 6-phosphate metabolic process (GO:0006002);; Molecular Function: metal ion binding (GO:0046872);;	K00850|8.9e-309|osa:4338034|K00850 6-phosphofructokinase 1 [EC:2.7.1.11] | (RefSeq) ATP-dependent 6-phosphofructokinase 6	Glycolysis / Gluconeogenesis (ko00010);; Pentose phosphate pathway (ko00030);; Fructose and mannose metabolism (ko00051);; Galactose metabolism (ko00052);; Carbon metabolism (ko01200);; Biosynthesis of amino acids (ko01230);; RNA degradation (ko03018)	[G]	Carbohydrate transport and metabolism	Phosphofructokinase	ATP-dependent 6-phosphofructokinase 3 OS=Arabidopsis thaliana OX=3702 GN=PFK3 PE=1 SV=1	G	Carbohydrate transport and metabolism	ATP-dependent 6-phosphofructokinase 6 [Oryza sativa Japonica Group]
LOC_Os11g02080	3600	7652	3702	2493	1892	1946	67.837	164.135	74.3801	46.3706	40.2951	43.2593	0.00280214	-1.06129	down	--	--	Cellular Component: integral component of membrane (GO:0016021);;	--	--	--	--	Hypoxia induced protein conserved region	--	S	Function unknown	uncharacterized protein LOC9269768 [Oryza sativa Japonica Group]
LOC_Os04g45520	2261	2109	1755	538	423	462	40.8815	43.3965	33.8336	9.60558	8.63209	9.83943	5.38442e-20	-1.96135	down	[P]	Inorganic ion transport and metabolism	Molecular Function: manganese ion transmembrane transporter activity (GO:0005384);; Cellular Component: integral component of membrane (GO:0016021);; Biological Process: cellular manganese ion homeostasis (GO:0030026);;	K22736|3.5e-95|dosa:Os04t0538400-01|K22736 vacuolar iron transporter family protein | (RefSeq) Os04g0538400; Similar to Nodulin 21 (N-21).	--	[S]	Function unknown	VIT family	Vacuolar iron transporter homolog 2 OS=Oryza sativa subsp. japonica OX=39947 GN=Os04g0538400 PE=2 SV=1	S	Function unknown	vacuolar iron transporter homolog 2 [Oryza sativa Japonica Group]
LOC_Os07g47620	2949	3704	2104	1274	772	509	31.585	45.154	24.0165	13.4685	9.34299	6.42059	5.94232e-05	-1.60607	down	[T]	Signal transduction mechanisms	--	--	--	--	--	Universal stress protein family	--	T	Signal transduction mechanisms	universal stress protein PHOS34 [Oryza sativa Japonica Group]
LOC_Os05g06480	17968	24431	13756	8227	8239	5128	138.086	213.711	112.708	62.4226	71.5723	46.4861	0.000180865	-1.2028	down	[C]	Energy production and conversion	Molecular Function: inorganic diphosphatase activity (GO:0004427);; Molecular Function: pyrophosphate hydrolysis-driven proton transmembrane transporter activity (GO:0009678);; Cellular Component: integral component of membrane (GO:0016021);;	K23025|0.0e+00|dosa:Os05t0156900-01|K23025 H+-translocating diphosphatase [EC:7.1.3.1] | (RefSeq) Os05g0156900; Similar to Inorganic pyrophosphatase (EC 3.6.1.1) (Fragment).	--	--	--	Inorganic H+ pyrophosphatase	Pyrophosphate-energized vacuolar membrane proton pump 1 OS=Arabidopsis thaliana OX=3702 GN=AVP1 PE=1 SV=1	C	Energy production and conversion	pyrophosphate-energized vacuolar membrane proton pump 1 [Oryza sativa Japonica Group]
LOC_Os02g46690	1532	2031	1379	502	801	668	15.666	23.6378	15.0341	5.06693	9.25276	8.05759	9.78925e-05	-1.1633	down	--	--	Molecular Function: protein binding (GO:0005515);;	--	--	--	--	F-box domain	--	S	Function unknown	F-box/LRR-repeat protein At3g59190 [Oryza sativa Japonica Group]
LOC_Os06g45140	4378	3033	2869	1220	1155	1032	55.3881	43.1887	38.5182	15.0241	16.5545	15.4279	1.69278e-07	-1.45163	down	--	--	Molecular Function: DNA-binding transcription factor activity (GO:0003700);;	--	--	--	--	bZIP transcription factor	bZIP transcription factor RISBZ5 OS=Oryza sativa subsp. japonica OX=39947 GN=RISBZ5 PE=2 SV=1	K	Transcription	bZIP transcription factor RISBZ5 [Oryza sativa Japonica Group]
LOC_Os02g52010	1996	1392	875	678	407	573	30.1514	23.9178	14.0766	10.1045	6.9357	10.1981	0.00243645	-1.2127	down	--	--	--	K00020|3.8e-20|mtr:MTR_8g088900|K00020 3-hydroxyisobutyrate dehydrogenase [EC:1.1.1.31] | (RefSeq) 6-phosphogluconate dehydrogenase-like protein	Valine, leucine and isoleucine degradation (ko00280)	--	--	Phosphate-induced protein 1 conserved region	Protein PHOSPHATE-INDUCED 1 OS=Nicotiana tabacum OX=4097 GN=PHI-1 PE=2 SV=1	S	Function unknown	protein EXORDIUM [Oryza sativa Japonica Group]
LOC_Os07g05940	129	47	150	32	23	25	1.28864	0.528782	1.58856	0.309755	0.25089	0.29305	0.00958847	-1.93848	down	[Q]	Secondary metabolites biosynthesis, transport and catabolism	Molecular Function: oxidoreductase activity, acting on single donors with incorporation of molecular oxygen, incorporation of two atoms of oxygen (GO:0016702);; Molecular Function: metal ion binding (GO:0046872);;	K09840|0.0e+00|osa:4342424|K09840 9-cis-epoxycarotenoid dioxygenase [EC:1.13.11.51] | (RefSeq) LOW QUALITY PROTEIN: 9-cis-epoxycarotenoid dioxygenase 1, chloroplastic	Carotenoid biosynthesis (ko00906)	[Q]	Secondary metabolites biosynthesis, transport and catabolism	Retinal pigment epithelial membrane protein	9-cis-epoxycarotenoid dioxygenase NCED4, chloroplastic OS=Oryza sativa subsp. japonica OX=39947 GN=NCED4 PE=2 SV=1	Q	Secondary metabolites biosynthesis, transport and catabolism	LOW QUALITY PROTEIN: 9-cis-epoxycarotenoid dioxygenase NCED4, chloroplastic-like [Oryza sativa Japonica Group]
LOC_Os02g36680	98883	64238	58448	38850	21365	17548	2366.3	1749.71	1491.16	917.879	577.927	495.366	0.000919554	-1.36792	down	--	--	--	--	--	--	--	--	--	--	--	uncharacterized protein LOC4329755 [Oryza sativa Japonica Group]
LOC_Os04g44820	3171	5605	2856	1455	1092	1237	43.2391	80.1656	40.5094	20.8928	17.7767	20.9508	5.73062e-07	-1.4477	down	--	--	Cellular Component: integral component of membrane (GO:0016021);; Molecular Function: metal ion binding (GO:0046872);;	K10666|2.1e-148|dosa:Os04t0530500-01|K10666 E3 ubiquitin-protein ligase RNF5 [EC:2.3.2.27] | (RefSeq) Os04g0530500; Zinc finger, RING/FYVE/PHD-type domain containing protein.	Protein processing in endoplasmic reticulum (ko04141)	[O]	Posttranslational modification, protein turnover, chaperones	Zinc finger, C3HC4 type (RING finger)	E3 ubiquitin-protein ligase RMA1H1 OS=Capsicum annuum OX=4072 GN=RMA1H1 PE=1 SV=1	O	Posttranslational modification, protein turnover, chaperones	E3 ubiquitin-protein ligase RMA1H1 [Oryza sativa Japonica Group]
LOC_Os03g51620	145	184	141	53	57	53	1.08449	1.56185	1.11885	0.384982	0.477844	0.462935	0.000720636	-1.37529	down	--	--	Molecular Function: calcium activated cation channel activity (GO:0005227);; Cellular Component: plasma membrane (GO:0005886);; Cellular Component: integral component of membrane (GO:0016021);;	K21989|0.0e+00|dosa:Os03t0726300-01|K21989 calcium permeable stress-gated cation channel | (RefSeq) Os03g0726300; Protein of unknown function DUF221 domain containing protein.	--	[R]	General function prediction only	Calcium-dependent channel, 7TM region, putative phosphate	CSC1-like protein RXW8 OS=Arabidopsis thaliana OX=3702 GN=RXW8 PE=2 SV=1	S	Function unknown	CSC1-like protein RXW8 [Oryza sativa Japonica Group]
LOC_Os06g45990	319	668	253	62	122	154	3.51028	8.3486	1.97123	0.437876	1.52747	1.8019	0.00126891	-1.68876	down	--	--	--	K19996|1.1e-105|vvi:100258306|K19996 phosphatidylinositol transfer protein SFH5 | (RefSeq) patellin-4	--	[I]	Lipid transport and metabolism	CRAL/TRIO domain	Patellin-4 OS=Arabidopsis thaliana OX=3702 GN=PATL4 PE=1 SV=2	I	Lipid transport and metabolism	patellin-4 [Oryza sativa Japonica Group]
LOC_Os01g55500	6647	6527	3880	2618	2199	2075	65.2347	72.6551	41.0024	25.2997	24.578	23.9879	3.33577e-05	-1.14451	down	[F]	Nucleotide transport and metabolism	Cellular Component: membrane (GO:0016020);; Molecular Function: transmembrane transporter activity (GO:0022857);;	K14611|5.2e-173|nsy:104231657|K14611 solute carrier family 23 (nucleobase transporter), member 1 | (RefSeq) nucleobase-ascorbate transporter 6	--	[F]	Nucleotide transport and metabolism	Permease family	Nucleobase-ascorbate transporter 2 OS=Arabidopsis thaliana OX=3702 GN=NAT2 PE=2 SV=2	F	Nucleotide transport and metabolism	nucleobase-ascorbate transporter 2 [Oryza sativa Japonica Group]
LOC_Os03g13030	1806	1892	880	642	424	474	24.6884	29.3804	12.7449	8.37884	6.40299	7.51137	7.99506e-05	-1.40207	down	--	--	Biological Process: lipid metabolic process (GO:0006629);; Molecular Function: O-acyltransferase activity (GO:0008374);; Cellular Component: integral component of membrane (GO:0016021);;	K06129|4.9e-23|csl:COCSUDRAFT_65109|K06129 lysophospholipase III [EC:3.1.1.5] | (RefSeq) Lecithin:cholesterol acyltransferase	Glycerophospholipid metabolism (ko00564)	[I]	Lipid transport and metabolism	Lecithin:cholesterol acyltransferase	Lecithin-cholesterol acyltransferase-like 1 OS=Oryza sativa subsp. japonica OX=39947 GN=Os03g0232800 PE=2 SV=1	T	Signal transduction mechanisms	Hypothetical protein [Oryza sativa Japonica Group]
LOC_Os09g25090	2254	2852	1931	902	675	1016	27.6674	39.8612	25.2782	10.9252	9.35765	14.7122	8.37654e-08	-1.29012	down	[T]	Signal transduction mechanisms	Molecular Function: protein serine/threonine kinase activity (GO:0004674);; Molecular Function: ATP binding (GO:0005524);; Biological Process: sodium ion transport (GO:0006814);; Biological Process: signal transduction (GO:0007165);; Biological Process: hyperosmotic salinity response (GO:0042538);;	K07198|3.9e-148|eus:EUTSA_v10004116mg|K07198 5'-AMP-activated protein kinase, catalytic alpha subunit [EC:2.7.11.11] | (RefSeq) hypothetical protein	--	[T]	Signal transduction mechanisms	Protein kinase domain	CBL-interacting protein kinase 16 OS=Oryza sativa subsp. japonica OX=39947 GN=CIPK16 PE=2 SV=1	T	Signal transduction mechanisms	CBL-interacting protein kinase 16 [Oryza sativa Japonica Group]
LOC_Os02g04510	242	265	316	42	83	112	2.14201	2.66767	2.9894	0.367414	0.831891	1.16999	0.000778507	-1.67323	down	[R]	General function prediction only	--	K01845|2.5e-65|apro:F751_2870|K01845 glutamate-1-semialdehyde 2,1-aminomutase [EC:5.4.3.8] | (RefSeq) Glutamate-1-semialdehyde 2,1-aminomutase, chloroplastic	Porphyrin and chlorophyll metabolism (ko00860)	[G]	Carbohydrate transport and metabolism	NAD(P)H-binding	Protein HIGH CHLOROPHYLL FLUORESCENCE PHENOTYPE 173, chloroplastic OS=Arabidopsis thaliana OX=3702 GN=HCF173 PE=1 SV=1	G	Carbohydrate transport and metabolism	uncharacterized protein LOC4328240 [Oryza sativa Japonica Group]
LOC_Os05g05290	391	241	413	152	106	101	9.30673	6.53686	10.4936	3.57507	2.85603	2.83715	0.00192868	-1.42911	down	--	--	--	--	--	--	--	--	--	--	--	uncharacterized protein LOC4337791 isoform X1 [Oryza sativa Japonica Group]
LOC_Os01g37350	300	211	402	56	53	11	1.52387	1.21857	2.17916	0.280933	0.303135	0.062765	1.93054e-05	-2.80497	down	[L]	Replication, recombination and repair	Molecular Function: nucleic acid binding (GO:0003676);; Molecular Function: RNA-DNA hybrid ribonuclease activity (GO:0004523);; Biological Process: DNA integration (GO:0015074);;	K14175|2.6e-42|mcha:111010887|K14175 (3S,6E)-nerolidol synthase [EC:4.2.3.48] | (RefSeq) (3S,6E)-nerolidol synthase 1-like	Sesquiterpenoid and triterpenoid biosynthesis (ko00909)	[R]	General function prediction only	RNase H-like domain found in reverse transcriptase	--	E	Amino acid transport and metabolism	RNase H, putative [Oryza sativa Japonica Group]
LOC_Os08g32910	606	1135	479	275	265	347	6.39705	13.6309	5.38271	2.86031	3.15946	4.31993	0.00283869	-1.1445	down	--	--	--	K08472|1.9e-22|cam:101495828|K08472 mlo protein | (RefSeq) uncharacterized LOC101495828	--	--	--	--	--	--	--	hypothetical protein DAI22_08g157300 [Oryza sativa Japonica Group]
LOC_Os06g21890	195	205	213	76	54	67	2.38107	2.85926	2.78687	0.910982	0.745557	0.960584	0.000101834	-1.50536	down	--	--	--	--	--	--	--	--	--	--	--	pistil-specific extensin-like protein [Oryza sativa Japonica Group]
LOC_Os09g22410	202	203	148	64	38	38	5.9409	6.78601	4.61585	1.86059	1.23664	1.28812	3.46594e-05	-1.83027	down	--	--	Molecular Function: magnesium ion binding (GO:0000287);; Molecular Function: pyruvate kinase activity (GO:0004743);; Molecular Function: potassium ion binding (GO:0030955);;	K00873|6.8e-15|obr:102705575|K00873 pyruvate kinase [EC:2.7.1.40] | (RefSeq) pyruvate kinase 1, cytosolic-like	Glycolysis / Gluconeogenesis (ko00010);; Purine metabolism (ko00230);; Pyruvate metabolism (ko00620);; Carbon metabolism (ko01200);; Biosynthesis of amino acids (ko01230)	[G]	Carbohydrate transport and metabolism	--	Pyruvate kinase 1, cytosolic OS=Oryza sativa subsp. indica OX=39946 GN=OsI_35105 PE=3 SV=1	G	Carbohydrate transport and metabolism	hypothetical protein OsJ_29234 [Oryza sativa Japonica Group]
LOC_Os09g19710	306	265	390	83	169	92	5.4858	5.41293	7.46929	1.45868	3.42976	1.94618	0.00922039	-1.35128	down	[O]	Posttranslational modification, protein turnover, chaperones	--	--	--	[C]	Energy production and conversion	SPFH domain / Band 7 family	Hypersensitive-induced response protein-like protein 2 OS=Oryza sativa subsp. japonica OX=39947 GN=HIRL2 PE=3 SV=1	C	Energy production and conversion	hypersensitive-induced response protein-like protein 2 [Oryza sativa Japonica Group]
LOC_Os09g36760	681	946	621	405	339	246	6.23871	9.86829	6.0619	3.66456	3.51355	2.6587	0.00321116	-1.01841	down	--	--	--	K03029|2.7e-113|lang:109332961|K03029 26S proteasome regulatory subunit N10 | (RefSeq) 26S proteasome non-ATPase regulatory subunit 4 homolog	Proteasome (ko03050)	--	--	Protein of unknown function (DUF632)	Protein ALTERED PHOSPHATE STARVATION RESPONSE 1 OS=Arabidopsis thaliana OX=3702 GN=APSR1 PE=2 SV=1	S	Function unknown	nitrate regulatory gene2 protein [Oryza sativa Japonica Group]
LOC_Os08g36860	3489	2483	2017	1350	1231	964	34.0561	27.5868	20.9855	13.0033	13.5822	11.091	0.00242206	-1.02178	down	[QV]	Secondary metabolites biosynthesis, transport and catabolism;; Defense mechanisms	Molecular Function: monooxygenase activity (GO:0004497);; Molecular Function: iron ion binding (GO:0005506);; Molecular Function: oxidoreductase activity, acting on paired donors, with incorporation or reduction of molecular oxygen (GO:0016705);; Molecular Function: heme binding (GO:0020037);;	K09843|1.6e-288|dosa:Os08t0472800-01|K09843 (+)-abscisic acid 8'-hydroxylase [EC:1.14.14.137] | (RefSeq) Os08g0472800, ABA-8'-HYDROXYLASE_2, ABA8OX2; Cytochrome P450 family protein.	Carotenoid biosynthesis (ko00906)	[QI]	Secondary metabolites biosynthesis, transport and catabolism;; Lipid transport and metabolism	Cytochrome P450	Abscisic acid 8'-hydroxylase 2 OS=Oryza sativa subsp. japonica OX=39947 GN=CYP707A6 PE=2 SV=1	Q	Secondary metabolites biosynthesis, transport and catabolism	abscisic acid 8'-hydroxylase 2 [Oryza sativa Japonica Group]
LOC_Os08g43490	1087	989	797	551	237	339	26.0676	26.9811	20.3544	13.0404	6.40061	9.56749	0.00261669	-1.20896	down	[O]	Posttranslational modification, protein turnover, chaperones	Cellular Component: cellular_component (GO:0005575);; Cellular Component: intracellular (GO:0005622);; Cellular Component: obsolete cell (GO:0005623);; Cellular Component: nucleus (GO:0005634);; Cellular Component: cytoplasm (GO:0005737);; Cellular Component: chloroplast (GO:0009507);; Cellular Component: plastid (GO:0009536);; Cellular Component: organelle (GO:0043226);; Cellular Component: memb…	K03686|3.9e-09|lja:Lj3g3v0044290.1|K03686 molecular chaperone DnaJ | (RefSeq) Lj3g3v0044290.1; -	--	[O]	Posttranslational modification, protein turnover, chaperones	DnaJ domain	Chaperone protein dnaJ 11, chloroplastic OS=Arabidopsis thaliana OX=3702 GN=ATJ11 PE=1 SV=2	O	Posttranslational modification, protein turnover, chaperones	chaperone protein dnaJ 11, chloroplastic [Oryza sativa Japonica Group]
LOC_Os12g02040	6451	10477	6334	3899	2792	3232	134.962	249.481	141.273	80.5273	66.0273	79.7589	8.91309e-05	-1.06653	down	--	--	--	--	--	--	--	--	--	--	--	Os11g0112000, partial [Oryza sativa Japonica Group]
LOC_Os03g38210	512	532	374	197	199	137	6.00437	7.10122	4.67771	2.27838	2.6313	1.88781	0.000200777	-1.25104	down	--	--	Molecular Function: DNA binding (GO:0003677);; Cellular Component: nucleus (GO:0005634);;	K09422|3.2e-231|osa:4333315|K09422 transcription factor MYB, plant | (RefSeq) myb-related protein P	--	[K]	Transcription	Myb-like DNA-binding domain	Transcription factor MYB101 OS=Arabidopsis thaliana OX=3702 GN=MYB101 PE=1 SV=1	K	Transcription	putative Myb-like DNA-binding protein [Oryza sativa Japonica Group]
LOC_Os02g25860	1720	1972	2785	572	656	609	22.6522	29.5621	39.1121	7.43469	9.75648	9.46517	1.21219e-07	-1.69846	down	--	--	Molecular Function: nutrient reservoir activity (GO:0045735);;	--	--	--	--	Cupin	Glutelin type-A 1 OS=Oryza sativa subsp. japonica OX=39947 GN=GLUA1 PE=1 SV=2	--	--	glutelin type-B 5-like [Oryza sativa Japonica Group]
LOC_Os10g41480	327	341	280	125	109	181	4.3262	5.13449	3.95375	1.62599	1.62843	2.82838	0.00364516	-1.05335	down	[E]	Amino acid transport and metabolism	Molecular Function: 3-deoxy-7-phosphoheptulonate synthase activity (GO:0003849);; Biological Process: aromatic amino acid family biosynthetic process (GO:0009073);; Biological Process: chorismate biosynthetic process (GO:0009423);; Cellular Component: chloroplast (GO:0009507);;	K01626|2.1e-296|dosa:Os10t0564400-01|K01626 3-deoxy-7-phosphoheptulonate synthase [EC:2.5.1.54] | (RefSeq) Os10g0564400; Similar to Phospho-2-dehydro-3-deoxyheptonate aldolase 2, chloroplast precursor (EC 2.5.1.54) (Phospho-2-keto-3-deoxyheptonate aldolase 2) (DAHP synthetase 2) (3-deoxy-D-arabino-heptulosonate 7-phosphate synthase 2).	Phenylalanine, tyrosine and tryptophan biosynthesis (ko00400);; Biosynthesis of amino acids (ko01230)	--	--	Class-II DAHP synthetase family	Phospho-2-dehydro-3-deoxyheptonate aldolase 2, chloroplastic OS=Arabidopsis thaliana OX=3702 GN=DHS2 PE=2 SV=2	E	Amino acid transport and metabolism	phospho-2-dehydro-3-deoxyheptonate aldolase 2, chloroplastic [Oryza sativa Japonica Group]
LOC_Os03g19920	355	353	278	166	98	103	3.26526	3.69427	2.72302	1.50286	1.01026	1.11005	0.000849154	-1.27838	down	[A]	RNA processing and modification	Molecular Function: RNA binding (GO:0003723);; Molecular Function: polynucleotide adenylyltransferase activity (GO:0004652);; Cellular Component: nucleus (GO:0005634);; Biological Process: mRNA polyadenylation (GO:0006378);; Cellular Component: integral component of membrane (GO:0016021);;	K14376|1.3e-312|dosa:Os03t0313300-01|K14376 poly(A) polymerase [EC:2.7.7.19] | (RefSeq) Os03g0313300; Poly(A) polymerase, central region domain containing protein.	mRNA surveillance pathway (ko03015)	[A]	RNA processing and modification	Poly(A) polymerase central domain	Nuclear poly(A) polymerase 3 OS=Arabidopsis thaliana OX=3702 GN=PAPS3 PE=1 SV=1	A	RNA processing and modification	nuclear poly(A) polymerase 3 [Oryza sativa Japonica Group]
LOC_Os01g51620	107	114	155	27	49	35	1.57603	1.91779	2.45354	0.395216	0.811954	0.604468	0.00456074	-1.63164	down	[J]	Translation, ribosomal structure and biogenesis	Molecular Function: RNA binding (GO:0003723);;	K06961|2.3e-216|osa:9270811|K06961 ribosomal RNA assembly protein | (RefSeq) KRR1 small subunit processome component homolog	--	[JD]	Translation, ribosomal structure and biogenesis;; Cell cycle control, cell division, chromosome partitioning	Krr1 KH1 domain	--	A	RNA processing and modification	hypothetical protein OsJ_03235 [Oryza sativa Japonica Group]
LOC_Os01g32770	16830	17493	15597	5199	4105	6118	238.92	282.667	236.062	72.8643	65.8661	102.45	9.86359e-14	-1.5592	down	--	--	Biological Process: response to acid chemical (GO:0001101);; Biological Process: regulation of transcription, DNA-templated (GO:0006355);; Biological Process: biological_process (GO:0008150);; Biological Process: response to endogenous stimulus (GO:0009719);; Biological Process: response to hormone (GO:0009725);; Biological Process: response to gibberellin (GO:0009739);; Biological Process: regul…	--	--	--	--	Lateral organ boundaries (LOB) domain	LOB domain-containing protein 41 OS=Arabidopsis thaliana OX=3702 GN=LBD41 PE=2 SV=1	S	Function unknown	LOB domain-containing protein 40 [Oryza sativa Japonica Group]
LOC_Os04g46160	253	255	180	61	98	41	7.51319	8.62277	5.69347	1.78333	3.26194	1.43658	0.00132327	-1.613	down	--	--	--	--	--	--	--	--	--	--	--	OSJNBa0079A21.10 [Oryza sativa Japonica Group]
LOC_Os10g40600	71	73	96	28	12	12	0.633219	0.739976	0.907637	0.246665	0.119568	0.120976	0.00351778	-2.08434	down	[E]	Amino acid transport and metabolism	Biological Process: response to nitrate (GO:0010167);; Molecular Function: nitrate transmembrane transporter activity (GO:0015112);; Cellular Component: integral component of membrane (GO:0016021);;	K14638|2.0e-123|smo:SELMODRAFT_97812|K14638 solute carrier family 15 (peptide/histidine transporter), member 3/4 | (RefSeq) hypothetical protein	--	[E]	Amino acid transport and metabolism	POT family	Protein NRT1/ PTR FAMILY 6.3 OS=Arabidopsis thaliana OX=3702 GN=NPF6.3 PE=1 SV=1	E	Amino acid transport and metabolism	hypothetical protein DAI22_10g186500 [Oryza sativa Japonica Group]
LOC_Os01g18810	148	166	94	32	39	37	2.81084	3.58617	1.89735	0.586572	0.822874	0.82747	0.000198678	-1.75267	down	--	--	--	--	--	--	--	--	--	--	--	hypothetical protein OsJ_01396 [Oryza sativa Japonica Group]
LOC_Os05g48300	499	997	434	248	198	182	7.43806	16.9364	6.89309	3.64767	3.33191	3.18963	0.000226674	-1.43534	down	--	--	Molecular Function: purine nucleoside transmembrane transporter activity (GO:0015211);; Cellular Component: integral component of membrane (GO:0016021);;	K00850|3.0e-08|cpap:110822059|K00850 6-phosphofructokinase 1 [EC:2.7.1.11] | (RefSeq) ATP-dependent 6-phosphofructokinase 6-like	Glycolysis / Gluconeogenesis (ko00010);; Pentose phosphate pathway (ko00030);; Fructose and mannose metabolism (ko00051);; Galactose metabolism (ko00052);; Carbon metabolism (ko01200);; Biosynthesis of amino acids (ko01230);; RNA degradation (ko03018)	--	--	Purine nucleobase transmembrane transport	Probable purine permease 4 OS=Arabidopsis thaliana OX=3702 GN=PUP4 PE=2 SV=1	S	Function unknown	probable purine permease 4 [Oryza sativa Japonica Group]
LOC_Os05g43530	636	800	500	177	301	264	5.14351	7.36568	4.31254	1.41412	2.75066	2.52008	0.000460187	-1.21836	down	[N]	Cell motility	Cellular Component: integral component of membrane (GO:0016021);;	K20887|2.0e-241|vvi:100244115|K20887 xyloglucan glycosyltransferase 4 [EC:2.4.1.-] | (RefSeq) xyloglucan glycosyltransferase 4	--	--	--	Glycosyl transferase family group 2	Probable xyloglucan glycosyltransferase 7 OS=Oryza sativa subsp. japonica OX=39947 GN=CSLC7 PE=2 SV=1	M	Cell wall/membrane/envelope biogenesis	probable xyloglucan glycosyltransferase 7 [Oryza sativa Japonica Group]
LOC_Os04g49730	674	861	257	122	182	88	25.7563	37.4701	10.4706	4.59149	7.85723	3.9562	0.000105862	-1.98784	down	--	--	Molecular Function: enzyme inhibitor activity (GO:0004857);;	--	--	--	--	Plant invertase/pectin methylesterase inhibitor	--	S	Function unknown	Os04g0587200 [Oryza sativa Japonica Group]
LOC_Os01g55110	264	219	185	76	66	119	4.30543	4.05313	3.21297	1.20971	1.21649	2.29	0.00563433	-1.22088	down	--	--	Molecular Function: zinc ion binding (GO:0008270);; Cellular Component: integral component of membrane (GO:0016021);;	K19038|3.3e-106|dosa:Os01t0755700-01|K19038 E3 ubiquitin-protein ligase ATL41 [EC:2.3.2.27] | (RefSeq) Os01g0755700; Zinc finger, RING/FYVE/PHD-type domain containing protein.	--	[O]	Posttranslational modification, protein turnover, chaperones	Ring finger domain	E3 ubiquitin-protein ligase ATL41 OS=Arabidopsis thaliana OX=3702 GN=ATL41 PE=1 SV=1	O	Posttranslational modification, protein turnover, chaperones	RING-H2 finger protein ATL39 [Oryza sativa Japonica Group]
LOC_Os05g40200	680	702	762	278	297	311	5.08066	5.96918	6.0725	2.05173	2.50588	2.74304	2.90807e-05	-1.14227	down	[T]	Signal transduction mechanisms	Molecular Function: protein kinase activity (GO:0004672);; Molecular Function: ATP binding (GO:0005524);; Cellular Component: integral component of membrane (GO:0016021);;	K13415|2.7e-54|lja:Lj1g3v1222380.1|K13415 protein brassinosteroid insensitive 1 [EC:2.7.10.1 2.7.11.1] | (RefSeq) Lj1g3v1222380.1; -	Plant hormone signal transduction (ko04075)	--	--	Protein kinase domain	Probable inactive receptor kinase At5g58300 OS=Arabidopsis thaliana OX=3702 GN=At5g58300 PE=1 SV=1	T	Signal transduction mechanisms	probable inactive receptor kinase At5g58300 [Oryza sativa Japonica Group]
LOC_Os03g62740	596	785	621	236	301	196	6.68805	10.0243	7.43151	2.60921	3.80781	2.58804	5.34888e-05	-1.29127	down	[IR]	Lipid transport and metabolism;; General function prediction only	Biological Process: fatty acid metabolic process (GO:0006631);; Molecular Function: acetylesterase activity (GO:0008126);;	K01206|5.9e-30|eus:EUTSA_v10018726mg|K01206 alpha-L-fucosidase [EC:3.2.1.51] | (RefSeq) hypothetical protein	Other glycan degradation (ko00511)	--	--	GDSL-like Lipase/Acylhydrolase	GDSL esterase/lipase At3g48460 OS=Arabidopsis thaliana OX=3702 GN=At3g48460 PE=2 SV=1	S	Function unknown	GDSL esterase/lipase At3g48460 [Oryza sativa Japonica Group]
LOC_Os04g25370	152	99	155	12	34	18	2.09057	1.54158	2.28086	0.163549	0.524302	0.284545	5.88315e-05	-2.53604	down	--	--	Molecular Function: UDP-glycosyltransferase activity (GO:0008194);;	K22706|1.1e-148|pmum:103319663|K22706 (R)-mandelonitrile beta-glucosyltransferase [EC:2.4.1.354] | (RefSeq) 7-deoxyloganetin glucosyltransferase-like	Cyanoamino acid metabolism (ko00460)	[GC]	Carbohydrate transport and metabolism;; Energy production and conversion	UDP-glucoronosyl and UDP-glucosyl transferase	7-deoxyloganetin glucosyltransferase OS=Gardenia jasminoides OX=114476 GN=UGT85A24 PE=1 SV=1	--	--	7-deoxyloganetin glucosyltransferase [Oryza sativa Japonica Group]
LOC_Os01g07930	1634	1549	1081	628	433	227	28.9358	31.2136	20.402	10.9728	8.66345	4.74077	0.000314374	-1.56445	down	--	--	Molecular Function: metal ion binding (GO:0046872);;	--	--	--	--	Zinc finger C-x8-C-x5-C-x3-H type (and similar)	Zinc finger CCCH domain-containing protein 1 OS=Oryza sativa subsp. japonica OX=39947 GN=Os01g0174600 PE=2 SV=1	S	Function unknown	zinc finger CCCH domain-containing protein 1 [Oryza sativa Japonica Group]
LOC_Os03g43510	956	1119	598	344	377	444	9.04745	12.0607	6.05656	3.24404	4.06476	4.94597	0.000812385	-1.03319	down	--	--	--	--	--	--	--	Auxin canalisation	VAN3-binding protein OS=Arabidopsis thaliana OX=3702 GN=VAB PE=1 SV=1	S	Function unknown	VAN3-binding protein [Oryza sativa Japonica Group]
LOC_Os03g04550	219	548	158	52	105	56	2.73509	7.79474	2.09938	0.642018	1.48455	0.813469	0.00155862	-1.9006	down	--	--	Biological Process: male meiosis II (GO:0007142);;	--	--	--	--	--	--	--	--	death domain-associated protein 6 isoform X2 [Oryza sativa Japonica Group]
LOC_Os01g46570	1360	1549	1250	394	583	831	12.0552	15.5228	11.725	3.44424	5.78589	8.78103	0.00283869	-1.06014	down	[F]	Nucleotide transport and metabolism	Molecular Function: CTP synthase activity (GO:0003883);; Molecular Function: ATP binding (GO:0005524);; Biological Process: glutamine metabolic process (GO:0006541);; Biological Process: 'de novo' CTP biosynthetic process (GO:0044210);;	K01937|0.0e+00|dosa:Os01t0654100-01|K01937 CTP synthase [EC:6.3.4.2] | (RefSeq) Os01g0654100; Similar to CTP synthase (EC 6.3.4.2) (UTP--ammonia ligase) (CTP synthetase).	Pyrimidine metabolism (ko00240)	[F]	Nucleotide transport and metabolism	CTP synthase N-terminus	--	F	Nucleotide transport and metabolism	CTP synthase isoform X2 [Oryza sativa Japonica Group]
LOC_Os03g17700	1658	1173	965	413	470	524	22.2167	17.8953	13.7877	5.4588	7.11216	8.28413	3.17446e-05	-1.28789	down	[J]	Translation, ribosomal structure and biogenesis	Molecular Function: MAP kinase activity (GO:0004707);; Molecular Function: ATP binding (GO:0005524);;	K20536|4.4e-219|dosa:Os03t0285800-01|K20536 mitogen-activated protein kinase 3 [EC:2.7.11.24] | (RefSeq) Os03g0285800, MULTIPLE_STRESS_RESPONSIVE_MAP_KINASE_2, MSRMK2; MAP Kinase.	MAPK signaling pathway - plant (ko04016);; Plant-pathogen interaction (ko04626)	[T]	Signal transduction mechanisms	Protein kinase domain	Mitogen-activated protein kinase 5 OS=Oryza sativa subsp. indica OX=39946 GN=MPK5 PE=1 SV=2	T	Signal transduction mechanisms	mitogen-activated protein kinase 5 isoform X2 [Oryza sativa Japonica Group]
LOC_Os05g25770	762	566	369	165	168	198	10.6955	9.04987	5.52373	2.28558	2.65608	3.27679	2.07046e-05	-1.52385	down	--	--	Molecular Function: DNA-binding transcription factor activity (GO:0003700);; Cellular Component: nucleus (GO:0005634);; Molecular Function: sequence-specific DNA binding (GO:0043565);;	K16225|4.7e-15|csat:104760397|K16225 probable WRKY transcription factor 52 | (RefSeq) disease resistance protein RRS1-like	Plant-pathogen interaction (ko04626)	--	--	WRKY DNA -binding domain	WRKY DNA-binding transcription factor 70 OS=Solanum lycopersicum OX=4081 GN=WRKY70 PE=2 SV=1	K	Transcription	probable WRKY transcription factor 70 [Oryza sativa Japonica Group]
LOC_Os03g17890	154	155	163	50	22	10	13.2444	15.1324	14.9467	4.21539	2.09449	0.978322	0.000363922	-2.38501	down	--	--	Cellular Component: integral component of membrane (GO:0016021);;	--	--	--	--	--	--	--	--	hypothetical protein LOC_Os03g17890 [Oryza sativa Japonica Group]
LOC_Os03g07000	717	888	384	193	228	200	16.0933	22.694	9.17783	4.27818	5.7823	5.28717	2.89169e-05	-1.4995	down	[JO]	Translation, ribosomal structure and biogenesis;; Posttranslational modification, protein turnover, chaperones	Molecular Function: iron ion binding (GO:0005506);; Molecular Function: oxidoreductase activity, acting on paired donors, with incorporation or reduction of molecular oxygen (GO:0016705);; Molecular Function: L-ascorbic acid binding (GO:0031418);;	K00472|1.4e-154|osa:4331736|K00472 prolyl 4-hydroxylase [EC:1.14.11.2] | (RefSeq) probable prolyl 4-hydroxylase 6 isoform X1	Arginine and proline metabolism (ko00330)	[E]	Amino acid transport and metabolism	2OG-Fe(II) oxygenase superfamily	Probable prolyl 4-hydroxylase 7 OS=Arabidopsis thaliana OX=3702 GN=P4H7 PE=2 SV=1	E	Amino acid transport and metabolism	probable prolyl 4-hydroxylase 7 isoform X2 [Oryza sativa Japonica Group]
LOC_Os11g42410	795	667	480	236	159	145	17.4427	16.6399	11.2304	5.10819	3.92468	3.73571	1.03861e-06	-1.69369	down	--	--	--	--	--	--	--	Fantastic Four meristem regulator	--	S	Function unknown	expressed protein [Oryza sativa Japonica Group]
LOC_Os02g33680	437	306	258	137	115	170	6.17292	4.91139	3.87519	1.91009	1.82567	2.82362	0.0059821	-1.10843	down	--	--	Molecular Function: ubiquitin-protein transferase activity (GO:0004842);;	--	--	--	--	U-box domain	U-box domain-containing protein 27 OS=Arabidopsis thaliana OX=3702 GN=PUB27 PE=2 SV=1	H	Coenzyme transport and metabolism	U-box domain-containing protein 27 [Oryza sativa Japonica Group]
LOC_Os04g49550	470	516	255	126	108	156	9.00433	11.2621	5.20188	2.38119	2.32078	3.51286	4.54393e-05	-1.50658	down	--	--	Cellular Component: integral component of membrane (GO:0016021);;	K19040|4.2e-27|qsu:112013079|K19040 E3 ubiquitin-protein ligase ATL10/75/76/77/78 [EC:2.3.2.27] | (RefSeq) RING-H2 finger protein ATL78-like	--	[O]	Posttranslational modification, protein turnover, chaperones	Ring finger domain	RING-H2 finger protein ATL80 OS=Arabidopsis thaliana OX=3702 GN=ATL80 PE=2 SV=1	O	Posttranslational modification, protein turnover, chaperones	probable E3 ubiquitin-protein ligase ATL44 [Oryza sativa Japonica Group]
LOC_Os03g51530	229	462	214	139	71	71	7.52712	17.2626	7.47651	4.48877	2.62241	2.74579	0.00320212	-1.50832	down	--	--	--	--	--	--	--	--	--	--	--	uncharacterized protein LOC4333962 [Oryza sativa Japonica Group]
LOC_Os04g42130	435	677	344	109	167	182	4.38882	7.77897	3.69992	1.08183	1.90251	2.1619	7.6797e-05	-1.49643	down	[G]	Carbohydrate transport and metabolism	Cellular Component: integral component of membrane (GO:0016021);;	--	--	--	--	BT1 family	Probable folate-biopterin transporter 2 OS=Arabidopsis thaliana OX=3702 GN=At5g25050 PE=2 SV=1	S	Function unknown	probable folate-biopterin transporter 2 [Oryza sativa Japonica Group]
LOC_Os09g23300	1009	797	1504	401	314	622	17.6052	15.8273	27.9716	6.90486	6.19003	12.7929	0.00925597	-1.21695	down	[P]	Inorganic ion transport and metabolism	Molecular Function: iron ion transmembrane transporter activity (GO:0005381);; Molecular Function: manganese ion transmembrane transporter activity (GO:0005384);; Cellular Component: vacuolar membrane (GO:0005774);; Biological Process: intracellular sequestering of iron ion (GO:0006880);; Cellular Component: integral component of membrane (GO:0016021);; Biological Process: cellular manganese ion …	K22736|4.8e-129|osa:4346978|K22736 vacuolar iron transporter family protein | (RefSeq) vacuolar iron transporter 1.2	--	[S]	Function unknown	VIT family	Vacuolar iron transporter 2 OS=Oryza sativa subsp. japonica OX=39947 GN=VIT2 PE=2 SV=2	S	Function unknown	vacuolar iron transporter 1.2 [Oryza sativa Japonica Group]
LOC_Os01g28474	836	890	629	268	302	373	11.2525	13.6451	9.02811	3.55961	4.59225	5.92903	1.35448e-05	-1.16957	down	--	--	Molecular Function: transferase activity, transferring acyl groups other than amino-acyl groups (GO:0016747);;	K15400|5.2e-52|zma:111589918|K15400 omega-hydroxypalmitate O-feruloyl transferase [EC:2.3.1.188] | (RefSeq) omega-hydroxypalmitate O-feruloyl transferase-like	Cutin, suberine and wax biosynthesis (ko00073)	--	--	Transferase family	13-hydroxylupanine O-tigloyltransferase OS=Lupinus albus OX=3870 GN=HMT/HLT PE=1 SV=1	S	Function unknown	fatty alcohol:caffeoyl-CoA acyltransferase [Oryza sativa Japonica Group]
LOC_Os07g43160	2992	3606	2593	802	1610	819	42.3087	58.0377	39.0781	11.1945	25.7214	13.6531	0.000503955	-1.33805	down	[G]	Carbohydrate transport and metabolism	Molecular Function: trehalose-phosphatase activity (GO:0004805);; Biological Process: trehalose biosynthetic process (GO:0005992);;	K01087|6.4e-210|dosa:Os07t0624600-01|K01087 trehalose 6-phosphate phosphatase [EC:3.1.3.12] | (RefSeq) Os07g0624600, TREHALOSE-6-PHOSPHATE_PHOSHPHATASE_3, TPP3; Similar to Trehalose-6-phosphate phosphatase.	Starch and sucrose metabolism (ko00500)	[G]	Carbohydrate transport and metabolism	Trehalose-phosphatase	Probable trehalose-phosphate phosphatase 3 OS=Oryza sativa subsp. japonica OX=39947 GN=TPP3 PE=2 SV=1	G	Carbohydrate transport and metabolism	probable trehalose-phosphate phosphatase 3 [Oryza sativa Japonica Group]
LOC_Os04g33600	1536	1603	946	409	320	330	20.8104	24.7241	13.6628	5.46984	4.9003	5.26901	2.10844e-11	-1.78604	down	[I]	Lipid transport and metabolism	--	--	--	--	--	Alpha/beta hydrolase family	--	S	Function unknown	Os04g0412000, partial [Oryza sativa Japonica Group]
LOC_Os11g08220	1885	3589	1061	543	937	332	70.4728	152.757	42.2928	20.041	39.6	14.6185	0.00295892	-1.6306	down	--	--	--	--	--	--	--	--	--	--	--	uncharacterized protein LOC4349964 [Oryza sativa Japonica Group]
LOC_Os07g01540	375	517	557	116	248	166	2.19687	3.44691	3.47522	0.669423	1.6364	1.14085	0.00446636	-1.30792	down	[T]	Signal transduction mechanisms	Cellular Component: integral component of membrane (GO:0016021);; Molecular Function: hydrolase activity (GO:0016787);;	--	--	--	--	Calcineurin-like phosphoesterase	--	S	Function unknown	uncharacterized protein LOC4342196 isoform X1 [Oryza sativa Japonica Group]
LOC_Os07g43240	1412	1192	924	582	453	380	31.075	29.8574	21.6795	12.6455	11.2521	9.85711	0.000231911	-1.16657	down	--	--	Cellular Component: nucleus (GO:0005634);; Cellular Component: cytoplasm (GO:0005737);; Biological Process: SCF-dependent proteasomal ubiquitin-dependent protein catabolic process (GO:0031146);; Molecular Function: cullin family protein binding (GO:0097602);;	K03094|8.7e-110|osa:4343962|K03094 S-phase kinase-associated protein 1 | (RefSeq) SKP1-like protein 14	Ubiquitin mediated proteolysis (ko04120);; Protein processing in endoplasmic reticulum (ko04141)	[O]	Posttranslational modification, protein turnover, chaperones	Skp1 family, dimerisation domain	SKP1-like protein 1 OS=Oryza sativa subsp. japonica OX=39947 GN=SKP1 PE=1 SV=1	O	Posttranslational modification, protein turnover, chaperones	SKP1-like protein 14 [Oryza sativa Japonica Group]
LOC_Os09g30250	1123	1763	758	428	403	342	8.13608	14.5341	5.84884	3.06207	3.29901	2.92363	1.59059e-05	-1.45142	down	[O]	Posttranslational modification, protein turnover, chaperones	Molecular Function: serine-type endopeptidase activity (GO:0004252);;	K15333|1.2e-78|nsy:104224633|K15333 tRNA guanosine-2'-O-methyltransferase [EC:2.1.1.34] | (RefSeq) uncharacterized protein LOC104224633	--	--	--	Subtilase family	Subtilisin-like protease SBT5.3 OS=Arabidopsis thaliana OX=3702 GN=AIR3 PE=2 SV=1	G	Carbohydrate transport and metabolism	subtilisin-like protease SBT5.3 isoform X1 [Oryza sativa Japonica Group]
LOC_Os07g32660	186	398	181	10	52	92	1.64818	4.01182	1.70483	0.083886	0.512074	0.956441	0.00649843	-2.14232	down	[DPM]	Cell cycle control, cell division, chromosome partitioning;; Inorganic ion transport and metabolism;; Cell wall/membrane/envelope biogenesis	Molecular Function: copper ion binding (GO:0005507);; Molecular Function: oxidoreductase activity (GO:0016491);;	K19791|4.1e-197|han:110912433|K19791 iron transport multicopper oxidase | (RefSeq) L-ascorbate oxidase homolog	--	[Q]	Secondary metabolites biosynthesis, transport and catabolism	Multicopper oxidase	L-ascorbate oxidase homolog OS=Brassica napus OX=3708 GN=Bp10 PE=2 SV=1	Q	Secondary metabolites biosynthesis, transport and catabolism	L-ascorbate oxidase homolog [Oryza sativa Japonica Group]
LOC_Os10g39710	830	725	719	438	233	306	10.3589	10.5449	9.3539	5.63412	3.38169	4.48793	0.00249077	-1.08629	down	[G]	Carbohydrate transport and metabolism	Biological Process: biosynthetic process (GO:0009058);; Molecular Function: strictosidine synthase activity (GO:0016844);;	K01757|1.7e-24|bna:106379467|K01757 strictosidine synthase [EC:4.3.3.2] | (RefSeq) protein STRICTOSIDINE SYNTHASE-LIKE 12-like	Indole alkaloid biosynthesis (ko00901)	[R]	General function prediction only	Strictosidine synthase	Protein STRICTOSIDINE SYNTHASE-LIKE 5 OS=Arabidopsis thaliana OX=3702 GN=SSL5 PE=2 SV=1	J	Translation, ribosomal structure and biogenesis	protein STRICTOSIDINE SYNTHASE-LIKE 5 [Oryza sativa Japonica Group]
LOC_Os08g08090	524	708	358	170	56	43	22.2441	34.2222	16.1999	7.13044	2.65902	2.12809	2.54989e-05	-2.39101	down	--	--	--	--	--	--	--	Wound-induced protein	--	--	--	hypothetical protein DAI22_08g053150 [Oryza sativa Japonica Group]
LOC_Os10g01650	231	219	191	97	85	76	3.0792	3.31696	2.71014	1.2708	1.27337	1.19705	0.00199209	-1.16729	down	--	--	Molecular Function: transferase activity, transferring acyl groups other than amino-acyl groups (GO:0016747);;	K19861|9.0e-86|dosa:Os10t0195600-01|K19861 benzyl alcohol O-benzoyltransferase [EC:2.3.1.196 2.3.1.232] | (RefSeq) Os10g0195600; Transferase family protein.	--	--	--	Transferase family	Acyl transferase 1 OS=Oryza sativa subsp. japonica OX=39947 GN=AT1 PE=2 SV=1	S	Function unknown	acyl transferase 1-like [Oryza sativa Japonica Group]
LOC_Os03g02300	915	871	646	401	188	163	28.8155	31.2449	21.691	12.4678	6.69123	6.04441	0.000438101	-1.54137	down	--	--	Cellular Component: integral component of membrane (GO:0016021);;	--	--	--	--	--	--	--	--	Hypothetical protein [Oryza sativa Japonica Group]
LOC_Os08g19670	952	1110	504	392	297	359	20.1185	26.7069	11.3431	8.17064	7.07936	8.9333	0.00160219	-1.12112	down	--	--	--	--	--	--	--	--	--	--	--	uncharacterized protein LOC4345192 [Oryza sativa Japonica Group]
LOC_Os04g42940	353	96	60	38	10	41	5.95538	1.82667	1.06821	0.629466	0.183002	0.816079	0.00874766	-2.38791	down	--	--	Molecular Function: DNA binding (GO:0003677);; Cellular Component: nucleus (GO:0005634);; Biological Process: regulation of transcription, DNA-templated (GO:0006355);;	--	--	--	--	No apical meristem (NAM) protein	--	K	Transcription	uncharacterized protein LOC9267434 [Oryza sativa Japonica Group]
LOC_Os03g14500	289	366	234	126	111	122	3.41391	4.92306	2.94389	1.46432	1.48175	1.69664	0.000400253	-1.14999	down	--	--	--	--	--	--	--	--	IRK-interacting protein OS=Arabidopsis thaliana OX=3702 GN=IRKI PE=1 SV=1	--	--	IRK-interacting protein [Oryza sativa Japonica Group]
LOC_Os09g34880	728	812	704	368	296	344	8.37104	10.6308	8.63306	4.17176	3.84824	4.66326	3.53717e-05	-1.01246	down	--	--	Molecular Function: DNA-binding transcription factor activity (GO:0003700);;	K20557|1.0e-15|pda:103704348|K20557 transcription factor VIP1 | (RefSeq) transcription factor VIP1-like	MAPK signaling pathway - plant (ko04016)	--	--	Basic region leucine zipper	bZIP transcription factor 29 OS=Arabidopsis thaliana OX=3702 GN=BZIP29 PE=2 SV=1	K	Transcription	uncharacterized protein LOC9270412 isoform X1 [Oryza sativa Japonica Group]
LOC_Os11g38610	679	956	727	321	393	321	4.14757	6.6546	4.7389	1.93859	2.7147	2.31008	0.000283647	-1.0337	down	--	--	--	--	--	--	--	Protein of unknown function (DUF629)	--	S	Function unknown	uncharacterized protein LOC4350852 [Oryza sativa Japonica Group]
LOC_Os02g52040	3023	2513	1872	897	724	828	50.2483	47.5553	33.1708	14.7105	13.6051	16.2235	1.00425e-08	-1.44878	down	--	--	--	K00020|7.5e-17|mtr:MTR_8g088900|K00020 3-hydroxyisobutyrate dehydrogenase [EC:1.1.1.31] | (RefSeq) 6-phosphogluconate dehydrogenase-like protein	Valine, leucine and isoleucine degradation (ko00280)	--	--	Phosphate-induced protein 1 conserved region	Protein PHOSPHATE-INDUCED 1 homolog OS=Oryza sativa subsp. japonica OX=39947 GN=PHI-1 PE=2 SV=1	L	Replication, recombination and repair	protein EXORDIUM [Oryza sativa Japonica Group]
LOC_Os05g33570	170777	241674	174399	82514	78047	74727	1209.25	1953.78	1317.84	568.637	615.322	604.794	1.05656e-08	-1.16223	down	[G]	Carbohydrate transport and metabolism	Molecular Function: ATP binding (GO:0005524);; Biological Process: pyruvate metabolic process (GO:0006090);; Molecular Function: kinase activity (GO:0016301);; Molecular Function: metal ion binding (GO:0046872);; Molecular Function: pyruvate, phosphate dikinase activity (GO:0050242);;	K01006|0.0e+00|dosa:Os05t0405000-01|K01006 pyruvate, orthophosphate dikinase [EC:2.7.9.1] | (RefSeq) Os05g0405000, PPDK, PYRUVATE_ORTHOPHOSPHATE_DIKINASE, FLOURY_ENDOSPERM_4, PBDK, FLO4; Orthophosphate dikinase precursor (EC 2.7.9.1).	Glycolysis / Gluconeogenesis (ko00010);; Pyruvate metabolism (ko00620);; Carbon fixation in photosynthetic organisms (ko00710);; Carbon metabolism (ko01200)	--	--	PEP-utilising enzyme, PEP-binding domain	Pyruvate, phosphate dikinase 1, chloroplastic OS=Oryza sativa subsp. japonica OX=39947 GN=PPDK1 PE=1 SV=1	F	Nucleotide transport and metabolism	pyruvate, phosphate dikinase 1, chloroplastic [Oryza sativa Japonica Group]
LOC_Os07g36930	415	317	331	154	166	125	5.54446	4.8158	4.70907	2.02739	2.50069	1.95568	0.00264448	-1.11584	down	--	--	--	--	--	--	--	--	--	--	--	uncharacterized protein LOC4343564 [Oryza sativa Japonica Group]
LOC_Os11g27329	214	271	221	78	94	76	2.36099	3.56416	2.45733	0.770212	1.2294	0.978289	0.000166245	-1.35725	down	--	--	Molecular Function: serine-type carboxypeptidase activity (GO:0004185);; Molecular Function: transferase activity, transferring acyl groups other than amino-acyl groups (GO:0016747);; Biological Process: secondary metabolic process (GO:0019748);;	K16296|1.5e-200|dosa:Os11t0461000-01|K16296 serine carboxypeptidase-like clade I [EC:3.4.16.-] | (RefSeq) Os11g0461000; Peptidase S10, serine carboxypeptidase family protein.	--	[OE]	Posttranslational modification, protein turnover, chaperones;; Amino acid transport and metabolism	Serine carboxypeptidase	Serine carboxypeptidase-like 7 OS=Arabidopsis thaliana OX=3702 GN=SCPL7 PE=2 SV=1	--	--	hypothetical protein EE612_055425 [Oryza sativa]
LOC_Os02g51060	1242	1343	1057	465	556	535	12.2179	15.0327	11.085	4.51618	6.17364	6.20729	2.90369e-06	-1.07618	down	[N]	Cell motility	Cellular Component: integral component of membrane (GO:0016021);;	K13680|1.0e-304|osa:4330708|K13680 beta-mannan synthase [EC:2.4.1.32] | (RefSeq) probable mannan synthase 6	--	--	--	Glycosyl transferase family group 2	Probable glucomannan 4-beta-mannosyltransferase 6 OS=Oryza sativa subsp. japonica OX=39947 GN=CSLA6 PE=2 SV=2	M	Cell wall/membrane/envelope biogenesis	probable glucomannan 4-beta-mannosyltransferase 6 [Oryza sativa Japonica Group]
LOC_Os01g64480	192	306	149	35	89	70	6.17195	11.2103	5.09347	1.08703	3.24159	2.62527	0.00480945	-1.55609	down	--	--	Cellular Component: integral component of membrane (GO:0016021);;	--	--	--	--	--	--	S	Function unknown	hypothetical protein DAI22_01g410500 [Oryza sativa Japonica Group]
LOC_Os06g45610	107	259	58	19	26	34	2.76703	7.65531	1.60065	0.484868	0.745487	1.03868	0.00150959	-2.2166	down	--	--	--	--	--	--	--	--	--	--	--	uncharacterized protein LOC4341783 [Oryza sativa Japonica Group]
LOC_Os02g01010	20964	25161	19836	9129	9967	7281	207.945	284.073	209.767	89.3959	111.757	85.1968	1.09458e-06	-1.16616	down	[O]	Posttranslational modification, protein turnover, chaperones	Molecular Function: protein disulfide isomerase activity (GO:0003756);; Cellular Component: vacuolar membrane (GO:0005774);; Cellular Component: endoplasmic reticulum (GO:0005783);; Cellular Component: cytosol (GO:0005829);; Biological Process: response to endoplasmic reticulum stress (GO:0034976);; Biological Process: cell redox homeostasis (GO:0045454);;	K09580|0.0e+00|dosa:Os02t0100100-01|K09580 protein disulfide-isomerase A1 [EC:5.3.4.1] | (RefSeq) Os02g0100100; Thioredoxin domain domain containing protein.	Protein processing in endoplasmic reticulum (ko04141)	[O]	Posttranslational modification, protein turnover, chaperones	Thioredoxin	Protein disulfide isomerase-like 1-4 OS=Oryza sativa subsp. japonica OX=39947 GN=PDIL1-4 PE=2 SV=1	O	Posttranslational modification, protein turnover, chaperones	protein disulfide isomerase-like 1-4 [Oryza sativa Japonica Group]
LOC_Os02g52150	6083	3805	2316	1623	1489	1126	74.4139	52.9762	30.2001	19.594	20.5797	16.2309	0.000849154	-1.36472	down	[O]	Posttranslational modification, protein turnover, chaperones	Biological Process: response to stress (GO:0006950);; Biological Process: response to osmotic stress (GO:0006970);; Biological Process: biological_process (GO:0008150);; Biological Process: response to temperature stimulus (GO:0009266);; Biological Process: response to heat (GO:0009408);; Biological Process: response to abiotic stimulus (GO:0009628);; Biological Process: response to inorganic sub…	K13993|5.7e-114|dosa:Os02t0758000-01|K13993 HSP20 family protein | (RefSeq) Os02g0758000; Similar to Low molecular weight heat shock protein precursor (Mitochondrial small heat shock protein 22).	Protein processing in endoplasmic reticulum (ko04141)	[O]	Posttranslational modification, protein turnover, chaperones	Hsp20/alpha crystallin family	24.1 kDa heat shock protein, mitochondrial OS=Oryza sativa subsp. japonica OX=39947 GN=HSP24.1 PE=2 SV=1	O	Posttranslational modification, protein turnover, chaperones	24.1 kDa heat shock protein, mitochondrial isoform X1 [Oryza sativa Japonica Group]
LOC_Os01g41290	213	236	167	87	100	80	2.38363	3.0028	1.99443	0.961365	1.25515	1.04964	0.00775117	-1.04791	down	--	--	Molecular Function: lyase activity (GO:0016829);;	--	--	--	--	FBD	F-box/FBD/LRR-repeat protein At1g13570 OS=Arabidopsis thaliana OX=3702 GN=At1g13570 PE=2 SV=1	--	--	F-box/FBD/LRR-repeat protein At1g13570 [Oryza sativa Japonica Group]
LOC_Os08g37470	193	100	136	56	27	39	3.79667	2.23071	2.85577	1.08529	0.592411	0.888573	0.00417888	-1.69535	down	--	--	Molecular Function: oxidoreductase activity, acting on single donors with incorporation of molecular oxygen, incorporation of two atoms of oxygen (GO:0016702);;	K23953|7.8e-141|dosa:Os08t0480400-01|K23953 plant cysteine oxidase [EC:1.13.11.-] | (RefSeq) Os08g0480400; Similar to cupin, RmlC-type.	--	[S]	Function unknown	PCO_ADO	Plant cysteine oxidase 1 OS=Arabidopsis thaliana OX=3702 GN=PCO1 PE=1 SV=1	S	Function unknown	plant cysteine oxidase 1 isoform X2 [Oryza sativa Japonica Group]
LOC_Os09g35030	1596	1197	884	485	200	396	28.9325	24.6814	17.0756	8.67157	4.07862	8.46321	7.07036e-05	-1.62723	down	--	--	Molecular Function: DNA binding (GO:0003677);; Molecular Function: DNA-binding transcription factor activity (GO:0003700);; Cellular Component: nucleus (GO:0005634);;	K09286|7.2e-30|cann:107863343|K09286 EREBP-like factor | (RefSeq) CBF1, CBF1B, CaCBF1B; dehydration-responsive element-binding protein 1A-like	--	--	--	AP2 domain	Dehydration-responsive element-binding protein 1A OS=Oryza sativa subsp. indica OX=39946 GN=DREB1A PE=3 SV=1	K	Transcription	RecName: Full=Dehydration-responsive element-binding protein 1A; Short=Protein DREB1A; AltName: Full=Protein C-repeat-binding factor 3; Short=rCBF3 [Oryza sativa Indica Group]
LOC_Os03g54910	5136	5837	3003	2622	1684	1585	112.144	145.067	69.8959	56.5275	41.5663	40.8129	0.00236529	-1.07673	down	--	--	--	K19891|6.1e-21|ppp:112294008|K19891 glucan endo-1,3-beta-glucosidase 1/2/3 [EC:3.2.1.39] | (RefSeq) glucan endo-1,3-beta-glucosidase 3-like	Starch and sucrose metabolism (ko00500)	--	--	X8 domain	PLASMODESMATA CALLOSE-BINDING PROTEIN 2 OS=Arabidopsis thaliana OX=3702 GN=PDCB2 PE=1 SV=1	S	Function unknown	PLASMODESMATA CALLOSE-BINDING PROTEIN 2 [Oryza sativa Japonica Group]
LOC_Os01g60770	4379	5520	4800	2801	1835	1818	69.3684	99.5252	81.0652	43.7983	32.8505	33.9649	0.000310411	-1.04312	down	--	--	Cellular Component: extracellular region (GO:0005576);; Cellular Component: cell wall (GO:0005618);; Biological Process: plant-type cell wall organization (GO:0009664);; Cellular Component: membrane (GO:0016020);;	K20628|1.4e-115|pda:103720403|K20628 expansin | (RefSeq) expansin-A2-like	--	--	--	Expansin C-terminal domain	Expansin-A2 OS=Oryza sativa subsp. japonica OX=39947 GN=EXPA2 PE=2 SV=2	S	Function unknown	expansin-A2 [Oryza sativa Japonica Group]
LOC_Os07g41290	35984	43353	18372	15742	12317	4861	1046.63	1435.25	569.708	452.058	404.94	166.78	0.00834319	-1.37888	down	--	--	--	--	--	--	--	--	--	--	--	hypothetical protein OsJ_25036 [Oryza sativa Japonica Group]
LOC_Os07g32774	410	829	299	123	98	97	7.51446	17.2811	5.8343	2.21177	2.01397	2.09579	4.90349e-07	-2.08231	down	[E]	Amino acid transport and metabolism	Molecular Function: prephenate dehydratase activity (GO:0004664);; Cellular Component: cytoplasm (GO:0005737);; Biological Process: L-phenylalanine biosynthetic process (GO:0009094);; Cellular Component: chloroplast (GO:0009507);; Molecular Function: arogenate dehydratase activity (GO:0047769);;	K05359|8.4e-163|dosa:Os07t0512000-01|K05359 arogenate/prephenate dehydratase [EC:4.2.1.91 4.2.1.51] | (RefSeq) Os07g0512000; Prephenate dehydratase domain containing protein.	Phenylalanine, tyrosine and tryptophan biosynthesis (ko00400);; Biosynthesis of amino acids (ko01230)	[E]	Amino acid transport and metabolism	Prephenate dehydratase	Arogenate dehydratase 3, chloroplastic OS=Arabidopsis thaliana OX=3702 GN=ADT3 PE=1 SV=1	E	Amino acid transport and metabolism	Os07g0512000, partial [Oryza sativa Japonica Group]
LOC_Os09g36030	1507	1770	962	552	672	599	23.884	31.9389	16.2543	8.63133	12.0409	11.198	0.000358052	-1.0474	down	[G]	Carbohydrate transport and metabolism	Molecular Function: catalytic activity (GO:0003824);;	--	--	--	--	HpcH/HpaI aldolase/citrate lyase family	--	G	Carbohydrate transport and metabolism	uncharacterized protein LOC4347658 [Oryza sativa Japonica Group]
LOC_Os10g28009	158	134	153	43	57	46	2.74984	2.65386	2.82919	0.732016	1.11869	0.940412	0.00145789	-1.47239	down	--	--	--	--	--	--	--	--	--	--	--	hypothetical protein DAI22_10g096300 [Oryza sativa Japonica Group]
LOC_Os07g32406	305	406	444	148	166	200	3.02175	4.58176	4.69754	1.44754	1.86257	2.33828	0.0059699	-1.03849	down	--	--	Cellular Component: cellular_component (GO:0005575);; Cellular Component: intracellular (GO:0005622);; Cellular Component: obsolete cell (GO:0005623);; Cellular Component: nucleus (GO:0005634);; Biological Process: multicellular organism development (GO:0007275);; Biological Process: biological_process (GO:0008150);; Biological Process: anatomical structure morphogenesis (GO:0009653);; Biological…	K04460|3.6e-21|pavi:110762319|K04460 serine/threonine-protein phosphatase 5 [EC:3.1.3.16] | (RefSeq) uncharacterized protein LOC110762319	--	--	--	Plant mobile domain	Protein MAIN-LIKE 1 OS=Arabidopsis thaliana OX=3702 GN=MAIL1 PE=1 SV=1	S	Function unknown	protein MAIN-LIKE 1 isoform X2 [Oryza sativa Japonica Group]
LOC_Os04g38400	350	253	170	129	79	74	5.61113	4.6177	2.8908	2.03612	1.41936	1.38372	0.0092365	-1.30104	down	--	--	Molecular Function: DNA-binding transcription factor activity (GO:0003700);; Cellular Component: nucleus (GO:0005634);;	K14514|7.2e-232|osa:107278750|K14514 ethylene-insensitive protein 3 | (RefSeq) ETHYLENE INSENSITIVE 3-like 5 protein	MAPK signaling pathway - plant (ko04016);; Plant hormone signal transduction (ko04075)	--	--	Ethylene insensitive 3	ETHYLENE INSENSITIVE 3-like 5 protein OS=Arabidopsis thaliana OX=3702 GN=EIL5 PE=2 SV=1	S	Function unknown	OSJNBa0036B21.5 [Oryza sativa Japonica Group]
LOC_Os12g36000	84	112	82	25	36	14	1.14383	1.74512	1.19385	0.326907	0.551506	0.21129	0.00860158	-1.72229	down	--	--	--	--	--	--	--	FBD	F-box/FBD/LRR-repeat protein At2g04230 OS=Arabidopsis thaliana OX=3702 GN=At2g04230 PE=2 SV=1	--	--	hypothetical protein LOC_Os12g36000 [Oryza sativa Japonica Group]
LOC_Os03g55776	2994	2289	1542	813	513	588	75.6956	65.8564	41.5523	20.2785	14.6386	17.535	2.70896e-07	-1.68287	down	--	--	--	--	--	--	--	--	--	--	--	uncharacterized protein LOC4334231 [Oryza sativa Japonica Group]
LOC_Os04g56470	391	302	388	119	94	177	5.0438	4.41649	5.31615	1.50748	1.36252	2.66486	0.00100201	-1.35686	down	--	--	Cellular Component: integral component of membrane (GO:0016021);;	--	--	[E]	Amino acid transport and metabolism	Transmembrane amino acid transporter protein	Probable amino acid permease 7 OS=Arabidopsis thaliana OX=3702 GN=AAP7 PE=2 SV=1	E	Amino acid transport and metabolism	probable amino acid permease 7 [Oryza sativa Japonica Group]
LOC_Os11g08200	1129	811	1894	257	169	387	14.304	11.7027	25.6	3.21625	2.41294	5.7767	5.95726e-06	-2.15965	down	--	--	Molecular Function: aspartic-type endopeptidase activity (GO:0004190);;	K00924|4.0e-27|lang:109354564|K00924 kinase [EC:2.7.1.-] | (RefSeq) aspartic proteinase-like protein 2	--	[O]	Posttranslational modification, protein turnover, chaperones	Xylanase inhibitor N-terminal	Aspartic proteinase Asp1 OS=Oryza sativa subsp. japonica OX=39947 GN=ASP1 PE=2 SV=1	O	Posttranslational modification, protein turnover, chaperones	aspartic proteinase Asp1 [Oryza sativa Japonica Group]
LOC_Os04g52800	154	125	102	12	29	20	3.22056	2.9723	2.28748	0.23368	0.670845	0.483444	9.93236e-06	-2.48915	down	--	--	--	--	--	--	--	--	--	--	--	WAS/WASL-interacting protein family member 1 [Oryza sativa Japonica Group]
LOC_Os07g33270	2147	1800	1402	1064	640	567	41.5543	39.6389	28.9232	20.3329	14.0021	12.9298	0.00371827	-1.08629	down	--	--	--	--	--	--	--	Senescence regulator	--	S	Function unknown	eukaryotic translation initiation factor 4B1 [Oryza sativa Japonica Group]
LOC_Os04g44510	750	492	737	144	182	186	14.9706	11.1732	15.6868	2.83575	4.10128	4.36458	2.43327e-07	-1.83226	down	--	--	--	--	--	--	--	--	--	--	--	hypothetical protein EE612_024530 [Oryza sativa]
LOC_Os09g25810	202	218	224	75	57	102	2.94909	3.6135	3.48328	1.07997	0.93984	1.75383	0.00137649	-1.33387	down	--	--	--	--	--	--	--	--	--	--	--	Os09g0426500, partial [Oryza sativa Japonica Group]
LOC_Os06g01800	147	309	187	41	97	67	2.42658	5.81958	3.30177	0.656737	1.81463	1.29121	0.00892637	-1.47321	down	--	--	--	K09602|1.1e-14|sbi:8085840|K09602 ubiquitin thioesterase protein OTUB1 [EC:3.4.19.12] | (RefSeq) uncharacterized protein LOC8085840	--	--	--	--	--	--	--	Os06g0107200, partial [Oryza sativa Japonica Group]
LOC_Os10g36160	125	62	122	29	32	10	4.40771	2.46552	4.59634	0.985061	1.24801	0.406328	0.00996423	-1.99851	down	--	--	Biological Process: lipid transport (GO:0006869);;	--	--	--	--	Probable lipid transfer	--	S	Function unknown	hypothetical protein DAI22_10g152100 [Oryza sativa Japonica Group]
LOC_Os03g29190	2283	1749	2054	734	857	994	22.8848	19.9567	21.9452	7.25678	9.71019	11.7483	0.000119477	-1.1085	down	[O]	Posttranslational modification, protein turnover, chaperones	Biological Process: cell redox homeostasis (GO:0045454);;	K17609|0.0e+00|dosa:Os03t0405500-01|K17609 nucleoredoxin [EC:1.8.1.8] | (RefSeq) Os03g0405500; Similar to PDI-like protein.	--	[R]	General function prediction only	Thioredoxin-like	Probable nucleoredoxin 1-1 OS=Oryza sativa subsp. japonica OX=39947 GN=Os03g0405500 PE=2 SV=1	O	Posttranslational modification, protein turnover, chaperones	probable nucleoredoxin 1-1 isoform X2 [Oryza sativa Japonica Group]
LOC_Os10g34020	242	167	146	65	79	69	5.07951	3.98123	3.25064	1.34431	1.8625	1.69196	0.00742367	-1.23583	down	--	--	--	--	--	--	--	--	--	--	--	unknown [Zea mays]
LOC_Os01g54670	188	145	338	69	76	66	3.48474	3.05575	6.70371	1.25621	1.5804	1.41834	0.00567114	-1.57232	down	--	--	--	--	--	[R]	General function prediction only	NFACT protein RNA binding domain	--	S	Function unknown	coiled-coil domain-containing protein 25 [Oryza sativa Japonica Group]
LOC_Os03g25760	368	447	189	98	116	156	3.75687	5.19496	2.05501	0.980339	1.3391	1.87306	0.00456074	-1.26821	down	[S]	Function unknown	--	K12486|6.0e-13|han:110942573|K12486 stromal membrane-associated protein | (RefSeq) probable ADP-ribosylation factor GTPase-activating protein AGD5	Endocytosis (ko04144)	--	--	--	IQ domain-containing protein IQM2 OS=Arabidopsis thaliana OX=3702 GN=IQM2 PE=2 SV=1	S	Function unknown	IQ domain-containing protein IQM2 [Oryza sativa Japonica Group]
LOC_Os09g25100	193	224	137	28	59	75	2.66128	3.52069	2.0132	0.371998	0.911931	1.2145	0.00244863	-1.61623	down	[T]	Signal transduction mechanisms	Molecular Function: protein serine/threonine kinase activity (GO:0004674);; Molecular Function: ATP binding (GO:0005524);; Biological Process: signal transduction (GO:0007165);;	K07198|4.8e-134|nnu:104610721|K07198 5'-AMP-activated protein kinase, catalytic alpha subunit [EC:2.7.11.11] | (RefSeq) CBL-interacting serine/threonine-protein kinase 6-like	--	[T]	Signal transduction mechanisms	Protein kinase domain	Putative CBL-interacting protein kinase 27 OS=Oryza sativa subsp. japonica OX=39947 GN=CIPK27 PE=3 SV=1	T	Signal transduction mechanisms	putative CBL-interacting protein kinase 27 [Oryza sativa Japonica Group]
LOC_Os12g02300	16767	17976	9848	9347	4600	5469	443.229	540.875	277.547	243.948	137.434	170.531	0.00799659	-1.0372	down	--	--	Biological Process: lipid transport (GO:0006869);; Molecular Function: lipid binding (GO:0008289);;	--	--	--	--	Protease inhibitor/seed storage/LTP family	Non-specific lipid-transfer protein 3 OS=Oryza sativa subsp. indica OX=39946 GN=LTP110-A PE=2 SV=1	G	Carbohydrate transport and metabolism	non-specific lipid-transfer protein 3 [Oryza sativa Japonica Group]
LOC_Os11g36160	77	89	63	7	23	24	0.453317	0.597298	0.397709	0.038647	0.150309	0.165769	0.00988349	-1.92914	down	[M]	Cell wall/membrane/envelope biogenesis	Molecular Function: protein serine/threonine kinase activity (GO:0004674);; Molecular Function: ATP binding (GO:0005524);; Cellular Component: integral component of membrane (GO:0016021);;	K13437|1.4e-175|osa:107276510|K13437 receptor kinase-like protein | (RefSeq) probable LRR receptor-like serine/threonine-protein kinase At3g47570	Plant-pathogen interaction (ko04626)	--	--	Leucine rich repeat	Receptor kinase-like protein Xa21 OS=Oryza sativa subsp. indica OX=39946 GN=XA21 PE=1 SV=1	T	Signal transduction mechanisms	receptor kinase-like protein Xa21 isoform X1 [Oryza sativa Japonica Group]
LOC_Os03g45250	1152	2191	986	371	478	547	16.2249	35.1439	14.8148	5.15967	7.60078	9.09071	3.31613e-05	-1.45322	down	--	--	Molecular Function: oxidoreductase activity, acting on single donors with incorporation of molecular oxygen, incorporation of two atoms of oxygen (GO:0016702);;	K23953|2.4e-154|osa:9266373|K23953 plant cysteine oxidase [EC:1.13.11.-] | (RefSeq) plant cysteine oxidase 2	--	[S]	Function unknown	PCO_ADO	Plant cysteine oxidase 2 OS=Arabidopsis thaliana OX=3702 GN=PCO2 PE=1 SV=1	S	Function unknown	plant cysteine oxidase 2 [Oryza sativa Japonica Group]
LOC_Os09g06770	361	306	520	135	42	53	10.797	10.4136	16.6134	3.97758	1.40459	1.85957	6.32378e-05	-2.26295	down	--	--	--	K22378|3.7e-50|sita:101765719|K22378 E3 ubiquitin-protein ligase RNF181 [EC:2.3.2.27] | (RefSeq) E3 ubiquitin-protein ligase SDIR1	--	--	--	Ring finger domain	--	O	Posttranslational modification, protein turnover, chaperones	E3 ubiquitin-protein ligase RDUF2 [Oryza sativa Japonica Group]
LOC_Os01g19820	1451	1935	1178	661	518	512	28.8453	44.0123	25.1106	12.9534	11.6856	11.9976	1.01544e-06	-1.26924	down	[T]	Signal transduction mechanisms	Molecular Function: nucleotide binding (GO:0000166);; Molecular Function: molecular_function (GO:0003674);; Molecular Function: binding (GO:0005488);; Cellular Component: cellular_component (GO:0005575);; Cellular Component: obsolete cell (GO:0005623);; Cellular Component: plasma membrane (GO:0005886);; Molecular Function: drug binding (GO:0008144);; Cellular Component: membrane (GO:0016020);; Mo…	--	--	--	--	Universal stress protein family	--	T	Signal transduction mechanisms	universal stress protein PHOS34 [Oryza sativa Japonica Group]
LOC_Os12g42860	7103	8547	5680	2958	2205	2841	94.2734	129.828	80.6252	38.8778	32.9873	44.6493	4.72512e-09	-1.26048	down	--	--	Molecular Function: oxidoreductase activity, acting on single donors with incorporation of molecular oxygen, incorporation of two atoms of oxygen (GO:0016702);;	K23953|3.6e-155|dosa:Os12t0623600-01|K23953 plant cysteine oxidase [EC:1.13.11.-] | (RefSeq) Os12g0623600; Protein of unknown function DUF1637 family protein.	--	[S]	Function unknown	PCO_ADO	Plant cysteine oxidase 2 OS=Arabidopsis thaliana OX=3702 GN=PCO2 PE=1 SV=1	S	Function unknown	plant cysteine oxidase 2 [Oryza sativa Japonica Group]
LOC_Os07g42490	61756	75848	52950	24511	32790	21018	467.392	655.154	428.372	184.188	281.316	188.644	8.5103e-05	-1.11702	down	[M]	Cell wall/membrane/envelope biogenesis	Biological Process: sucrose metabolic process (GO:0005985);; Molecular Function: sucrose synthase activity (GO:0016157);;	K00695|0.0e+00|dosa:Os07t0616800-01|K00695 sucrose synthase [EC:2.4.1.13] | (RefSeq) Os07g0616800, SUCROSE_SYNTHASE_3, RSUS3; Sucrose synthase 3 (EC 2.4.1.13) (Sucrose-UDP glucosyltransferase 3).	Starch and sucrose metabolism (ko00500)	[M]	Cell wall/membrane/envelope biogenesis	Sucrose synthase	Sucrose synthase 3 OS=Oryza sativa subsp. japonica OX=39947 GN=SUS3 PE=1 SV=2	M	Cell wall/membrane/envelope biogenesis	sucrose synthase 3 [Oryza sativa Japonica Group]
LOC_Os01g63480	282	260	196	59	116	94	2.39827	2.51682	1.77349	0.493078	1.11152	0.942475	0.004274	-1.30004	down	--	--	Molecular Function: transferase activity, transferring acyl groups other than amino-acyl groups (GO:0016747);;	K19747|1.5e-58|cam:101495408|K19747 BAHD acyltransferase [EC:2.3.1.-] | (RefSeq) BAHD acyltransferase DCR	--	--	--	Transferase family	Uncharacterized acetyltransferase At3g50280 OS=Arabidopsis thaliana OX=3702 GN=At3g50280 PE=3 SV=1	S	Function unknown	uncharacterized acetyltransferase At3g50280 [Oryza sativa Japonica Group]
LOC_Os09g36500	1189	501	415	244	189	164	44.9914	21.5548	16.7221	9.08606	8.06651	7.30589	0.000917522	-1.67283	down	--	--	Cellular Component: integral component of membrane (GO:0016021);;	K19040|5.7e-13|bdi:100839085|K19040 E3 ubiquitin-protein ligase ATL10/75/76/77/78 [EC:2.3.2.27] | (RefSeq) RING-H2 finger protein ATL72	--	[O]	Posttranslational modification, protein turnover, chaperones	Ring finger domain	Probable E3 ubiquitin-protein ligase ATL44 OS=Arabidopsis thaliana OX=3702 GN=ATL44 PE=1 SV=1	O	Posttranslational modification, protein turnover, chaperones	probable E3 ubiquitin-protein ligase ATL44 [Oryza sativa Japonica Group]
LOC_Os11g37560	1326	1978	1066	592	755	507	13.7096	23.2878	11.7531	6.04323	8.82555	6.17628	0.00163843	-1.05857	down	--	--	Biological Process: starch metabolic process (GO:0005982);; Cellular Component: chloroplast stroma (GO:0009570);; Cellular Component: starch grain (GO:0043036);; Molecular Function: starch binding (GO:2001070);;	--	--	--	--	--	--	--	--	uncharacterized protein LOC4350800 isoform X1 [Oryza sativa Japonica Group]
LOC_Os02g09190	606	601	873	179	176	147	8.32729	9.39995	12.7967	2.42788	2.72854	2.37565	2.28958e-08	-1.93051	down	[QV]	Secondary metabolites biosynthesis, transport and catabolism;; Defense mechanisms	Molecular Function: iron ion binding (GO:0005506);; Cellular Component: integral component of membrane (GO:0016021);; Molecular Function: oxidoreductase activity, acting on paired donors, with incorporation or reduction of molecular oxygen (GO:0016705);; Molecular Function: heme binding (GO:0020037);;	K21291|1.3e-112|dosa:Os02t0570700-01|K21291 ent-cassadiene hydroxylase [EC:1.14.14.69] | (RefSeq) Os02g0570700; Cytochrome P450 family protein.	Diterpenoid biosynthesis (ko00904)	[Q]	Secondary metabolites biosynthesis, transport and catabolism	Cytochrome P450	Ent-cassadiene hydroxylase OS=Oryza sativa subsp. japonica OX=39947 GN=CYP71Z7 PE=1 SV=1	Q	Secondary metabolites biosynthesis, transport and catabolism	hypothetical protein DAI22_02g066300 [Oryza sativa Japonica Group]
LOC_Os05g19150	782	799	473	282	209	175	12.98	15.0821	8.35463	4.61913	3.91486	3.41537	2.24909e-05	-1.46064	down	[HR]	Coenzyme transport and metabolism;; General function prediction only	Molecular Function: catalytic activity (GO:0003824);;	K08726|2.0e-123|jcu:105643456|K08726 soluble epoxide hydrolase / lipid-phosphate phosphatase [EC:3.3.2.10 3.1.3.76] | (RefSeq) uncharacterized protein LOC105643456	Arachidonic acid metabolism (ko00590);; Peroxisome (ko04146)	[I]	Lipid transport and metabolism	Alpha/beta hydrolase family	--	I	Lipid transport and metabolism	uncharacterized protein LOC4338270 [Oryza sativa Japonica Group]
LOC_Os06g41030	4809	6183	6281	2061	2535	2825	34.1794	50.0189	47.592	14.4574	20.3667	23.681	5.97629e-05	-1.08414	down	[S]	Function unknown	Molecular Function: catalytic activity (GO:0003824);;	K09955|0.0e+00|osa:4341522|K09955 uncharacterized protein | (RefSeq) uncharacterized protein LOC4341522	--	--	--	Beta-L-arabinofuranosidase, GH127	--	S	Function unknown	uncharacterized protein LOC4341522 [Oryza sativa Japonica Group]
LOC_Os07g41240	476	794	177	114	173	161	5.24996	9.97238	2.08033	1.24087	2.15084	2.09224	0.00958847	-1.4837	down	[QV]	Secondary metabolites biosynthesis, transport and catabolism;; Defense mechanisms	Molecular Function: iron ion binding (GO:0005506);; Cellular Component: membrane (GO:0016020);; Molecular Function: oxidoreductase activity, acting on paired donors, with incorporation or reduction of molecular oxygen, NAD(P)H as one donor, and incorporation of one atom of oxygen (GO:0016709);; Molecular Function: heme binding (GO:0020037);;	K20619|1.2e-167|pda:103704488|K20619 cytochrome P450 family 78 subfamily A | (RefSeq) cytochrome P450 78A5-like	--	[Q]	Secondary metabolites biosynthesis, transport and catabolism	Cytochrome P450	Cytochrome P450 78A5 OS=Arabidopsis thaliana OX=3702 GN=CYP78A5 PE=2 SV=1	Q	Secondary metabolites biosynthesis, transport and catabolism	cytochrome P450 78A5 [Oryza sativa Japonica Group]
LOC_Os01g22780	335	404	198	70	121	49	4.54237	6.24148	2.85386	0.933308	1.84151	0.761092	0.00049457	-1.77669	down	[IR]	Lipid transport and metabolism;; General function prediction only	Molecular Function: hydrolase activity, acting on ester bonds (GO:0016788);;	K01206|6.4e-49|eus:EUTSA_v10018726mg|K01206 alpha-L-fucosidase [EC:3.2.1.51] | (RefSeq) hypothetical protein	Other glycan degradation (ko00511)	--	--	GDSL-like Lipase/Acylhydrolase	GDSL esterase/lipase LIP-4 OS=Arabidopsis thaliana OX=3702 GN=LIP4 PE=2 SV=1	S	Function unknown	GDSL esterase/lipase LIP-4 isoform X2 [Oryza sativa Japonica Group]
LOC_Os08g39250	264	343	179	96	112	80	2.08346	3.07996	1.50831	0.743182	0.999797	0.74043	0.00198637	-1.2733	down	--	--	--	--	--	--	--	--	Protein ENHANCED DOWNY MILDEW 2 OS=Arabidopsis thaliana OX=3702 GN=EDM2 PE=1 SV=1	S	Function unknown	hypothetical protein OsJ_27843 [Oryza sativa Japonica Group]
LOC_Os08g43210	205	351	210	41	30	24	4.46247	8.72105	4.87268	0.874491	0.736504	0.612518	7.50392e-12	-2.84361	down	--	--	Molecular Function: DNA binding (GO:0003677);; Molecular Function: DNA-binding transcription factor activity (GO:0003700);; Cellular Component: nucleus (GO:0005634);;	K09286|5.6e-32|eus:EUTSA_v10027405mg|K09286 EREBP-like factor | (RefSeq) hypothetical protein	--	--	--	AP2 domain	Dehydration-responsive element-binding protein 1I OS=Oryza sativa subsp. japonica OX=39947 GN=DREB1I PE=2 SV=1	K	Transcription	dehydration-responsive element-binding protein 1I [Oryza sativa Japonica Group]
LOC_Os10g39640	1779	1551	1443	651	498	669	23.093	22.9173	19.9671	8.3437	7.29626	10.2405	2.69993e-07	-1.25728	down	--	--	Cellular Component: extracellular region (GO:0005576);;	K20628|8.0e-24|sind:105167838|K20628 expansin | (RefSeq) expansin-B3-like	--	--	--	Expansin C-terminal domain	Expansin-like A2 OS=Oryza sativa subsp. japonica OX=39947 GN=EXLA2 PE=2 SV=1	S	Function unknown	expansin-like A2 isoform X1 [Oryza sativa Japonica Group]
LOC_Os12g04470	141	79	111	39	27	8	4.26736	2.71079	3.57333	1.15877	0.907255	0.278248	0.00996423	-2.02698	down	--	--	--	--	--	--	--	--	--	--	--	hypothetical protein LOC_Os12g04470 [Oryza sativa Japonica Group]
LOC_Os09g31040	350	452	282	107	74	98	7.73318	11.3748	6.63425	2.32048	1.84357	2.54234	1.92749e-08	-1.8013	down	--	--	Molecular Function: calcium ion binding (GO:0005509);;	--	--	--	--	EF-hand domain pair	--	S	Function unknown	uncharacterized protein LOC4347412 [Oryza sativa Japonica Group]
LOC_Os03g14010	831	1448	626	345	304	491	8.61186	17.2201	7.00669	3.60002	3.59285	6.10997	0.00213907	-1.17645	down	[G]	Carbohydrate transport and metabolism	Molecular Function: hydrolase activity, hydrolyzing O-glycosyl compounds (GO:0004553);; Biological Process: carbohydrate metabolic process (GO:0005975);;	K01181|2.6e-80|nta:107811288|K01181 endo-1,4-beta-xylanase [EC:3.2.1.8] | (RefSeq) probable endo-1,4-beta-xylanase C	--	--	--	Glycosyl hydrolase family 10	Endo-1,4-beta-xylanase 5 OS=Arabidopsis thaliana OX=3702 GN=XYN5 PE=3 SV=1	G	Carbohydrate transport and metabolism	uncharacterized protein LOC4332224 isoform X1 [Oryza sativa Japonica Group]
LOC_Os09g08550	153	150	132	60	60	37	2.15062	2.41054	1.97745	0.836568	0.943215	0.601249	0.00712579	-1.31947	down	--	--	Molecular Function: protein binding (GO:0005515);;	--	--	--	--	F-box domain	--	--	--	uncharacterized protein LOC4346544 [Oryza sativa Japonica Group]
LOC_Os11g02379	921	525	726	64	68	68	13.3438	8.65063	11.2233	0.902909	1.10087	1.15115	2.06867e-22	-3.3181	down	--	--	--	--	--	--	--	--	--	--	--	unnamed protein product [Oryza sativa Japonica Group]
LOC_Os11g41880	510	496	288	158	178	91	7.07064	7.81765	4.25277	2.15702	2.7851	1.48751	0.00113226	-1.42614	down	--	--	Biological Process: reproduction (GO:0000003);; Biological Process: developmental process involved in reproduction (GO:0003006);; Molecular Function: molecular_function (GO:0003674);; Molecular Function: binding (GO:0005488);; Molecular Function: protein binding (GO:0005515);; Cellular Component: cellular_component (GO:0005575);; Cellular Component: intracellular (GO:0005622);; Cellular Component…	--	--	--	--	PHD - plant homeodomain finger protein	OBERON-like protein OS=Nicotiana benthamiana OX=4100 GN=PVIP PE=1 SV=1	S	Function unknown	OBERON-like protein isoform X1 [Oryza sativa Japonica Group]
LOC_Os11g05640	553	649	411	246	240	219	6.77377	9.05183	5.37018	2.96681	3.3248	3.15757	0.000338592	-1.03248	down	--	--	Molecular Function: DNA-binding transcription factor activity (GO:0003700);; Cellular Component: nucleus (GO:0005634);; Biological Process: regulation of transcription, DNA-templated (GO:0006355);; Molecular Function: sequence-specific DNA binding (GO:0043565);;	--	--	--	--	bZIP transcription factor	--	K	Transcription	uncharacterized protein LOC4349815 [Oryza sativa Japonica Group]
LOC_Os12g17670	513	203	277	162	57	63	24.4461	11.0127	14.0698	7.59692	3.03937	3.54419	0.00948282	-1.69391	down	--	--	--	--	--	--	--	--	--	--	--	hypothetical protein LOC_Os12g17670 [Oryza sativa Japonica Group]
LOC_Os05g41230	1661	2560	2174	196	503	303	35.0198	61.4182	48.8674	4.0628	11.9743	7.52705	1.02922e-10	-2.51423	down	--	--	Molecular Function: molecular_function (GO:0003674);; Molecular Function: catalytic activity (GO:0003824);; Molecular Function: protein kinase activity (GO:0004672);; Molecular Function: protein serine/threonine kinase activity (GO:0004674);; Molecular Function: transmembrane receptor protein serine/threonine kinase activity (GO:0004675);; Molecular Function: transmembrane signaling receptor acti…	K00109|4.2e-21|obr:102718692|K00109 2-hydroxyglutarate dehydrogenase [EC:1.1.99.2] | (RefSeq) L-2-hydroxyglutarate dehydrogenase, mitochondrial	Butanoate metabolism (ko00650)	[R]	General function prediction only	Leucine rich repeat N-terminal domain	Leucine-rich repeat protein 1 OS=Oryza sativa subsp. indica OX=39946 GN=LRR1 PE=3 SV=1	S	Function unknown	leucine-rich repeat protein 1-like [Oryza sativa Japonica Group]
LOC_Os01g03890	114	180	63	13	5	8	2.48188	4.45258	1.46186	0.27786	0.109211	0.180039	6.64503e-08	-3.59678	down	--	--	Biological Process: response to acid chemical (GO:0001101);; Biological Process: regulation of transcription, DNA-templated (GO:0006355);; Biological Process: biological_process (GO:0008150);; Biological Process: response to endogenous stimulus (GO:0009719);; Biological Process: response to hormone (GO:0009725);; Biological Process: response to gibberellin (GO:0009739);; Biological Process: regul…	--	--	--	--	Lateral organ boundaries (LOB) domain	LOB domain-containing protein 41 OS=Arabidopsis thaliana OX=3702 GN=LBD41 PE=2 SV=1	S	Function unknown	LOB domain-containing protein 40 [Oryza sativa Japonica Group]
LOC_Os06g03520	602	616	528	294	184	235	12.7872	14.8895	11.9554	6.14996	4.4043	5.883	0.000155265	-1.15141	down	--	--	--	--	--	--	--	zinc-finger of the FCS-type, C2-C2	FCS-Like Zinc finger 2 OS=Arabidopsis thaliana OX=3702 GN=FLZ2 PE=1 SV=1	S	Function unknown	uncharacterized protein LOC4339960 [Oryza sativa Japonica Group]
LOC_Os03g01270	1403	2428	1463	860	585	865	21.2257	41.8213	23.6022	12.8435	10.0005	15.4349	0.00093163	-1.03764	down	--	--	Cellular Component: extracellular region (GO:0005576);; Biological Process: sexual reproduction (GO:0019953);;	K20628|4.5e-58|pvu:PHAVU_007G235300g|K20628 expansin | (RefSeq) hypothetical protein	--	--	--	Expansin C-terminal domain	Expansin-B7 OS=Oryza sativa subsp. japonica OX=39947 GN=EXPB7 PE=2 SV=1	S	Function unknown	expansin-B7 [Oryza sativa Japonica Group]
ChrSy.fgenesh.gene.71	232	245	216	83	73	108	2.66768	3.20712	2.64291	0.93223	0.937685	1.45521	0.000544222	-1.25476	down	[R]	General function prediction only	--	--	--	--	--	von Willebrand factor type A domain	E3 ubiquitin-protein ligase WAV3 OS=Arabidopsis thaliana OX=3702 GN=WAV3 PE=1 SV=1	O	Posttranslational modification, protein turnover, chaperones	E3 ubiquitin-protein ligase WAV3 [Oryza sativa Japonica Group]
LOC_Os04g12639	2673	3807	1296	592	1328	438	42.4952	68.8854	21.9573	9.27802	23.8676	8.20861	0.00773814	-1.50893	down	--	--	--	--	--	--	--	Neprosin	--	S	Function unknown	hypothetical protein DAI22_04g039000 [Oryza sativa Japonica Group]
LOC_Os09g20390	2710	2618	1342	748	640	829	34.8724	38.4344	18.4461	9.52723	9.44797	12.6254	3.64951e-06	-1.42651	down	[G]	Carbohydrate transport and metabolism	Molecular Function: trehalose-phosphatase activity (GO:0004805);; Biological Process: trehalose biosynthetic process (GO:0005992);;	K01087|2.5e-212|dosa:Os09t0369400-01|K01087 trehalose 6-phosphate phosphatase [EC:3.1.3.12] | (RefSeq) Os09g0369400, TREHALOSE-6-PHOSPHATE_PHOSHPHATASE_7, TPP7; Similar to predicted protein.	Starch and sucrose metabolism (ko00500)	[G]	Carbohydrate transport and metabolism	Trehalose-phosphatase	Probable trehalose-phosphate phosphatase 7 OS=Oryza sativa subsp. japonica OX=39947 GN=TPP7 PE=2 SV=2	G	Carbohydrate transport and metabolism	probable trehalose-phosphate phosphatase 7 [Oryza sativa Japonica Group]
LOC_Os07g09814	2825	2653	1789	741	861	592	36.6494	39.1786	24.7347	9.43771	12.6183	9.07128	3.9917e-08	-1.56458	down	--	--	Molecular Function: protein binding (GO:0005515);;	--	--	--	--	F-box domain	F-box protein At3g22700 OS=Arabidopsis thaliana OX=3702 GN=At3g22700 PE=2 SV=1	S	Function unknown	F-box protein CPR1 [Oryza sativa Japonica Group]
LOC_Os03g47610	605	1103	737	303	345	233	3.56066	7.55533	5.48347	1.94526	2.36766	1.6292	0.000197933	-1.30447	down	[H]	Coenzyme transport and metabolism	Biological Process: thiamine biosynthetic process (GO:0009228);; Cellular Component: chloroplast stroma (GO:0009570);; Biological Process: response to vitamin B1 (GO:0010266);; Molecular Function: carbon-carbon lyase activity (GO:0016830);; Molecular Function: protein domain specific binding (GO:0019904);; Molecular Function: iron-sulfur cluster binding (GO:0051536);;	K03147|0.0e+00|dosa:Os03t0679700-01|K03147 phosphomethylpyrimidine synthase [EC:4.1.99.17] | (RefSeq) Os03g0679700; Similar to Thiamine biosynthesis protein thiC.	Thiamine metabolism (ko00730)	--	--	Radical SAM ThiC family	Phosphomethylpyrimidine synthase, chloroplastic OS=Arabidopsis thaliana OX=3702 GN=THIC PE=1 SV=1	H	Coenzyme transport and metabolism	phosphomethylpyrimidine synthase, chloroplastic [Oryza sativa Japonica Group]
LOC_Os05g44600	338	525	266	119	158	151	5.14902	9.0914	4.30768	1.78571	2.71118	2.69807	0.00108818	-1.2251	down	[GI]	Carbohydrate transport and metabolism;; Lipid transport and metabolism	Molecular Function: pectinesterase activity (GO:0030599);; Biological Process: cell wall modification (GO:0042545);; Molecular Function: aspartyl esterase activity (GO:0045330);; Biological Process: pectin catabolic process (GO:0045490);;	K01051|1.9e-228|dosa:Os05t0521600-01|K01051 pectinesterase [EC:3.1.1.11] | (RefSeq) Os05g0521600; Pectin lyase fold/virulence factor domain containing protein.	Pentose and glucuronate interconversions (ko00040)	--	--	Pectinesterase	Probable pectinesterase 53 OS=Arabidopsis thaliana OX=3702 GN=PME53 PE=2 SV=1	G	Carbohydrate transport and metabolism	probable pectinesterase 53 isoform X2 [Oryza sativa Japonica Group]
LOC_Os11g04954	1329	1050	920	558	358	342	18.8397	16.9433	13.896	7.79741	5.72211	5.70676	0.000237375	-1.24769	down	[L]	Replication, recombination and repair	Molecular Function: recombinase activity (GO:0000150);; Molecular Function: DNA binding (GO:0003677);; Molecular Function: ATP binding (GO:0005524);; Cellular Component: nucleus (GO:0005634);; Biological Process: DNA repair (GO:0006281);; Biological Process: reciprocal meiotic recombination (GO:0007131);; Molecular Function: DNA-dependent ATPase activity (GO:0008094);;	K10872|1.7e-192|dosa:Os11t0146800-00|K10872 meiotic recombination protein DMC1 | (RefSeq) Os11g0146800, MEIOTIC_PROTEIN_DMC1B, DMC1B; Similar to Disrupted meiotic cDNA 1 protein (Fragment).	--	[DL]	Cell cycle control, cell division, chromosome partitioning;; Replication, recombination and repair	Rad51	Meiotic recombination protein DMC1 homolog B OS=Oryza sativa subsp. indica OX=39946 GN=DMC1B PE=2 SV=1	--	--	meiotic recombination protein DMC1 homolog isoform X1 [Oryza sativa Japonica Group]
LOC_Os01g46040	565	475	359	256	166	180	10.4633	10.0127	7.06907	4.67141	3.46571	3.924	0.00383393	-1.06847	down	--	--	Molecular Function: protein binding (GO:0005515);;	K11684|2.8e-23|ccaj:109799304|K11684 bromodomain-containing factor 1 | (RefSeq) transcription factor GTE4-like	--	[K]	Transcription	Bromodomain	Transcription factor GTE9 OS=Arabidopsis thaliana OX=3702 GN=GTE9 PE=1 SV=1	K	Transcription	P0047B08.5 [Oryza sativa Japonica Group]
LOC_Os01g55510	797	995	637	359	183	234	23.8027	33.8468	20.2925	10.5781	6.16145	8.22169	1.63634e-05	-1.4906	down	--	--	Molecular Function: motor activity (GO:0003774);; Cellular Component: cytoplasm (GO:0005737);; Cellular Component: microtubule (GO:0005874);; Biological Process: microtubule-based process (GO:0007017);; Cellular Component: dynein complex (GO:0030286);;	K10418|9.9e-48|osa:4325617|K10418 dynein light chain LC8-type | (RefSeq) dynein light chain LC6, flagellar outer arm	--	[Z]	Cytoskeleton	Dynein light chain type 1	--	Z	Cytoskeleton	dynein light chain LC6, flagellar outer arm [Oryza sativa Japonica Group]
LOC_Os12g40750	835	1022	647	491	202	187	31.7768	44.2401	26.25	18.4208	8.65466	8.3636	0.00544911	-1.34869	down	--	--	Molecular Function: enzyme inhibitor activity (GO:0004857);;	--	--	--	--	Plant invertase/pectin methylesterase inhibitor	--	S	Function unknown	hypothetical protein DAI22_12g200900 [Oryza sativa Japonica Group]
LOC_Os07g37400	526	659	302	249	132	146	9.67318	13.7916	5.92252	4.51396	2.7357	3.15076	0.00262899	-1.32419	down	--	--	Biological Process: response to acid chemical (GO:0001101);; Biological Process: response to stress (GO:0006950);; Biological Process: response to osmotic stress (GO:0006970);; Biological Process: biological_process (GO:0008150);; Biological Process: response to external stimulus (GO:0009605);; Biological Process: response to biotic stimulus (GO:0009607);; Biological Process: response to wounding…	--	--	--	--	--	F-box protein At4g05010 OS=Arabidopsis thaliana OX=3702 GN=At4g05010 PE=2 SV=1	S	Function unknown	F-box protein At4g05010 [Oryza sativa Japonica Group]
LOC_Os04g01740	2069	1668	1084	590	557	507	17.1865	15.771	9.59876	4.83114	5.22415	4.96473	5.16549e-06	-1.3855	down	[O]	Posttranslational modification, protein turnover, chaperones	Molecular Function: ATP binding (GO:0005524);; Biological Process: protein folding (GO:0006457);; Molecular Function: unfolded protein binding (GO:0051082);;	K04079|0.0e+00|osa:9267997|K04079 molecular chaperone HtpG | (RefSeq) heat shock protein 82	Protein processing in endoplasmic reticulum (ko04141);; Plant-pathogen interaction (ko04626)	[O]	Posttranslational modification, protein turnover, chaperones	Hsp90 protein	Heat shock protein 82 OS=Zea mays OX=4577 GN=HSP82 PE=3 SV=1	O	Posttranslational modification, protein turnover, chaperones	heat shock protein 82 [Oryza sativa Japonica Group]
LOC_Os03g50210	1710	1212	1018	485	579	491	24.3277	19.6314	15.4368	6.81435	9.3022	8.24277	0.000159519	-1.19284	down	--	--	Biological Process: protein transport (GO:0015031);;	K19476|5.8e-99|sbi:8062916|K19476 vacuolar protein sorting-associated protein IST1 | (RefSeq) uncharacterized protein LOC8062916	Endocytosis (ko04144)	[Z]	Cytoskeleton	Regulator of Vps4 activity in the MVB pathway	--	Z	Cytoskeleton	uncharacterized protein LOC4333874 [Oryza sativa Japonica Group]
LOC_Os01g56110	80	157	68	12	11	22	1.81094	4.07595	1.64217	0.248421	0.267195	0.580341	5.34165e-05	-2.58897	down	[J]	Translation, ribosomal structure and biogenesis	Molecular Function: mRNA binding (GO:0003729);;	K14411|7.6e-79|obr:102700111|K14411 RNA-binding protein Musashi | (RefSeq) RNA-binding protein 1-like	mRNA surveillance pathway (ko03015)	[A]	RNA processing and modification	RNA recognition motif. (a.k.a. RRM, RBD, or RNP domain)	Polyadenylate-binding protein 2 OS=Arabidopsis thaliana OX=3702 GN=PAB2 PE=1 SV=1	A	RNA processing and modification	DAZ-associated protein 1 [Oryza sativa Japonica Group]
LOC_Os03g64170	443	577	577	120	232	154	5.63003	8.35054	7.83719	1.73666	3.34226	2.31835	0.000152777	-1.51118	down	[R]	General function prediction only	Molecular Function: hydrolase activity, acting on ester bonds (GO:0016788);;	K00679|1.2e-64|cic:CICLE_v10027727mg|K00679 phospholipid:diacylglycerol acyltransferase [EC:2.3.1.158] | (RefSeq) hypothetical protein	Glycerolipid metabolism (ko00561)	--	--	GDSL-like Lipase/Acylhydrolase	GDSL esterase/lipase At1g20120 OS=Arabidopsis thaliana OX=3702 GN=At1g20120 PE=2 SV=1	I	Lipid transport and metabolism	GDSL esterase/lipase At1g20120 [Oryza sativa Japonica Group]
LOC_Os01g27630	7721	13044	4523	4386	1853	3193	193.835	372.742	121.046	108.694	52.5833	94.539	0.00793812	-1.24093	down	[O]	Posttranslational modification, protein turnover, chaperones	Molecular Function: transferase activity (GO:0016740);;	K00799|8.7e-120|dosa:Os01t0374000-01|K00799 glutathione S-transferase [EC:2.5.1.18] | (RefSeq) Os01g0374000, PHI_GLUTATHIONE_S-TRANSFERASE_12, GSTF12; Similar to Glutathione S-transferase I (EC 2.5.1.18) (GST-I) (GST-29) (GST class- phi).	Glutathione metabolism (ko00480)	[O]	Posttranslational modification, protein turnover, chaperones	Glutathione S-transferase, N-terminal domain	Glutathione S-transferase 1 OS=Zea mays OX=4577 GN=GST1 PE=1 SV=4	O	Posttranslational modification, protein turnover, chaperones	glutathione S-transferase 1 [Oryza sativa Japonica Group]
"A" and "C" indicate the samples of wild-type and OsHY5L2-overexpressing plants. "1", "2" and "3" indicate three biological replicates.
