# Supplementary material for: Overexpression of the OsHY5L2 Alters the Fine Structure and Physicochemical Properties of Endosperm Starch in Rice (Oryza sativa L.)
Source: Plants (Basel). 2025 Sep 17;14(18):2888. doi: 10.3390/plants14182888 (PMC12473966; doi:10.3390/plants14182888)
Supplement: Supplementary file 1 [file plants-14-02888-s001.zip › plants-3830381-supplementary/Supplementary Files/Table S3.xls]

## Sheet: Sheet1
Table S3. The list of reprentative DEGs related to starch and sucrose metabolism
Invertase (INV)
#ID	A1_Count	A2_Count	A3_Count	C1_Count	C2_Count	C3_Count	A1_FPKM	A2_FPKM	A3_FPKM	C1_FPKM	C2_FPKM	C3_FPKM	FDR	log2FC	regulated	COG_class	COG_class_annotation	GO_annotation	KEGG_annotation	KEGG_pathway_annotation	KOG_class	KOG_class_annotation	Pfam_annotation	Swiss-Prot_annotation	eggNOG_class	eggNOG_class_annotation	NR_annotation
LOC_Os01g73580	105	71	92	145	271	429	1.02417	0.790944	0.95756	1.40261	2.99903	4.96005	0.000859234	1.77391	up	[G]	Carbohydrate transport and metabolism	Molecular Function: hydrolase activity, hydrolyzing O-glycosyl compounds (GO:0004553);; Biological Process: carbohydrate metabolic process (GO:0005975);;	K20848|1.2e-312|dosa:Os01t0966700-01|K20848 fructan beta-(2,1)-fructosidase [EC:3.2.1.153] | (RefSeq) Os01g0966700; Similar to Beta-fructofuranosidase (EC 3.2.1.26) (Fragment).	--	[G]	Carbohydrate transport and metabolism	Glycosyl hydrolases family 32 N-terminal domain	Beta-fructofuranosidase, insoluble isoenzyme 4 OS=Oryza sativa subsp. japonica OX=39947 GN=CIN4 PE=2 SV=1	G	Carbohydrate transport and metabolism	beta-fructofuranosidase, insoluble isoenzyme 4 [Oryza sativa Japonica Group]
Sucrose synthase (SS)
#ID	A1_Count	A2_Count	A3_Count	C1_Count	C2_Count	C3_Count	A1_FPKM	A2_FPKM	A3_FPKM	C1_FPKM	C2_FPKM	C3_FPKM	FDR	log2FC	regulated	COG_class	COG_class_annotation	GO_annotation	KEGG_annotation	KEGG_pathway_annotation	KOG_class	KOG_class_annotation	Pfam_annotation	Swiss-Prot_annotation	eggNOG_class	eggNOG_class_annotation	NR_annotation
LOC_Os07g42490	61756	75848	52950	24511	32790	21018	467.392	655.154	428.372	184.188	281.316	188.644	8.5103e-05	-1.11702	down	[M]	Cell wall/membrane/envelope biogenesis	Biological Process: sucrose metabolic process (GO:0005985);; Molecular Function: sucrose synthase activity (GO:0016157);;	K00695|0.0e+00|dosa:Os07t0616800-01|K00695 sucrose synthase [EC:2.4.1.13] | (RefSeq) Os07g0616800, SUCROSE_SYNTHASE_3, RSUS3; Sucrose synthase 3 (EC 2.4.1.13) (Sucrose-UDP glucosyltransferase 3).	Starch and sucrose metabolism (ko00500)	[M]	Cell wall/membrane/envelope biogenesis	Sucrose synthase	Sucrose synthase 3 OS=Oryza sativa subsp. japonica OX=39947 GN=SUS3 PE=1 SV=2	M	Cell wall/membrane/envelope biogenesis	sucrose synthase 3 [Oryza sativa Japonica Group]
α-Amylase (α-AMY)
#ID	A1_Count	A2_Count	A3_Count	C1_Count	C2_Count	C3_Count	A1_FPKM	A2_FPKM	A3_FPKM	C1_FPKM	C2_FPKM	C3_FPKM	FDR	log2FC	regulated	COG_class	COG_class_annotation	GO_annotation	KEGG_annotation	KEGG_pathway_annotation	KOG_class	KOG_class_annotation	Pfam_annotation	Swiss-Prot_annotation	eggNOG_class	eggNOG_class_annotation	NR_annotation
LOC_Os06g49970	532	360	639	1476	1163	935	5.75183	4.42995	7.3654	15.7507	14.2078	11.9248	0.00101488	1.33576	up	[G]	Carbohydrate transport and metabolism	Molecular Function: alpha-amylase activity (GO:0004556);; Molecular Function: calcium ion binding (GO:0005509);; Biological Process: carbohydrate metabolic process (GO:0005975);; Molecular Function: alpha-amylase activity (releasing maltohexaose) (GO:0103025);;	K01176|1.2e-266|dosa:Os06t0713800-01|K01176 alpha-amylase [EC:3.2.1.1] | (RefSeq) Os06g0713800, AMY2A, ALPHA-AMYLASE_2A; Alpha-amylase isozyme 2A precursor (EC 3.2.1.1) (1,4-alpha-D-glucan glucanohydrolase).	Starch and sucrose metabolism (ko00500)	[G]	Carbohydrate transport and metabolism	Alpha-amylase C-terminal beta-sheet domain	Alpha-amylase isozyme 2A OS=Oryza sativa subsp. japonica OX=39947 GN=AMY2A PE=2 SV=1	G	Carbohydrate transport and metabolism	alpha-amylase isozyme 2A [Oryza sativa Japonica Group]
LOC_Os08g03070	16	27	12	91	40	97	0.127029	0.246025	0.099589	0.73175	0.359748	0.924871	0.00160219	2.21046	up	[T]	Signal transduction mechanisms	Molecular Function: protein kinase activity (GO:0004672);; Molecular Function: ATP binding (GO:0005524);; Cellular Component: integral component of membrane (GO:0016021);; Molecular Function: carbohydrate binding (GO:0030246);;	K01176|2.4e-45|sbi:8065370|K01176 alpha-amylase [EC:3.2.1.1] | (RefSeq) alpha-amylase isozyme 2A	Starch and sucrose metabolism (ko00500)	--	--	Legume lectin domain	L-type lectin-domain containing receptor kinase IX.1 OS=Arabidopsis thaliana OX=3702 GN=LECRK91 PE=1 SV=1	T	Signal transduction mechanisms	L-type lectin-domain containing receptor kinase IX.1 [Oryza sativa Japonica Group]
LOC_Os06g14260	19	13	7	62	39	51	0.184472	0.145311	0.072099	0.600003	0.43234	0.586616	0.00721595	2.11505	up	[J]	Translation, ribosomal structure and biogenesis	Molecular Function: protein kinase activity (GO:0004672);; Molecular Function: ATP binding (GO:0005524);; Cellular Component: integral component of membrane (GO:0016021);; Molecular Function: carbohydrate binding (GO:0030246);;	K01176|2.8e-68|sbi:8065370|K01176 alpha-amylase [EC:3.2.1.1] | (RefSeq) alpha-amylase isozyme 2A	Starch and sucrose metabolism (ko00500)	--	--	Legume lectin domain	L-type lectin-domain containing receptor kinase SIT2 OS=Oryza sativa subsp. japonica OX=39947 GN=SIT2 PE=2 SV=2	T	Signal transduction mechanisms	L-type lectin-domain containing receptor kinase IV.1 [Oryza sativa Japonica Group]
LOC_Os07g18230	22	6	22	45	100	104	0.207441	0.065124	0.214313	0.4174	1.07414	1.16505	0.00334505	2.41476	up	[T]	Signal transduction mechanisms	Molecular Function: protein kinase activity (GO:0004672);; Molecular Function: ATP binding (GO:0005524);; Cellular Component: integral component of membrane (GO:0016021);; Molecular Function: carbohydrate binding (GO:0030246);;	K01176|2.0e-68|sbi:8065370|K01176 alpha-amylase [EC:3.2.1.1] | (RefSeq) alpha-amylase isozyme 2A	Starch and sucrose metabolism (ko00500)	--	--	Legume lectin domain	L-type lectin-domain containing receptor kinase SIT2 OS=Oryza sativa subsp. japonica OX=39947 GN=SIT2 PE=2 SV=2	T	Signal transduction mechanisms	L-type lectin-domain containing receptor kinase IV.1 [Oryza sativa Japonica Group]
LOC_Os07g38810	52	67	68	253	153	226	0.456533	0.668409	0.633316	2.20598	1.52791	2.36157	3.12944e-06	1.88849	up	[T]	Signal transduction mechanisms	Molecular Function: protein kinase activity (GO:0004672);; Molecular Function: ATP binding (GO:0005524);; Cellular Component: integral component of membrane (GO:0016021);; Molecular Function: carbohydrate binding (GO:0030246);;	K01176|9.7e-74|sbi:8065370|K01176 alpha-amylase [EC:3.2.1.1] | (RefSeq) alpha-amylase isozyme 2A	Starch and sucrose metabolism (ko00500)	--	--	Legume lectin domain	L-type lectin-domain containing receptor kinase SIT2 OS=Oryza sativa subsp. japonica OX=39947 GN=SIT2 PE=2 SV=2	T	Signal transduction mechanisms	L-type lectin-domain containing receptor kinase IV.1 [Oryza sativa Japonica Group]
β-Amylase (β-AMY)
#ID	A1_Count	A2_Count	A3_Count	C1_Count	C2_Count	C3_Count	A1_FPKM	A2_FPKM	A3_FPKM	C1_FPKM	C2_FPKM	C3_FPKM	FDR	log2FC	regulated	COG_class	COG_class_annotation	GO_annotation	KEGG_annotation	KEGG_pathway_annotation	KOG_class	KOG_class_annotation	Pfam_annotation	Swiss-Prot_annotation	eggNOG_class	eggNOG_class_annotation	NR_annotation
LOC_Os10g41550	800	802	801	203	272	313	8.06206	9.1944	8.59815	2.01399	3.09121	3.7161	2.99103e-07	-1.47325	down	[G]	Carbohydrate transport and metabolism	Biological Process: maltose biosynthetic process (GO:0000024);; Biological Process: starch catabolic process (GO:0005983);; Biological Process: response to cold (GO:0009409);; Cellular Component: chloroplast stroma (GO:0009570);; Molecular Function: beta-amylase activity (GO:0016161);; Molecular Function: amylopectin maltohydrolase activity (GO:0102229);;	K01177|0.0e+00|osa:4349417|K01177 beta-amylase [EC:3.2.1.2] | (RefSeq) beta-amylase 3, chloroplastic	Starch and sucrose metabolism (ko00500)	--	--	Glycosyl hydrolase family 14	Beta-amylase 3, chloroplastic OS=Arabidopsis thaliana OX=3702 GN=BAM3 PE=1 SV=3	G	Carbohydrate transport and metabolism	beta-amylase 3, chloroplastic [Oryza sativa Japonica Group]
6-phosphofructokinase (PFK)
#ID	A1_Count	A2_Count	A3_Count	C1_Count	C2_Count	C3_Count	A1_FPKM	A2_FPKM	A3_FPKM	C1_FPKM	C2_FPKM	C3_FPKM	FDR	log2FC	regulated	COG_class	COG_class_annotation	GO_annotation	KEGG_annotation	KEGG_pathway_annotation	KOG_class	KOG_class_annotation	Pfam_annotation	Swiss-Prot_annotation	eggNOG_class	eggNOG_class_annotation	NR_annotation
LOC_Os05g10650	482	1382	391	189	166	325	4.91473	16.0606	4.25141	1.89835	1.9168	3.91002	0.00537843	-1.53452	down	[G]	Carbohydrate transport and metabolism	Molecular Function: 6-phosphofructokinase activity (GO:0003872);; Molecular Function: ATP binding (GO:0005524);; Cellular Component: cytoplasm (GO:0005737);; Biological Process: fructose 6-phosphate metabolic process (GO:0006002);; Molecular Function: metal ion binding (GO:0046872);;	K00850|8.9e-309|osa:4338034|K00850 6-phosphofructokinase 1 [EC:2.7.1.11] | (RefSeq) ATP-dependent 6-phosphofructokinase 6	Glycolysis / Gluconeogenesis (ko00010);; Pentose phosphate pathway (ko00030);; Fructose and mannose metabolism (ko00051);; Galactose metabolism (ko00052);; Carbon metabolism (ko01200);; Biosynthesis of amino acids (ko01230);; RNA degradation (ko03018)	[G]	Carbohydrate transport and metabolism	Phosphofructokinase	ATP-dependent 6-phosphofructokinase 3 OS=Arabidopsis thaliana OX=3702 GN=PFK3 PE=1 SV=1	G	Carbohydrate transport and metabolism	ATP-dependent 6-phosphofructokinase 6 [Oryza sativa Japonica Group]
LOC_Os05g48300	499	997	434	248	198	182	7.43806	16.9364	6.89309	3.64767	3.33191	3.18963	0.000226674	-1.43534	down	--	--	Molecular Function: purine nucleoside transmembrane transporter activity (GO:0015211);; Cellular Component: integral component of membrane (GO:0016021);;	K00850|3.0e-08|cpap:110822059|K00850 6-phosphofructokinase 1 [EC:2.7.1.11] | (RefSeq) ATP-dependent 6-phosphofructokinase 6-like	Glycolysis / Gluconeogenesis (ko00010);; Pentose phosphate pathway (ko00030);; Fructose and mannose metabolism (ko00051);; Galactose metabolism (ko00052);; Carbon metabolism (ko01200);; Biosynthesis of amino acids (ko01230);; RNA degradation (ko03018)	--	--	Purine nucleobase transmembrane transport	Probable purine permease 4 OS=Arabidopsis thaliana OX=3702 GN=PUP4 PE=2 SV=1	S	Function unknown	probable purine permease 4 [Oryza sativa Japonica Group]
LOC_Os04g33450	687	596	480	1267	914	1440	13.8531	13.9333	10.329	26.0009	21.8324	33.8986	3.91388e-05	1.17724	up	--	--	--	K00850|1.1e-07|brp:103868514|K00850 6-phosphofructokinase 1 [EC:2.7.1.11] | (RefSeq) ATP-dependent 6-phosphofructokinase 5, chloroplastic-like	Glycolysis / Gluconeogenesis (ko00010);; Pentose phosphate pathway (ko00030);; Fructose and mannose metabolism (ko00051);; Galactose metabolism (ko00052);; Carbon metabolism (ko01200);; Biosynthesis of amino acids (ko01230);; RNA degradation (ko03018)	--	--	Transcriptional activator	--	S	Function unknown	hypothetical protein DAI22_04g118000 [Oryza sativa Japonica Group]
Fructose-bisphosphate aldolase (FBA)
#ID	A1_Count	A2_Count	A3_Count	C1_Count	C2_Count	C3_Count	A1_FPKM	A2_FPKM	A3_FPKM	C1_FPKM	C2_FPKM	C3_FPKM	FDR	log2FC	regulated	COG_class	COG_class_annotation	GO_annotation	KEGG_annotation	KEGG_pathway_annotation	KOG_class	KOG_class_annotation	Pfam_annotation	Swiss-Prot_annotation	eggNOG_class	eggNOG_class_annotation	NR_annotation
LOC_Os08g02700	100	106	117	238	228	406	1.52323	1.83915	1.90157	3.57465	3.91335	7.28896	0.000105862	1.55537	up	[G]	Carbohydrate transport and metabolism	Molecular Function: fructose-bisphosphate aldolase activity (GO:0004332);; Cellular Component: cytosol (GO:0005829);; Biological Process: glycolytic process (GO:0006096);; Biological Process: fructose 1,6-bisphosphate metabolic process (GO:0030388);;	K01623|7.6e-201|dosa:Os08t0120600-01|K01623 fructose-bisphosphate aldolase, class I [EC:4.1.2.13] | (RefSeq) Os08g0120600; Similar to Fructose-bisphosphate aldolase, cytoplasmic isozyme (EC 4.1.2.13).	Glycolysis / Gluconeogenesis (ko00010);; Pentose phosphate pathway (ko00030);; Fructose and mannose metabolism (ko00051);; Carbon fixation in photosynthetic organisms (ko00710);; Carbon metabolism (ko01200);; Biosynthesis of amino acids (ko01230)	[G]	Carbohydrate transport and metabolism	Fructose-bisphosphate aldolase class-I	Fructose-bisphosphate aldolase 1, cytoplasmic OS=Oryza sativa subsp. japonica OX=39947 GN=FBA1 PE=1 SV=2	G	Carbohydrate transport and metabolism	fructose-bisphosphate aldolase 6, cytosolic [Oryza sativa Japonica Group]
Enolase (ENO)
#ID	A1_Count	A2_Count	A3_Count	C1_Count	C2_Count	C3_Count	A1_FPKM	A2_FPKM	A3_FPKM	C1_FPKM	C2_FPKM	C3_FPKM	FDR	log2FC	regulated	COG_class	COG_class_annotation	GO_annotation	KEGG_annotation	KEGG_pathway_annotation	KOG_class	KOG_class_annotation	Pfam_annotation	Swiss-Prot_annotation	eggNOG_class	eggNOG_class_annotation	NR_annotation
LOC_Os04g31350	323	222	202	938	376	629	5.95094	4.65272	3.95654	17.0555	7.82215	13.6583	0.0006372	1.51158	up	--	--	--	K01689|2.7e-13|dzi:111289713|K01689 enolase [EC:4.2.1.11] | (RefSeq) enolase 1, chloroplastic isoform X1	Glycolysis / Gluconeogenesis (ko00010);; Carbon metabolism (ko01200);; Biosynthesis of amino acids (ko01230);; RNA degradation (ko03018)	--	--	Cotton fibre expressed protein	--	S	Function unknown	uncharacterized protein LOC4335641 [Oryza sativa Japonica Group]
Pyruvate kinase (PK)
#ID	A1_Count	A2_Count	A3_Count	C1_Count	C2_Count	C3_Count	A1_FPKM	A2_FPKM	A3_FPKM	C1_FPKM	C2_FPKM	C3_FPKM	FDR	log2FC	regulated	COG_class	COG_class_annotation	GO_annotation	KEGG_annotation	KEGG_pathway_annotation	KOG_class	KOG_class_annotation	Pfam_annotation	Swiss-Prot_annotation	eggNOG_class	eggNOG_class_annotation	NR_annotation
LOC_Os09g22410	202	203	148	64	38	38	5.9409	6.78601	4.61585	1.86059	1.23664	1.28812	3.46594e-05	-1.83027	down	--	--	Molecular Function: magnesium ion binding (GO:0000287);; Molecular Function: pyruvate kinase activity (GO:0004743);; Molecular Function: potassium ion binding (GO:0030955);;	K00873|6.8e-15|obr:102705575|K00873 pyruvate kinase [EC:2.7.1.40] | (RefSeq) pyruvate kinase 1, cytosolic-like	Glycolysis / Gluconeogenesis (ko00010);; Purine metabolism (ko00230);; Pyruvate metabolism (ko00620);; Carbon metabolism (ko01200);; Biosynthesis of amino acids (ko01230)	[G]	Carbohydrate transport and metabolism	--	Pyruvate kinase 1, cytosolic OS=Oryza sativa subsp. indica OX=39946 GN=OsI_35105 PE=3 SV=1	G	Carbohydrate transport and metabolism	hypothetical protein OsJ_29234 [Oryza sativa Japonica Group]
β-glucosidase (β-GC)
#ID	A1_Count	A2_Count	A3_Count	C1_Count	C2_Count	C3_Count	A1_FPKM	A2_FPKM	A3_FPKM	C1_FPKM	C2_FPKM	C3_FPKM	FDR	log2FC	regulated	COG_class	COG_class_annotation	GO_annotation	KEGG_annotation	KEGG_pathway_annotation	KOG_class	KOG_class_annotation	Pfam_annotation	Swiss-Prot_annotation	eggNOG_class	eggNOG_class_annotation	NR_annotation
LOC_Os01g70520	292	246	310	477	540	979	3.18378	3.07661	3.57775	5.16007	6.7016	12.5149	0.00088371	1.34916	up	[G]	Carbohydrate transport and metabolism	Molecular Function: hydrolase activity, hydrolyzing O-glycosyl compounds (GO:0004553);; Biological Process: carbohydrate metabolic process (GO:0005975);;	K01188|2.6e-305|dosa:Os01t0930800-01|K01188 beta-glucosidase [EC:3.2.1.21] | (RefSeq) Os01g0930800; Glycoside hydrolase, family 1 protein.	Cyanoamino acid metabolism (ko00460);; Starch and sucrose metabolism (ko00500);; Phenylpropanoid biosynthesis (ko00940)	[G]	Carbohydrate transport and metabolism	Glycosyl hydrolase family 1	Beta-glucosidase 5 OS=Oryza sativa subsp. japonica OX=39947 GN=BGLU5 PE=2 SV=1	G	Carbohydrate transport and metabolism	beta-glucosidase 5 [Oryza sativa Japonica Group]
LOC_Os05g30350	2857	1720	3191	4195	4906	6840	28.0218	19.2054	33.3635	40.639	54.4099	79.1582	0.00586962	1.13817	up	[G]	Carbohydrate transport and metabolism	Molecular Function: hydrolase activity, hydrolyzing O-glycosyl compounds (GO:0004553);; Biological Process: carbohydrate metabolic process (GO:0005975);;	K01188|0.0e+00|dosa:Os05t0366600-01|K01188 beta-glucosidase [EC:3.2.1.21] | (RefSeq) Os05g0366600; Similar to Hydroxyisourate hydrolase.	Cyanoamino acid metabolism (ko00460);; Starch and sucrose metabolism (ko00500);; Phenylpropanoid biosynthesis (ko00940)	[G]	Carbohydrate transport and metabolism	Glycosyl hydrolase family 1	Beta-glucosidase 22 OS=Oryza sativa subsp. japonica OX=39947 GN=BGLU22 PE=2 SV=1	G	Carbohydrate transport and metabolism	beta-glucosidase 22 [Oryza sativa Japonica Group]
LOC_Os09g31430	41	78	48	108	124	236	0.462473	1.02116	0.59513	1.24003	1.62912	3.23668	0.00275953	1.63775	up	[G]	Carbohydrate transport and metabolism	Molecular Function: hydrolase activity, hydrolyzing O-glycosyl compounds (GO:0004553);; Biological Process: carbohydrate metabolic process (GO:0005975);;	K01188|1.6e-304|dosa:Os09t0491100-01|K01188 beta-glucosidase [EC:3.2.1.21] | (RefSeq) Os09g0491100; Similar to Beta-primeverosidase (EC 3.2.1.149).	Cyanoamino acid metabolism (ko00460);; Starch and sucrose metabolism (ko00500);; Phenylpropanoid biosynthesis (ko00940)	[G]	Carbohydrate transport and metabolism	Glycosyl hydrolase family 1	Beta-glucosidase 30 OS=Oryza sativa subsp. japonica OX=39947 GN=BGLU30 PE=2 SV=1	G	Carbohydrate transport and metabolism	beta-glucosidase 30 isoform X1 [Oryza sativa Japonica Group]
LOC_Os09g33690	6858	4140	7029	11576	11149	20774	67.2517	46.3603	73.4473	112.196	123.612	240.452	0.000698388	1.37013	up	[G]	Carbohydrate transport and metabolism	Molecular Function: hydrolase activity, hydrolyzing O-glycosyl compounds (GO:0004553);; Biological Process: carbohydrate metabolic process (GO:0005975);;	K01188|2.4e-266|osa:4347546|K01188 beta-glucosidase [EC:3.2.1.21] | (RefSeq) beta-glucosidase 32	Cyanoamino acid metabolism (ko00460);; Starch and sucrose metabolism (ko00500);; Phenylpropanoid biosynthesis (ko00940)	[G]	Carbohydrate transport and metabolism	Glycosyl hydrolase family 1	Beta-glucosidase 32 OS=Oryza sativa subsp. japonica OX=39947 GN=BGLU32 PE=2 SV=2	G	Carbohydrate transport and metabolism	beta-glucosidase 32 [Oryza sativa Japonica Group]
Endo-β-1,4-glucanase (EG)
#ID	A1_Count	A2_Count	A3_Count	C1_Count	C2_Count	C3_Count	A1_FPKM	A2_FPKM	A3_FPKM	C1_FPKM	C2_FPKM	C3_FPKM	FDR	log2FC	regulated	COG_class	COG_class_annotation	GO_annotation	KEGG_annotation	KEGG_pathway_annotation	KOG_class	KOG_class_annotation	Pfam_annotation	Swiss-Prot_annotation	eggNOG_class	eggNOG_class_annotation	NR_annotation
LOC_Os02g05744	215	135	189	452	518	654	1.97533	1.41119	1.84867	4.10008	5.38116	7.08277	1.62343e-06	1.71028	up	[G]	Carbohydrate transport and metabolism	Molecular Function: cellulase activity (GO:0008810);; Biological Process: cellulose catabolic process (GO:0030245);;	K01179|4.5e-172|mus:103981613|K01179 endoglucanase [EC:3.2.1.4] | (RefSeq) endoglucanase 6-like	Starch and sucrose metabolism (ko00500)	--	--	Glycosyl hydrolase family 9	Endoglucanase 5 OS=Oryza sativa subsp. japonica OX=39947 GN=Os02g0151300 PE=2 SV=1	G	Carbohydrate transport and metabolism	endoglucanase 5 [Oryza sativa Japonica Group]
LOC_Os02g50490	734	512	635	927	1081	1459	7.94314	6.31454	7.33456	9.90744	13.2367	18.6473	0.00427792	1.00379	up	[G]	Carbohydrate transport and metabolism	Molecular Function: cellulase activity (GO:0008810);; Cellular Component: integral component of membrane (GO:0016021);; Biological Process: cellulose catabolic process (GO:0030245);;	K01179|5.0e-180|dosa:Os01t0220100-01|K01179 endoglucanase [EC:3.2.1.4] | (RefSeq) Os01g0220100; Similar to Cellulase.	Starch and sucrose metabolism (ko00500)	--	--	Glycosyl hydrolase family 9	Endoglucanase 7 OS=Oryza sativa subsp. japonica OX=39947 GN=GLU10 PE=2 SV=1	G	Carbohydrate transport and metabolism	endoglucanase 7 [Oryza sativa Japonica Group]
Glucan endo-1,3-β-D-glucosidase (PG)
#ID	A1_Count	A2_Count	A3_Count	C1_Count	C2_Count	C3_Count	A1_FPKM	A2_FPKM	A3_FPKM	C1_FPKM	C2_FPKM	C3_FPKM	FDR	log2FC	regulated	COG_class	COG_class_annotation	GO_annotation	KEGG_annotation	KEGG_pathway_annotation	KOG_class	KOG_class_annotation	Pfam_annotation	Swiss-Prot_annotation	eggNOG_class	eggNOG_class_annotation	NR_annotation
LOC_Os01g71340	71	115	49	209	135	173	1.07357	1.97837	0.790685	3.13975	2.31467	3.1008	0.0069788	1.31085	up	--	--	Molecular Function: hydrolase activity, hydrolyzing O-glycosyl compounds (GO:0004553);; Biological Process: carbohydrate metabolic process (GO:0005975);; Cellular Component: anchored component of plasma membrane (GO:0046658);;	K19893|3.3e-48|sind:105164963|K19893 glucan endo-1,3-beta-glucosidase 5/6 [EC:3.2.1.39] | (RefSeq) glucan endo-1,3-beta-glucosidase 5	Starch and sucrose metabolism (ko00500)	--	--	Glycosyl hydrolases family 17	Glucan endo-1,3-beta-glucosidase, acidic isoform OS=Zea mays OX=4577 PE=2 SV=1	G	Carbohydrate transport and metabolism	glucan endo-1,3-beta-glucosidase, acidic isoform [Oryza sativa Japonica Group]
LOC_Os01g71670	1094	818	801	2917	3464	4235	17.4012	14.813	13.5743	45.8175	62.3027	79.4826	1.68762e-16	2.10292	up	--	--	Molecular Function: hydrolase activity, hydrolyzing O-glycosyl compounds (GO:0004553);; Biological Process: carbohydrate metabolic process (GO:0005975);; Cellular Component: anchored component of plasma membrane (GO:0046658);;	K19891|3.6e-58|ath:AT2G01630|K19891 glucan endo-1,3-beta-glucosidase 1/2/3 [EC:3.2.1.39] | (RefSeq) O-Glycosyl hydrolases family 17 protein	Starch and sucrose metabolism (ko00500)	--	--	Glycosyl hydrolases family 17	Glucan endo-1,3-beta-glucosidase GII OS=Hordeum vulgare OX=4513 PE=1 SV=1	G	Carbohydrate transport and metabolism	uncharacterized protein LOC4326064 [Oryza sativa Japonica Group]
LOC_Os07g35510	31	14	64	214	342	259	0.272705	0.136359	0.610907	1.88819	3.45594	2.73187	1.55168e-06	2.98567	up	--	--	Molecular Function: hydrolase activity, hydrolyzing O-glycosyl compounds (GO:0004553);; Biological Process: carbohydrate metabolic process (GO:0005975);; Cellular Component: anchored component of plasma membrane (GO:0046658);;	K19891|6.7e-81|ini:109171869|K19891 glucan endo-1,3-beta-glucosidase 1/2/3 [EC:3.2.1.39] | (RefSeq) glucan endo-1,3-beta-glucosidase 3-like	Starch and sucrose metabolism (ko00500)	--	--	Glycosyl hydrolases family 17	Glucan endo-1,3-beta-glucosidase 12 OS=Arabidopsis thaliana OX=3702 GN=At4g29360 PE=2 SV=1	G	Carbohydrate transport and metabolism	glucan endo-1,3-beta-glucosidase 12 [Oryza sativa Japonica Group]
LOC_Os03g54910	5136	5837	3003	2622	1684	1585	112.144	145.067	69.8959	56.5275	41.5663	40.8129	0.00236529	-1.07673	down	--	--	--	K19891|6.1e-21|ppp:112294008|K19891 glucan endo-1,3-beta-glucosidase 1/2/3 [EC:3.2.1.39] | (RefSeq) glucan endo-1,3-beta-glucosidase 3-like	Starch and sucrose metabolism (ko00500)	--	--	X8 domain	PLASMODESMATA CALLOSE-BINDING PROTEIN 2 OS=Arabidopsis thaliana OX=3702 GN=PDCB2 PE=1 SV=1	S	Function unknown	PLASMODESMATA CALLOSE-BINDING PROTEIN 2 [Oryza sativa Japonica Group]
Trehalose 6-phosphate phosphatase (TPP)
#ID	A1_Count	A2_Count	A3_Count	C1_Count	C2_Count	C3_Count	A1_FPKM	A2_FPKM	A3_FPKM	C1_FPKM	C2_FPKM	C3_FPKM	FDR	log2FC	regulated	COG_class	COG_class_annotation	GO_annotation	KEGG_annotation	KEGG_pathway_annotation	KOG_class	KOG_class_annotation	Pfam_annotation	Swiss-Prot_annotation	eggNOG_class	eggNOG_class_annotation	NR_annotation
LOC_Os02g44230	1980	2395	974	293	161	358	23.7993	32.8551	12.4855	3.45916	2.18258	5.07104	1.74034e-11	-2.55435	down	[G]	Carbohydrate transport and metabolism	Molecular Function: trehalose-phosphatase activity (GO:0004805);; Biological Process: trehalose biosynthetic process (GO:0005992);;	K01087|1.9e-209|dosa:Os02t0661100-01|K01087 trehalose 6-phosphate phosphatase [EC:3.1.3.12] | (RefSeq) Os02g0661100, TREHALOSE-6-PHOSPHATE_PHOSHPHATASE_1, TPP1; Similar to Trehalose-6-phosphate phosphatase.	Starch and sucrose metabolism (ko00500)	[G]	Carbohydrate transport and metabolism	Trehalose-phosphatase	Probable trehalose-phosphate phosphatase 1 OS=Oryza sativa subsp. japonica OX=39947 GN=TPP1 PE=1 SV=1	G	Carbohydrate transport and metabolism	probable trehalose-phosphate phosphatase 1 [Oryza sativa Japonica Group]
LOC_Os07g43160	2992	3606	2593	802	1610	819	42.3087	58.0377	39.0781	11.1945	25.7214	13.6531	0.000503955	-1.33805	down	[G]	Carbohydrate transport and metabolism	Molecular Function: trehalose-phosphatase activity (GO:0004805);; Biological Process: trehalose biosynthetic process (GO:0005992);;	K01087|6.4e-210|dosa:Os07t0624600-01|K01087 trehalose 6-phosphate phosphatase [EC:3.1.3.12] | (RefSeq) Os07g0624600, TREHALOSE-6-PHOSPHATE_PHOSHPHATASE_3, TPP3; Similar to Trehalose-6-phosphate phosphatase.	Starch and sucrose metabolism (ko00500)	[G]	Carbohydrate transport and metabolism	Trehalose-phosphatase	Probable trehalose-phosphate phosphatase 3 OS=Oryza sativa subsp. japonica OX=39947 GN=TPP3 PE=2 SV=1	G	Carbohydrate transport and metabolism	probable trehalose-phosphate phosphatase 3 [Oryza sativa Japonica Group]
LOC_Os09g20390	2710	2618	1342	748	640	829	34.8724	38.4344	18.4461	9.52723	9.44797	12.6254	3.64951e-06	-1.42651	down	[G]	Carbohydrate transport and metabolism	Molecular Function: trehalose-phosphatase activity (GO:0004805);; Biological Process: trehalose biosynthetic process (GO:0005992);;	K01087|2.5e-212|dosa:Os09t0369400-01|K01087 trehalose 6-phosphate phosphatase [EC:3.1.3.12] | (RefSeq) Os09g0369400, TREHALOSE-6-PHOSPHATE_PHOSHPHATASE_7, TPP7; Similar to predicted protein.	Starch and sucrose metabolism (ko00500)	[G]	Carbohydrate transport and metabolism	Trehalose-phosphatase	Probable trehalose-phosphate phosphatase 7 OS=Oryza sativa subsp. japonica OX=39947 GN=TPP7 PE=2 SV=2	G	Carbohydrate transport and metabolism	probable trehalose-phosphate phosphatase 7 [Oryza sativa Japonica Group]
"A" and "C" indicate the samples of wild-type and OsHY5L2-overexpressing plants. "1", "2" and "3" indicate three biological replicates.
