# Supplementary material for: Overexpression of the OsHY5L2 Alters the Fine Structure and Physicochemical Properties of Endosperm Starch in Rice (Oryza sativa L.)
Source: Plants (Basel). 2025 Sep 17;14(18):2888. doi: 10.3390/plants14182888 (PMC12473966; doi:10.3390/plants14182888)
Supplement: Supplementary file 1 [file plants-14-02888-s001.zip › plants-3830381-supplementary/Supplementary Files/Table S4.xls]

## Sheet: Sheet1
Table S4. The list of primers used in this study
Primer name	Primer sequence (5ˊ-3ˊ)	Function
OEOsHY5L2-F	CAGTGGTCTCACAACATGCAACGAGATCACCGGAG	Amplification of OsHY5L2 coding region
OEOsHY5L2-R	CAGTGGTCTCATACAGCTGTCTCCGCCGGCACTGC
Os35S-F	ACCACGTCTTCAAAGCAAGTGG	PCR identification of OsHY5L2 gene
OsHY5L2-R	CCTCAGCAATCTTTTGAGGCGC
OsHY5L2-F	GAGATAGTAGGGAGGGTGCCGG	qRT-PCR analysis of OsHY5L2 gene
OsHY5L2-R	CCTCAGCAATCTTTTGAGGCGC
INV-F	TCCTCACTGGTGATCAACCGG	qRT-PCR analysis of INV gene
INV-R	TCCTATCCAACCGGTTGTCGG
SS-F	ATGTTGAACGACAGGATTCGC	qRT-PCR analysis of SS gene
SS-R	GGCCTCAAGAAGGTCCAAGAG
α-AMY-F	ACGTCGATGGAGTTGAAGTCG	qRT-PCR analysis of α-AMY gene
α-AMY-R	ATCATCGCGGCAGATCATGTG
β-AMY-F	GGAGGAGATGAAGTCGAACCC	qRT-PCR analysis of β-AMY gene
β-AMY-R	CCCAATCCTACTTGGATCTCC
PFK-F	GAAGATCGTGGTGCACAAGGG	qRT-PCR analysis of PFK gene
PFK-R	GTCACGCCGTACATGTCGTGG
β-GC-F	TGATGAGGATGGTAGGAGCCC	qRT-PCR analysis of β-GC gene
β-GC-R	TCCCATTTGGAATAATCCTCG
EG-F	ACCGATTACTTCATCAAGGCG	qRT-PCR analysis of EG gene
EG-R	AACTGCTGAGCGTGGTGGAGG
PG-F	GCAGCTCTACAAGTCCAACGG	qRT-PCR analysis of PG gene
PG-R	GGATGTTGTTCTGGACGAAGG
TPP-F	TGCCATGAAATCCTCGTCACC	qRT-PCR analysis of TPP gene
TPP-R	CAGGATCATCCACAATAGGCG
OsUBI-F	AACCAGCTGAGGCCCAAGA	qRT-PCR analysis of OsUBI gene
OsUBI-R	ACGATTGATTTAACCAGTCCATGA
